# Supplementary material for: The Alzheimer’s disease–linked protease BACE2 cleaves VEGFR3 and modulates its signaling
Source: J Clin Invest. 2024 Jun 18;134(16):e170550. doi: 10.1172/JCI170550 (PMC11324312; doi:10.1172/JCI170550)
Supplement: Supplemental table 1 [file jci-134-170550-s094.xlsx]

## Sheet: Legend
Supplementary Table 01: Mass spectrometry based Proteomics
	This supplementary table 01 contains the following sub-tabs:
	Tab code	Name	Description
	A	B2KO vs WT - 01	Second analysis of protein abundance changes between B2KO and corresponding WT plasma based on LFQ intensities using an independent mouse line, N=6
	B	BACE12 KO vs WT	Discovery analysis of protein abundance changes between B1KO/B2KO/BDKO and corresponding WT plasma based on LFQ intensities, N=9
			No additonal filters were applied
			For more details, see method section of the manuscript.
	C	Identified Peptides of VEGFR3	Peptides of FLT4 identified in A and B
	D	BACEi vs Veh	Analysis of protein abundance changes between BACE inhibitor (BACEi) and Vehicle treated mouse plasma based on LFQ intensities, N=14 (Veh), N=13 (Inhibitors)
			No additonal filters were applied
			For more details, see method section of the manuscript.
	E	Peptides Cleavage Assay	Identified peptides of VEGFR3 of the cleavage assay digesting the purified ectodomain with the protease LysN

## Sheet: A - B2KO KO vs WT
Supplementary Table 01: B2KO vs WT
Analysis of protein abundance changes between B2KO and WT plasma based on LFQ values. For details, see method section of the manuscript.
NaN (Not a Number): Not detected and quantified
							log2 transformed label free quantification intensities												Identified Peptides
							WT						B2KO						WT						B2KO
UniProt Accession	Gene Name	Protein Name	log2 difference (B2KO vs. WT)	Fold change (B2KO vs. WT)	neg. log10 p-value (B2KO vs. WT)	p-value (B2KO vs. WT)	log2 LFQ WT-01	log2 LFQ WT-02	log2 LFQ WT-03	log2 LFQ WT-04	log2 LFQ WT-05	log2 LFQ WT-06	log2 LFQ B2KO-01	log2 LFQ B2KO-02	log2 LFQ B2KO-03	log2 LFQ B2KO-04	log2 LFQ B2KO-05	log2 LFQ B2KO-06	Peptides WT-01	Peptides WT-02	Peptides WT-03	Peptides WT-04	Peptides WT-05	Peptides WT-06	Peptides B2KO-01	Peptides B2KO-02	Peptides B2KO-03	Peptides B2KO-04	Peptides B2KO-05	Peptides B2KO-06
A6X935	Itih4	Inter alpha-trypsin inhibitor, heavy chain 4	0.15075	1.11015	0.755173	0.175722	24.0937	24.1533	24.3433	24.4214	24.4744	24.3506	24.7476	24.3523	24.6082	24.4995	24.3539	24.1797	40	40	40	40	39	40	40	40	41	39	39	39
B2RY83	Hpse2	Inactive heparanase-2	0.277833	1.21237	0.47222	0.337117	18.6399	18.8084	18.8978	19.7718	19.6946	19.656	19.7756	19.4582	19.3265	18.8415	19.5979	20.1358	1	1	1	1	1	1	1	1	1	1	1	1
B5X0G2	Mup17	Major urinary protein 17	-0.85925	1.81409	0.880404	0.131703	21.3794	21.0873	20.6346	20.3563	20.9652	20.6958	17.5202	20.3482	20.6372	20.4663	20.7873	20.2039	11	14	12	10	11	11	7	11	10	12	11	10
E9PV24	Fga	Fibrinogen alpha chain	0.0310167	1.02173	0.0892391	0.814256	26.151	26.5963	26.5613	26.6472	26.4031	26.6186	26.7879	26.0803	26.5057	26.7203	26.6074	26.462	37	37	38	38	38	38	38	37	38	38	38	38
E9Q414	Apob	Apolipoprotein B-100	0.145033	1.10576	0.65266	0.222505	21.054	21.229	21.3703	21.0935	21.2162	21.1592	21.3399	21.6429	21.132	21.6161	21.0563	21.2052	172	175	173	174	172	169	178	177	170	170	169	170
G5E8Q8	Adgrf5	Adhesion G protein-coupled receptor F5	-0.550783	1.46488	0.37875	0.418071	15.2898	14.501	17.3919	13.3657	14.6342	13.9604	14.4394	12.8819	14.0723	14.6211	14.8558	14.9678	2	2	2	1	3	3	2	1	2	2	2	2
O08529	Capn2	Calpain-2 catalytic subunit	-0.211275	1.15771	0.245989	0.567559	NaN	NaN	NaN	NaN	12.6606	13.106	12.9972	12.2576	13.059	12.3743	NaN	NaN	NaN	NaN	NaN	NaN	1	1	1	1	1	1	NaN	NaN
O08677	Kng1	Kininogen-1	0.144317	1.10521	1.52463	0.029879	25.7294	25.9223	25.6811	25.8375	25.8453	25.9415	25.9731	25.8371	25.9514	25.9214	26.1136	26.0264	26	26	26	25	25	26	26	25	26	25	26	26
O08677-2	Kng1	Isoform LMW of Kininogen-1	0.106083	1.0763	0.512794	0.307048	22.3177	21.9242	21.916	21.7727	21.7711	22.143	22.0236	22.2544	22.0492	21.9935	21.9932	22.1673	1	1	1	1	1	1	1	1	1	1	1	1
O08689	Mstn	Growth/differentiation factor 8	0.0634833	1.04499	0.0891491	0.814425	16.1851	16.4061	16.6163	16.9175	15.9662	15.8402	17.1279	15.799	16.3669	15.9051	16.3683	16.7451	2	3	3	2	3	3	3	3	2	3	3	3
O08709	Prdx6	Peroxiredoxin-6	0.296167	1.22788	0.234356	0.582967	14.6706	15.2567	14.5666	16.0921	15.1173	16.0814	14.5881	14.7157	15.0376	16.8198	17.1048	15.2957	3	4	3	4	4	4	4	4	4	4	4	4
O08742	Gp5	Platelet glycoprotein V	0.76785	1.70273	0.493661	0.320877	14.5538	13.824	13.8193	13.4865	14.3316	10.7229	13.7105	14.2188	14.5064	NaN	14.4611	NaN	1	1	1	2	2	1	2	1	1	NaN	1	NaN
O09043	Napsa	Napsin-A	-7.46978	177.267	0.527248	0.296997	NaN	NaN	15.009	15.7618	NaN	15.4863	15.8985	NaN	NaN	NaN	0	NaN	NaN	NaN	1	1	NaN	1	1	NaN	NaN	NaN	1	NaN
O09049	Reg3g	Regenerating islet-derived protein 3-gamma	0.58513	1.50017	0.356554	0.439993	15.1193	11.8423	14.5677	NaN	15.7285	15.5563	14.9343	14.6659	14.7818	16.0054	14.3415	16.1588	2	1	2	NaN	1	1	1	1	1	2	2	1
O09061	Psmb1	Proteasome subunit beta type-1	0.653883	1.5734	0.619471	0.240175	15.7796	14.9473	15.8988	16.3334	13.2026	16.4866	15.5099	16.1731	16.1799	15.8032	16.6259	16.2796	2	3	3	2	1	2	4	2	2	3	2	2
O09159	Man2b1	Lysosomal alpha-mannosidase	0.160467	1.11765	0.468437	0.340066	17.5079	18.1279	17.6462	17.6684	18.0126	18.1194	17.487	18.0729	18.1254	17.8976	18.2116	18.2507	12	12	12	12	11	13	12	12	12	11	12	10
O09164	Sod3	Extracellular superoxide dismutase [Cu-Zn]	-0.104033	1.07477	0.234447	0.582845	19.8387	19.5674	19.958	19.412	19.7802	19.7905	20.3511	19.48	19.2955	19.5466	19.2721	19.7773	7	7	6	7	7	6	8	7	7	7	7	6
O35664-3	Ifnar2	Isoform 3 of Interferon alpha/beta receptor 2	-0.0148667	1.01036	0.0619023	0.867157	19.4546	19.698	19.8425	19.6754	19.7495	19.6969	19.4134	19.5239	19.8021	19.781	19.6771	19.8302	2	2	2	2	2	2	2	2	2	2	2	2
O35930	Gp1ba	Platelet glycoprotein Ib alpha chain	0.200483	1.14908	1.04724	0.0896932	19.5343	19.4524	19.5533	19.5817	19.3965	19.1672	19.3482	19.7962	19.957	19.5725	19.6676	19.5468	9	9	8	8	8	9	9	9	8	9	9	9
O54819;O54819-2	Tfpi	Tissue factor pathway inhibitor;Isoform Beta of Tissue factor pathway inhibitor	-0.0139333	1.0097	0.0280646	0.937423	17.4756	17.0332	17.168	16.9749	16.7228	16.9344	16.9523	17.564	17.3232	16.8673	16.8761	16.6424	2	2	2	2	2	2	2	2	2	2	2	2
O55111	Dsg2	Desmoglein-2	0.615267	1.53184	2.40552	0.0039308	16.1879	16.3735	16.252	15.8202	15.9594	16.2677	16.7383	16.2144	17.2279	16.5823	16.8165	16.9729	2	2	2	2	2	2	2	2	1	2	2	2
O55134	Pcdh12	Protocadherin-12	-2.7067	6.52827	0.389234	0.4081	14.1037	14.5866	15.3085	16.0092	NaN	14.7247	14.0407	16.2904	15.7775	15.0906	NaN	0	1	1	1	1	NaN	1	1	1	1	1	NaN	1
O55234	Psmb5	Proteasome subunit beta type-5	0.462383	1.37782	0.489328	0.324094	14.2855	14.1891	14.3299	14.3622	15.5509	15.7075	15.1919	13.9829	15.3109	14.6993	16.5075	15.5069	2	2	2	2	1	2	1	2	3	3	2	1
O70165	Fcn1	Ficolin-1	0.0152833	1.01065	0.0467949	0.897853	19.2919	19.2592	19.4258	18.9447	19.1305	19.1817	18.905	19.4287	19.4477	19.094	19.0511	19.399	6	6	6	6	6	6	6	6	6	6	6	6
O70362	Gpld1	Phosphatidylinositol-glycan-specific phospholipase D	-0.141267	1.10287	0.679122	0.209352	23.0543	23.1555	23.0302	23.0606	23.018	23.276	22.5362	23.2442	23.0845	22.9697	22.8958	23.0166	26	26	26	26	24	26	25	26	25	26	22	24
O70370	Ctss	Cathepsin S	0.0404	1.0284	0.0677509	0.855557	16.6947	16.1597	16.8382	16.8229	16.1843	17.1165	16.982	16.9114	16.8378	16.3861	16.0715	16.8699	1	1	1	1	1	1	1	1	1	1	1	1
O70435	Psma3	Proteasome subunit alpha type-3	-0.1311	1.09513	0.189347	0.646625	NaN	NaN	17.0263	16.6498	16.4939	16.8694	17.0073	16.7744	15.6112	16.736	16.7827	16.8609	NaN	NaN	1	1	1	1	1	1	1	1	1	1
O70451	Slc16a7	Monocarboxylate transporter 2	-0.46195	1.3774	0.963304	0.108817	18.7675	18.7369	18.8714	18.8337	19.048	18.6892	18.0112	18.8945	17.9533	19.2762	18.4326	17.6072	1	1	1	1	1	1	1	1	1	1	1	1
O70570	Pigr	Polymeric immunoglobulin receptor	0.380433	1.30173	0.405236	0.393336	16.6853	16.2927	16.697	16.3183	16.8812	17.5235	18.8565	16.9858	16.5014	17.4252	16.2991	16.6126	3	4	4	4	4	5	5	4	4	5	5	4
O88200	Clec11a	C-type lectin domain family 11 member A	0.1858	1.13745	0.493597	0.320924	15.3905	15.5809	15.7656	16.1604	15.4574	15.7843	16.319	15.6843	15.5064	16.2302	15.8886	15.6254	3	4	2	3	4	4	4	4	4	3	3	4
O88456	Capns1	Calpain small subunit 1	2.19716	4.58575	0.219031	0.603905	NaN	0	0	0	11.9336	11.6524	NaN	0	0	12.7697	12.0184	9.78369	NaN	1	1	1	1	1	NaN	1	1	1	1	1
O88783	F5	Coagulation factor V	0.137317	1.09986	0.877171	0.132687	19.9501	19.8408	20.1874	19.821	20.1078	20.0177	20.1637	20.1185	20.026	20.1149	19.9497	20.3759	36	39	36	39	39	38	39	38	38	39	35	38
O88947	F10	Coagulation factor X	0.0956667	1.06856	0.46572	0.3422	22.3313	22.3939	22.4319	22.5907	22.5631	22.7203	22.3389	22.4713	22.6694	22.8363	22.7491	22.5402	15	15	15	15	15	15	15	15	15	15	15	15
O88968	Tcn2	Transcobalamin-2	0.0288	1.02016	0.15174	0.705116	20.2042	20.0139	20.1144	19.893	19.92	19.8998	20.0044	20.1714	19.9305	20.2216	19.9377	19.9525	14	14	13	14	14	14	14	14	13	13	13	13
O89020;O89020-3	Afm	Afamin;Isoform 3 of Afamin	-0.0205333	1.01433	0.127637	0.745355	23.7604	23.707	23.8258	23.8236	23.856	23.8929	23.6654	23.7025	23.6532	23.8429	23.9686	23.9099	29	30	29	29	29	29	30	30	30	29	29	29
P00329	Adh1	Alcohol dehydrogenase 1	-0.499955	1.41417	NaN	NaN	NaN	NaN	NaN	NaN	11.3014	NaN	8.95499	NaN	12.6479	NaN	NaN	NaN	NaN	NaN	NaN	NaN	1	NaN	1	NaN	2	NaN	NaN	NaN
P00687	Amy1	Alpha-amylase 1	0.0525667	1.03711	0.187592	0.649244	19.3926	19.244	19.0891	18.8344	18.9354	19.1777	18.8899	19.1435	19.2534	19.0241	19.3815	19.2962	9	9	10	9	9	7	9	9	9	9	9	9
P00688	Amy2	Pancreatic alpha-amylase	0.301883	1.23275	1.23456	0.0582699	17.883	17.9826	17.8049	18.0618	18.1124	18.0529	17.9451	17.9507	18.2929	18.1915	18.615	18.7137	7	8	8	7	8	8	8	8	7	8	8	8
P00920	Ca2	Carbonic anhydrase 2	0.3992	1.31878	0.428928	0.372453	20.4028	21.1414	20.3752	21.4982	20.8684	21.3686	20.9659	20.3675	20.7127	22.1778	22.7783	21.0476	10	11	8	12	10	11	12	10	11	13	13	9
P01027	C3	Complement C3	-0.1164	1.08403	1.07058	0.0850009	26.5559	26.5542	26.5682	26.494	26.4385	26.4125	26.429	26.2818	26.6291	26.2932	26.3985	26.2933	114	115	115	115	115	115	115	115	115	115	115	116
P01029	C4b	Complement C4-B	0.008	1.00556	0.0235118	0.947302	21.9943	22.2319	22.2165	22.3258	22.2077	22.2373	22.049	22.1326	22.6677	21.8796	22.2552	22.2774	68	68	67	68	68	68	69	68	70	66	68	68
P01592	Jchain	Immunoglobulin J chain	0.640217	1.55856	1.14917	0.0709306	22.3698	21.1366	21.8287	21.6519	21.3621	22.1879	22.9534	22.3611	21.44	23.1546	22.3771	22.0921	6	5	5	5	6	6	6	5	5	6	5	6
P01626		Ig kappa chain V-II region MOPC 167	-0.596567	1.51211	0.38923	0.408103	16.3514	15.0863	15.8614	15.0888	17.6238	16.2409	15.7308	14.9575	13.9661	17.8457	14.2801	15.893	1	1	1	1	1	1	1	1	1	1	1	1
P01627	Gm5153	Ig kappa chain V-II region VKappa167	-0.7732	1.70906	0.408757	0.39016	18.7288	17.2477	17.6087	16.4083	19.3644	18.3179	18.0722	17.7986	14.4516	19.6418	15.8337	17.2387	2	2	2	3	2	2	2	2	2	2	2	2
P01629		Ig kappa chain V-II region 2S1.3	-0.716383	1.64306	0.401119	0.397082	21.6776	19.0668	19.4681	18.4634	19.2678	21.3679	19.6439	20.5692	19.4258	17.4524	20.6532	17.2688	1	1	1	1	1	1	1	1	1	1	1	1
P01630		Ig kappa chain V-II region 7S34.1	0.476083	1.39096	0.993984	0.101395	21.0415	21.1664	20.5245	21.5516	20.4319	20.814	21.8168	21.0937	21.3031	20.6724	21.4695	22.0309	2	2	2	2	2	2	2	2	2	2	2	2
P01631		Ig kappa chain V-II region 26-10	0.0575833	1.04072	0.0869658	0.818529	23.7718	22.9621	24.0999	23.3303	23.4432	24.5363	23.4705	23.7188	23.9298	23.8576	23.9274	23.585	3	3	3	3	3	3	3	3	3	3	3	3
P01632	Igkv7-33	Ig kappa chain V-I region S107A	-0.309217	1.23903	0.178161	0.663497	21.2732	18.2757	19.5062	21.5713	19.1863	18.733	20.96	18.0984	19.9025	19.6923	19.4114	18.6258	2	2	2	1	1	1	1	2	2	1	2	2
P01633	Igk-V19-17	Ig kappa chain V19-17	0.598517	1.51416	0.713829	0.193273	21.6003	19.4326	20.7694	21.0405	20.6066	21.4335	22.0542	21.6622	20.4927	22.2359	21.3324	20.6966	2	2	2	2	2	2	2	2	2	2	2	2
P01635		Ig kappa chain V-V region K2 (Fragment)	0.787483	1.72606	0.827217	0.148862	20.854	20.8402	20.4333	21.1032	20.2861	21.7178	22.676	21.1324	20.6264	23.405	21.3377	20.782	4	4	4	4	4	4	4	4	4	4	4	4
P01636		Ig kappa chain V-V region MOPC 149	0.675783	1.59746	0.741669	0.181272	22.5089	21.1049	21.4646	21.8616	21.4661	22.7947	22.6079	21.6824	21.9639	24.2504	21.9241	22.8268	1	1	1	1	1	1	1	1	1	1	1	1
P01637		Ig kappa chain V-V region T1	3.21923	9.3129	0.707567	0.19608	12.874	12.8508	13.571	5.04272	NaN	12.6872	17.7281	16.7538	12.1199	NaN	11.8957	NaN	1	1	1	1	NaN	1	1	1	1	NaN	1	NaN
P01638		Ig kappa chain V-V region L6 (Fragment)	0.800517	1.74172	1.86393	0.0136795	21.1536	19.9293	20.599	21.1982	20.3911	21.1312	21.8154	20.7959	21.3996	21.8724	21.528	21.7942	4	4	4	4	4	4	4	4	4	4	4	4
P01639	Gm5571	Ig kappa chain V-V region MOPC 41	0.153483	1.11225	0.135645	0.731736	21.2983	20.8243	21.4435	19.8564	19.6285	20.1694	21.2569	19.5562	20.1148	21.1563	20.5849	21.4722	4	4	3	3	3	4	4	4	3	4	3	3
P01642	Gm10881	Ig kappa chain V-V region L7 (Fragment)	0.3073	1.23739	0.461224	0.345761	22.1889	21.5691	21.7841	22.281	21.86	23.1012	22.3353	23.267	21.5973	22.4287	22.5475	22.4523	2	2	2	2	2	2	2	2	2	2	2	2
P01643		Ig kappa chain V-V region MOPC 173	0.2043	1.15213	0.315525	0.483587	21.8481	22.2805	21.7764	21.3978	21.8909	21.8921	22.2984	21.4071	21.5628	23.1131	21.7305	22.1997	1	1	1	1	1	1	1	1	1	1	1	1
P01644;P01645		Ig kappa chain V-V region HP R16.7;Ig kappa chain V-V region HP 93G7	0.0500833	1.03532	0.0496869	0.891894	21.4861	21.9504	21.0659	21.6387	20.7514	22.3239	21.7327	20.7065	21.222	22.7259	21.5958	21.534	1	1	1	1	1	1	1	1	1	1	1	1
P01647		Ig kappa chain V-V region HP 124E1	0.110617	1.07969	0.138838	0.726377	22.4063	22.7611	21.6163	21.9638	21.3113	22.6993	22.388	22.043	21.9182	23.1071	22.0934	21.8721	4	4	4	4	4	4	4	4	4	4	4	4
P01654;P01655		Ig kappa chain V-III region PC 2880/PC 1229;Ig kappa chain V-III region PC 7132	0.2157	1.16127	0.150124	0.707744	21.8761	20.6441	20.5895	20.8321	19.9344	23.4401	21.1725	21.3346	20.7183	21.7744	22.3079	21.3028	4	4	4	4	3	4	3	4	3	3	3	3
P01662;P01663		Ig kappa chain V-III region ABPC 22/PC 9245;Ig kappa chain V-III region PC 4050	0.641017	1.55943	0.665041	0.216251	21.0497	19.0398	20.4101	19.3023	18.4221	19.7638	20.1265	19.9628	19.4519	20.0533	21.4786	20.7608	4	4	4	4	4	4	4	4	4	4	4	4
P01665;P01666		Ig kappa chain V-III region PC 7043;Ig kappa chain V-III region PC 7183	1.26188	2.39809	1.1982	0.0633574	20.3698	18.8196	19.6264	21.2186	18.8368	21.4517	22.5022	21.0914	20.081	22.2097	20.5656	21.4443	2	2	2	2	2	2	2	2	2	2	2	2
P01667		Ig kappa chain V-III region PC 6308	-0.212469	1.15867	0.0169993	0.961614	NaN	0	10.3571	12.9039	0	18.176	10.2293	12.2046	0.353585	12.8611	0	12.801	NaN	1	1	1	1	1	1	1	1	1	1	1
P01670;P01671		Ig kappa chain V-III region PC 6684;Ig kappa chain V-III region PC 7175	-0.11895	1.08594	0.0843929	0.823393	21.1648	18.4034	19.3547	18.8937	19.4491	19.2099	20.4707	19.2393	17.8374	19.7035	19.2877	19.2233	1	1	1	1	1	1	1	1	1	1	1	1
P01674		Ig kappa chain V-III region PC 2154	1.35243	2.55342	2.58272	0.00261382	20.8978	19.3479	19.9653	20.4052	19.7252	20.6614	21.5237	21.9281	21.7552	20.4082	22.0362	21.466	1	1	1	1	1	1	1	1	1	1	1	1
P01675;P01676;P01677;P01678		Ig kappa chain V-VI region XRPC 44;Ig kappa chain V-VI region XRPC 24;Ig kappa chain V-VI region TEPC 601/TEPC 191;Ig kappa chain V-VI region SAPC 10	-0.0228667	1.01598	0.0258553	0.942203	19.1637	19.7067	20.3916	19.7933	20.3243	19.5626	20.1179	19.4309	19.5597	19.0713	19.8681	20.7571	4	4	4	4	4	4	4	3	4	3	4	4
P01680		Ig kappa chain V-IV region S107B	0.920433	1.89268	1.12768	0.0745289	20.7116	20.6047	19.8153	20.2	19.1566	19.2751	21.0237	22.6149	20.7539	20.0032	20.2932	20.597	1	1	1	1	1	1	1	1	1	1	1	1
P01723;P01727		Ig lambda-1 chain V region;Ig lambda-1 chain V region S43	0.387017	1.30769	0.530552	0.294746	21.4408	20.4527	21.1984	21.9962	21.4274	22.0199	21.2999	20.9775	21.7814	22.7477	22.2153	21.8357	1	1	1	1	1	1	1	1	1	1	1	1
P01725		Ig lambda-1 chain V region S178	0.332	1.25876	0.520112	0.301917	16.8922	16.1307	16.0121	15.7566	15.8779	17.005	16.3677	15.9637	16.8558	17.4512	16.2927	16.7354	1	1	1	1	1	1	1	1	1	1	1	1
P01728		Ig lambda-2 chain V region	0.0775167	1.0552	0.131498	0.738759	22.212	21.5335	21.7719	21.6316	22.0825	22.2969	21.8159	21.4401	21.5728	22.5464	22.36	22.2583	2	3	2	3	2	2	2	2	3	3	2	2
P01746;P01747		Ig heavy chain V region 93G7;Ig heavy chain V region 36-65	-1.19018	2.28182	0.690619	0.203883	22.926	21.545	20.9475	21.1945	21.0895	24.0337	21.4565	21.4209	19.8039	22.9157	17.8319	21.1662	1	1	1	1	1	1	1	1	1	1	1	1
P01749	Ighv1-61	Ig heavy chain V region 3	3.67307	12.7557	0.838766	0.144955	18.7292	4.33688	17.0095	18.554	13.995	18.5106	19.0992	19.2517	17.3575	18.1746	20.0656	19.225	2	1	2	2	1	2	2	2	2	2	2	1
P01750		Ig heavy chain V region 102	1.17223	2.2536	1.4618	0.0345301	20.1919	18.6561	18.3166	19.8373	18.9505	19.6285	21.3062	20.4477	18.6607	20.8744	20.6933	20.632	2	2	2	2	2	2	2	2	2	2	2	2
P01751;P01754	Ighv1-72;Ighv1-62-3	Ig heavy chain V region B1-8/186-2;Ig heavy chain V region 1-62-3	0.56675	1.48118	1.05948	0.0872016	22.4025	20.8397	21.2512	21.3232	21.1592	22.3386	22.5306	21.8711	21.7929	21.9073	22.5087	22.1043	3	3	3	3	3	3	3	3	3	3	3	3
P01758	Igh-VJ558	Ig heavy chain V region 108A	0.355817	1.27971	0.897124	0.126729	17.6948	17.5892	17.8831	18.1313	17.9657	18.2572	18.6802	17.5019	17.9646	18.6118	18.3629	18.5348	1	1	1	1	1	1	1	1	1	1	1	1
P01783		Ig heavy chain V region MOPC 21 (Fragment)	0.364517	1.28745	1.30237	0.0498456	22.173	21.3993	21.8728	21.6951	21.8304	22.384	22.4576	22.0048	22.1295	22.5001	22.1423	22.3074	1	1	1	1	1	1	1	1	1	1	1	1
P01786		Ig heavy chain V region MOPC 47A	0.213083	1.15916	0.190024	0.645619	21.9564	21.4183	20.9811	20.3856	19.2203	20.2769	20.8742	21.5538	20.2159	21.1695	21.3255	20.3782	1	1	1	1	1	1	1	1	1	1	1	1
P01787;P01788;P01790;P01791;P01794		Ig heavy chain V regions TEPC 15/S107/HPCM1/HPCM2/HPCM3;Ig heavy chain V region H8;Ig heavy chain V region M511;Ig heavy chain V region HPCM6;Ig heavy chain V region HPCG14	0.298717	1.23005	0.332134	0.465442	20.0458	19.7268	19.6072	18.5647	18.6486	19.9816	20.5168	19.5648	20.3566	18.5502	19.8505	19.5281	3	3	3	3	3	3	3	3	3	3	3	3
P01798		Ig heavy chain V-III region E109	-0.178283	1.13154	0.231929	0.586234	21.6506	20.565	20.8075	20.2632	19.409	20.618	20.7375	20.1984	20.184	20.6379	20.0926	20.3932	2	2	2	2	2	2	2	2	2	2	2	2
P01804		Ig heavy chain V-III region HPC76 (Fragment)	0.109667	1.07898	0.129068	0.742903	22.626	21.0105	21.6467	21.0623	20.6582	21.5121	21.6996	21.3624	20.8202	21.8368	21.5704	21.8844	3	3	3	3	3	3	3	3	3	3	3	3
P01806;P01807;P01808;P01812		Ig heavy chain V region 441;Ig heavy chain V region X44;Ig heavy chain V region T601;Ig heavy chain V region MOPC 173	-0.06185	1.0438	0.118939	0.760433	22.0996	21.2343	22.0329	21.5757	21.6462	21.4445	21.9728	21.7381	21.8034	21.5485	20.9677	21.6316	3	3	3	3	3	3	3	3	3	3	3	3
P01819;P01820		Ig heavy chain V region MOPC 141;Ig heavy chain V region PJ14	1.30263	2.46679	1.6143	0.024305	19.0278	18.5313	17.0867	18.3354	18.6157	18.9196	20.2319	19.4995	18.7749	18.7498	21.3473	19.7289	1	1	1	1	1	1	1	1	1	1	1	1
P01837		Ig kappa chain C region	0.23525	1.17711	0.57511	0.266005	25.1612	24.1634	24.4169	24.7514	24.2903	25.0789	25.0654	24.8538	24.4815	25.2156	24.8939	24.7634	5	5	5	5	5	5	5	5	5	5	5	5
P01843		Ig lambda-1 chain C region	0.4249	1.34248	0.400467	0.397679	21.0336	20.1053	20.8756	21.8329	21.7445	22.2153	21.2218	20.5791	21.4054	23.1641	22.1618	21.8244	5	5	5	5	5	5	5	5	5	5	5	5
P01844	Iglc2	Ig lambda-2 chain C region	0.0146333	1.01019	0.0166503	0.962387	22.1257	22.2389	21.5755	20.988	20.8644	21.2724	21.2755	21.4936	21.4959	22.1974	20.842	21.8483	5	5	5	5	5	5	5	5	5	5	5	5
P01845	Iglc3	Ig lambda-3 chain C region	0.0778333	1.05543	0.0309493	0.931217	17.386	16.6052	14.9134	15.2941	15.063	15.2735	16.4005	12.5081	14.9421	16.3327	18.0389	16.7799	1	2	2	1	2	2	1	1	1	2	2	2
P01864		Ig gamma-2A chain C region secreted form	0.600217	1.51594	0.585792	0.259542	24.4538	22.4435	23.6481	23.3924	23.8261	25.344	25.0834	23.9271	23.5503	25.4569	24.6768	24.0147	4	4	4	4	4	4	4	4	4	4	4	4
P01867;P01867-2	Igh-3	Ig gamma-2B chain C region;Isoform 2 of Ig gamma-2B chain C region	0.264267	1.20103	0.726911	0.187538	26.4028	25.633	25.421	25.7036	25.8573	26.0946	26.3622	25.8477	26.1481	26.5034	26.1012	25.7353	9	9	8	9	9	9	9	9	9	9	8	9
P01868;P01869	Ighg1	Ig gamma-1 chain C region secreted form;Ig gamma-1 chain C region, membrane-bound form	-0.199317	1.14815	0.429943	0.371584	24.9922	24.9579	25.3223	25.4861	25.6662	25.4078	24.6423	25.5606	24.5434	25.0978	25.2192	25.5733	9	10	9	10	10	10	10	10	10	10	10	10
P01872	Ighm	Ig mu chain C region	0.609017	1.52522	1.0786	0.0834458	26.4563	25.0208	25.6341	25.6686	25.3428	26.194	26.4191	26.2945	25.4172	27.1897	26.4267	26.2235	21	20	21	20	20	20	21	21	21	21	21	21
P01878		Ig alpha chain C region	-0.0110833	1.00771	0.00759717	0.982659	20.0362	21.1872	21.8736	21.1675	21.1238	21.49	23.1121	20.1893	20.9198	21.4016	20.465	20.724	8	8	8	7	7	8	9	8	7	7	7	8
P01887	B2m	Beta-2-microglobulin	-0.0601667	1.04259	0.240891	0.57426	20.7493	20.5648	20.6182	20.4249	20.332	20.7379	20.2129	20.6455	20.4981	20.5072	20.4306	20.7718	5	5	5	5	5	5	5	5	5	5	5	5
P01898	H2-Q10	H-2 class I histocompatibility antigen, Q10 alpha chain	-0.0997167	1.07156	0.441168	0.362103	23.5638	23.6351	23.5341	23.5548	23.5417	23.8671	23.4086	23.5994	23.2406	23.6536	23.3549	23.8412	13	13	13	13	13	13	13	13	13	13	13	13
P01899	H2-D1	H-2 class I histocompatibility antigen, D-B alpha chain	0.198217	1.14728	0.410281	0.388793	18.2907	18.4622	18.3974	17.5383	17.803	18.1655	18.5444	18.4005	18.9326	18.0974	17.8565	18.015	3	3	3	3	3	3	3	3	3	3	3	3
P01902	H2-K1	H-2 class I histocompatibility antigen, K-D alpha chain	0.504907	1.41903	0.296062	0.505752	15.8523	15.7243	18.4663	17.0744	17.2113	18.5482	16.7345	NaN	18.9832	18.0484	16.1243	18.3648	1	1	1	1	1	1	1	NaN	1	1	1	1
P01942	Hba	Hemoglobin subunit alpha	0.309	1.23885	0.256749	0.55367	26.0733	27.224	26.201	27.7378	27.0189	27.9703	26.8215	26.4254	26.7954	29.0327	27.878	27.1263	8	8	8	8	8	8	8	8	8	8	8	8
P02088	Hbb-b1	Hemoglobin subunit beta-1	0.547317	1.46137	0.611703	0.24451	26.4532	27.4528	26.2533	27.7415	26.8599	27.9238	27.0921	26.7464	27.596	28.6641	28.6933	27.1765	9	10	10	10	10	10	10	10	10	10	10	10
P02535;P02535-2;P02535-3	Krt10	Keratin, type I cytoskeletal 10;Isoform 2 of Keratin, type I cytoskeletal 10;Isoform 3 of Keratin, type I cytoskeletal 10	-0.846417	1.79803	1.00412	0.0990561	18.2403	18.1429	18.7451	19.6033	17.1726	18.5388	17.3134	18.0901	17.1706	18.305	16.2261	18.2593	4	4	4	5	4	5	3	2	4	2	1	3
P03953;P03953-2	Cfd	Complement factor D;Isoform 2 of Complement factor D	0.189933	1.14071	1.19783	0.0634115	24.2272	24.6013	24.1432	24.4307	24.08	24.1563	24.5089	24.3525	24.4105	24.3953	24.6153	24.4958	11	11	10	10	10	10	11	11	11	10	11	10
P03976		Ig kappa chain V-II region 17S29.1	0.27145	1.20702	0.356825	0.439719	21.5053	21.0176	21.4495	22.6629	21.1444	21.8051	21.7455	21.8788	22.6735	21.0183	21.5848	22.3126	1	1	1	1	1	1	1	1	1	1	1	1
P03987;P03987-2		Ig gamma-3 chain C region;Isoform 2 of Ig gamma-3 chain C region	-1.0341	2.04784	0.593345	0.255068	25.9716	26.0907	25.3874	27.7197	24.9574	26.1516	25.9275	25.3476	25.4415	21.2676	26.4183	25.6713	15	15	14	15	15	15	15	14	15	13	15	15
P04104	Krt1	Keratin, type II cytoskeletal 1	1.66403	3.16902	0.148209	0.710872	NaN	17.6782	18.6121	19.469	0	18.4439	15.6315	18.4496	14.1167	NaN	NaN	17.8209	NaN	3	1	3	1	2	3	1	1	NaN	NaN	4
P04186	Cfb	Complement factor B	-0.08685	1.06205	0.631845	0.233429	23.2916	23.2441	23.322	23.2945	23.3848	23.3288	23.1219	23.0608	23.2337	23.1035	23.4716	23.3532	36	34	35	35	35	35	35	35	36	34	36	35
P04247	Mb	Myoglobin	0.948383	1.92971	0.626767	0.236174	17.7705	16.3512	19.615	18.5365	20.3457	20.9857	19.7557	19.6395	19.5095	19.0682	20.5034	20.8186	5	5	6	5	6	6	6	5	5	5	6	6
P04919;P04919-2	Slc4a1	Band 3 anion transport protein;Isoform 2 of Band 3 anion transport protein	0.92845	1.90323	0.0747058	0.841965	0	14.4198	0	13.8723	12.8792	15.0545	0	11.7436	0	17.4424	18.9685	13.642	1	1	1	1	1	1	1	1	1	1	1	1
P04939	Mup3	Major urinary protein 3	-0.227817	1.17106	0.160278	0.691388	19.2464	18.3809	18.3078	18.4405	19.1225	17.9331	17.1112	18.3279	19.0126	17.6219	20.5276	17.4631	8	9	7	8	7	7	6	7	7	7	8	6
P04940;P04941;P04942;P04943;P04944		Ig kappa chain V-VI region NQ2-17.4.1;Ig kappa chain V-VI region NQ2-48.2.2;Ig kappa chain V-VI region NQ5-61.1.2;Ig kappa chain V-VI region NQ6-8.3.1;Ig kappa chain V-VI region NQ5-78.2.6	0.869767	1.82737	1.14624	0.0714097	20.464	19.0092	20.0677	20.3246	18.8915	20.8887	20.0318	21.1229	20.4643	21.8121	20.2515	21.1817	3	3	3	3	3	3	3	3	3	3	3	3
P04945		Ig kappa chain V-VI region NQ2-6.1	0.396167	1.31601	0.235573	0.581336	20.5711	18.5626	19.9463	20.7817	16.9144	20.5047	19.4627	20.7462	18.8803	20.7435	19.5247	20.3004	2	2	2	2	2	2	2	2	2	2	2	2
P05017;P05017-2	Igf1	Insulin-like growth factor I;Isoform IGF-IB of Insulin-like growth factor I	0.0835833	1.05965	0.139045	0.726031	18.3957	18.7276	18.7694	18.9684	19.3228	19.0491	18.2576	18.5836	18.8457	19.2726	19.3817	19.3933	2	2	2	2	2	2	2	2	2	2	2	2
P05064	Aldoa	Fructose-bisphosphate aldolase A	0.459467	1.37503	1.06943	0.0852253	15.9747	15.8074	16.2094	16.2423	16.7848	17.0471	17.0822	16.2897	16.6701	16.5727	17.075	17.1328	4	4	4	3	5	5	4	4	5	5	4	4
P05208	Cela2a	Chymotrypsin-like elastase family member 2A	0.2419	1.18255	0.724575	0.188549	16.9578	16.9257	16.9459	17.3696	16.9244	16.9938	17.3118	17.3275	17.3851	16.5565	17.722	17.2657	4	4	3	3	4	5	5	3	5	4	4	4
P05213	Tuba1b	Tubulin alpha-1B chain	-2.2568	4.7793	1.96223	0.0109087	16.7572	16.761	17.605	16.9356	17.4641	17.3326	12.9305	13.9217	14.2706	17.1369	16.9422	14.1128	4	3	2	2	2	2	2	1	2	3	2	3
P05366	Saa1	Serum amyloid A-1 protein	2.65717	6.30793	1.4525	0.0352777	16.368	15.8082	15.4321	15.0978	16.298	16.5013	15.5371	21.0747	20.34	16.6498	16.5112	21.3356	1	1	1	1	1	1	1	2	2	1	1	2
P06151	Ldha	L-lactate dehydrogenase A chain	0.540217	1.45419	0.81873	0.151799	15.9961	15.8002	16.232	16.6956	16.8576	17.4758	17.0273	16.3269	16.7208	17.4654	17.9632	16.795	5	5	5	5	4	5	4	5	5	5	6	5
P06330		Ig heavy chain V region AC38 205.12	0.1229	1.08892	0.168966	0.677695	24.2163	23.3644	23.5267	23.6025	22.7291	23.9273	23.8848	23.5259	22.9341	24.4228	23.6365	23.6996	5	5	5	5	4	5	5	5	5	5	5	4
P06683	C9	Complement component C9	-0.0535667	1.03783	0.196335	0.636305	20.2368	20.3776	20.1344	20.5056	20.1651	20.3791	20.4674	20.1259	19.9633	20.4488	20.4271	20.0447	26	26	25	26	23	25	26	26	25	24	25	25
P06684	C5	Complement C5	0.0575833	1.04072	0.231494	0.586822	22.6575	22.6951	22.5549	22.5963	22.5126	22.8451	22.7899	22.8001	22.9509	22.7767	22.3274	22.562	65	67	67	64	66	66	67	68	66	67	64	66
P06728	Apoa4	Apolipoprotein A-IV	0.0504833	1.03561	0.304953	0.495504	25.8284	25.8746	25.8483	25.9058	25.6744	25.7884	25.9087	25.777	25.6198	25.9675	25.8879	26.0619	30	30	28	29	29	30	30	29	30	29	30	30
P06745	Gpi	Glucose-6-phosphate isomerase	1.07343	2.10444	2.02268	0.00949128	13.158	13.6104	12.6206	13.3732	13.5659	14.1909	14.6786	13.5606	14.2916	14.1681	14.855	15.4057	1	2	2	1	1	1	3	1	2	1	1	2
P06801	Me1	NADP-dependent malic enzyme	-0.5589	1.47315	0.437494	0.365179	13.6403	15.0528	15.3106	14.2967	14.317	14.3857	15.3575	13.6196	11.6464	14.4808	14.8801	13.6653	3	1	2	1	2	1	4	2	1	2	1	3
P06909	Cfh	Complement factor H	-0.0876167	1.06261	0.415383	0.384253	23.6266	23.5058	23.5278	23.3814	23.3072	23.396	23.3454	23.5385	23.4796	22.9862	23.5166	23.3528	58	57	57	57	60	58	59	59	57	59	57	56
P07091	S100a4	Protein S100-A4	0.285417	1.21876	0.454934	0.350805	15.3382	13.8579	15.2913	15.5079	15.138	15.5286	15.3191	15.2306	15.2385	15.3093	15.2019	16.075	1	1	1	1	1	1	1	1	1	1	1	1
P07309	Ttr	Transthyretin	0.177367	1.13082	0.614328	0.243037	23.6948	23.1398	23.6271	23.6427	23.6696	23.452	23.249	23.5122	23.8745	23.8182	23.9868	23.8495	6	6	6	6	6	6	6	6	6	6	6	6
P07310	Ckm	Creatine kinase M-type	0.65047	1.56968	0.669316	0.214133	14.8452	NaN	15.8272	15.0942	16.5565	17.2273	16.8171	16.5196	16.8528	15.5372	16.3083	17.3283	4	NaN	6	4	7	8	6	7	5	2	5	9
P07361	Orm2	Alpha-1-acid glycoprotein 2	-0.0572667	1.04049	0.177117	0.665094	20.9123	20.9047	20.6569	20.6278	20.9556	20.9048	20.8422	20.83	20.711	20.8651	20.2642	21.106	1	1	1	1	1	1	1	1	1	1	1	1
P07724	Alb	Serum albumin	-0.0600667	1.04251	0.114915	0.767512	31.1271	31.8013	31.9035	31.8096	31.7739	31.7274	31.7805	31.0977	31.1601	31.8893	31.8809	31.9739	82	82	81	82	83	82	82	81	82	81	82	81
P07743	Bpifa2	BPI fold-containing family A member 2	-0.9964	1.99502	1.27493	0.0530973	17.9298	16.6386	17.4351	15.6132	17.4008	16.9351	15.1337	16.3729	15.5772	17.2883	16.0418	15.5603	2	2	2	2	2	2	2	2	2	2	2	2
P07758	Serpina1a	Alpha-1-antitrypsin 1-1	-0.0521833	1.03683	1.05269	0.0885738	27.9776	28.0078	28.0729	27.9366	27.9459	28.0439	27.9313	27.8715	27.9701	27.9574	27.9873	27.954	23	25	23	24	24	24	25	23	23	23	23	22
P07759	Serpina3k	Serine protease inhibitor A3K	-0.4607	1.37621	3.00342	0.000992154	26.5544	26.5562	26.481	26.409	26.4563	26.2915	25.6837	26.2878	25.918	25.9389	26.2311	25.9247	10	10	11	9	10	10	10	10	9	10	10	10
P08071	Ltf	Lactotransferrin	0.365517	1.28834	0.889303	0.129032	16.5949	15.9971	15.3801	16.0716	16.4704	16.2985	16.1331	16.4091	16.1635	16.7891	16.9142	16.5967	3	2	3	2	2	3	3	2	3	2	2	2
P08113	Hsp90b1	Endoplasmin	0.776775	1.7133	0.378732	0.418088	11.7791	NaN	13.1656	NaN	13.7575	13.3267	NaN	NaN	14.7214	NaN	NaN	12.8466	1	NaN	1	NaN	1	1	NaN	NaN	1	NaN	NaN	1
P08121	Col3a1	Collagen alpha-1(III) chain	0.101983	1.07325	0.125354	0.749283	17.0261	16.9374	16.9234	16.8099	15.9936	16.6585	17.4657	16.6248	15.9265	17.0968	16.284	17.563	1	1	1	1	1	1	1	1	1	1	1	1
P08226	Apoe	Apolipoprotein E	-0.00505	1.00351	0.0151428	0.965733	23.7652	23.9571	23.9881	23.8365	24.0926	23.8149	23.5396	24.1352	24.1305	23.7825	24.0978	23.7385	20	20	20	20	20	20	20	20	20	20	20	20
P08228	Sod1	Superoxide dismutase [Cu-Zn]	0.935717	1.91284	1.31379	0.0485527	17.7475	17.2947	17.2333	18.0593	18.077	18.783	18.3113	17.8864	18.4351	19.6291	20.0493	18.4979	1	2	2	2	2	2	1	1	2	2	2	2
P08607	C4bpa	C4b-binding protein	-0.0777	1.05533	0.36982	0.426757	22.9489	22.893	22.6688	22.6797	22.4136	22.6542	22.8218	22.6426	22.4237	22.6408	22.6226	22.6405	10	10	10	10	10	10	10	10	10	10	9	10
P08905	Lyz2	Lysozyme C-2	0.0164833	1.01149	0.0352192	0.922106	18.603	18.4944	17.9234	18.4623	18.4556	18.2746	18.1374	18.7875	18.6707	18.02	18.1539	18.5427	2	1	2	2	2	2	1	2	2	2	2	2
P09411	Pgk1	Phosphoglycerate kinase 1	0.7523	1.68448	0.824894	0.14966	13.7562	14.3714	14.6598	15.3942	15.6683	15.7415	15.3287	14.3718	15.513	16.0764	17.0035	15.8118	2	2	2	2	2	3	2	2	2	2	2	2
P09470	Ace	Angiotensin-converting enzyme	0.9671	1.95491	1.02582	0.094227	17.4784	17.7273	17.2577	16.5475	16.2984	16.9758	17.9294	17.361	17.5888	16.6912	18.4719	20.0454	17	17	16	19	16	17	18	18	18	15	16	16
P09581	Csf1r	Macrophage colony-stimulating factor 1 receptor	0.1324	1.09612	1.48967	0.0323841	20.1902	20.1498	20.1239	20.0385	20.1151	20.354	20.2846	20.2602	20.4218	20.2026	20.262	20.3347	11	11	11	10	10	10	11	11	11	9	11	11
P09803	Cdh1	Cadherin-1	0.318517	1.24705	0.527365	0.296917	17.6003	17.1106	17.7635	16.0975	16.7226	17.1171	17.5375	17.5331	17.5672	16.6446	17.426	17.6143	3	3	3	3	3	3	3	3	5	4	3	3
P09813	Apoa2	Apolipoprotein A-II	-0.20775	1.15489	0.489569	0.323915	25.6935	25.9031	25.94	25.9656	26.1079	26.0037	24.7964	25.8043	25.8589	25.9458	25.8367	26.1252	4	5	5	4	4	4	4	4	5	4	4	4
P0CG49;P0CG50;P62983;P62984	Ubb;Ubc;Rps27a;Uba52	Polyubiquitin-B;Polyubiquitin-C;Ubiquitin-40S ribosomal protein S27a;Ubiquitin-60S ribosomal protein L40	0.272133	1.20759	0.0860972	0.820168	NaN	13.9268	NaN	14.3354	NaN	14.5591	12.3648	NaN	13.6337	15.6027	16.5824	NaN	NaN	1	NaN	1	NaN	1	1	NaN	1	1	1	NaN
P10126;P62631	Eef1a1;Eef1a2	Elongation factor 1-alpha 1;Elongation factor 1-alpha 2	0.35679	1.28057	0.353419	0.44318	15.0362	14.4538	15.7117	16.1131	15.4614	16.3507	15.0363	NaN	15.6752	17.1048	15.5288	16.0446	1	1	1	1	2	2	1	NaN	2	1	2	2
P10605	Ctsb	Cathepsin B	0.11385	1.08211	0.427437	0.373734	20.0393	19.6953	19.7799	19.4667	19.5727	19.47	19.449	19.705	19.948	19.7288	19.8583	20.0179	7	7	7	6	6	7	7	6	8	7	7	6
P10639	Txn	Thioredoxin	0.723147	1.65078	0.533022	0.293075	16.7105	16.7916	16.1123	17.506	17.2839	18.4569	17.0205	16.8927	16.8009	19.1112	19.5081	NaN	1	1	1	1	1	1	1	1	1	1	1	NaN
P10649	Gstm1	Glutathione S-transferase Mu 1	5.27044	38.5976	0.597464	0.25266	0	NaN	0	NaN	10.036	0	12.2768	NaN	13.0953	13.5251	0	0	1	NaN	1	NaN	1	1	2	NaN	2	2	1	1
P10852;P10852-2	Slc3a2	4F2 cell-surface antigen heavy chain;Isoform 2 of 4F2 cell-surface antigen heavy chain	-0.129017	1.09355	0.195958	0.636857	15.4554	15.2864	14.7525	14.3829	14.5707	14.3897	14.9562	15.3185	14.5361	14.0796	14.3027	14.8704	2	2	2	2	2	2	2	2	2	2	2	2
P10923	Spp1	Osteopontin	0.651133	1.5704	0.806622	0.156091	15.7175	15.7115	15.8973	13.4037	15.5367	15.6979	15.6644	16.0594	15.5662	16.3917	16.5572	15.6325	2	2	2	3	2	3	2	3	3	3	2	2
P11087;P11087-2	Col1a1	Collagen alpha-1(I) chain;Isoform 2 of Collagen alpha-1(I) chain	0.640767	1.55916	2.6746	0.00211544	17.7177	17.3103	17.2844	17.1721	17.3693	17.9112	18.5311	17.9937	17.7778	18.1239	18.1743	18.0088	7	4	5	5	5	6	7	6	7	5	4	6
P11152	Lpl	Lipoprotein lipase	-0.0121917	1.00849	0.00848468	0.980653	14.6007	14.1714	13.6166	NaN	NaN	14.113	15.4306	14.6259	14.4786	13.2668	13.0424	13.8351	1	2	1	NaN	NaN	2	2	1	2	1	1	1
P11276	Fn1	Fibronectin	-0.0554667	1.0392	0.349246	0.44746	24.635	24.6001	24.5197	24.5211	24.6405	24.8348	24.3863	24.7389	24.6324	24.5508	24.472	24.638	87	89	89	89	88	86	86	89	87	88	88	87
P11352	Gpx1	Glutathione peroxidase 1	0.749433	1.68113	0.892438	0.128104	16.8186	17.5489	16.3964	17.7742	17.1603	18.2888	17.5856	17.2504	17.403	19.1244	19.2131	17.9073	2	3	3	3	3	2	3	2	2	2	3	3
P11404	Fabp3	Fatty acid-binding protein, heart	0.505933	1.42004	0.382962	0.414036	16.6944	15.9914	18.7344	18.0941	18.7489	19.0177	18.4767	17.8349	17.6874	17.8513	19.5898	18.8764	2	2	1	1	2	2	2	2	2	2	1	2
P11438	Lamp1	Lysosome-associated membrane glycoprotein 1	-0.0881833	1.06303	0.13972	0.724903	17.4705	17.3313	17.9865	17.4959	17.2559	17.5603	17.528	17.4894	17.461	17.4621	16.4753	18.1555	2	2	2	2	2	2	2	2	2	2	2	1
P11589	Mup2	Major urinary protein 2	-0.823833	1.7701	0.71047	0.194773	20.4084	20.2869	19.8874	19.214	19.7609	19.4925	16.2551	19.6383	19.8533	19.4456	19.7841	19.1307	5	6	6	5	5	5	5	5	5	5	5	5
P11627	L1cam	Neural cell adhesion molecule L1	0.742033	1.67253	0.257875	0.552236	NaN	NaN	15.6396	13.1309	NaN	17.3391	15.7287	NaN	17.3788	15.1549	NaN	16.1852	NaN	NaN	1	1	NaN	1	1	NaN	1	1	NaN	1
P11680	Cfp	Properdin	-0.1126	1.08117	0.259222	0.550526	21.943	21.8017	21.9769	21.981	22.2045	21.8354	21.8684	21.0269	22.0539	21.8269	22.1231	22.1677	13	13	13	12	13	13	13	12	13	12	13	13
P11835	Itgb2	Integrin beta-2	-0.115383	1.08326	0.21471	0.609944	14.3859	13.8439	13.9957	13.9733	14.1513	13.864	14.1359	14.0167	13.0301	13.8868	13.9131	14.5392	1	1	1	1	1	1	1	1	1	1	1	1
P11859	Agt	Angiotensinogen	0.1252	1.09066	0.564444	0.272619	21.6148	21.5984	21.6377	21.5154	21.8322	21.5247	21.3578	21.6259	21.8851	22.0565	21.7584	21.7907	13	13	13	14	14	13	14	13	13	14	14	13
P12246	Apcs	Serum amyloid P-component	0.00688333	1.00478	0.0106832	0.975701	19.5997	20.2405	19.8431	20.4469	20.142	20.355	19.3754	20.3836	20.4152	20.1754	20.4893	19.8296	3	3	3	3	3	3	3	3	3	3	3	3
P12815;P12815-2	Pdcd6	Programmed cell death protein 6;Isoform 2 of Programmed cell death protein 6	-0.490433	1.40487	1.43698	0.0365613	19.6938	19.8705	19.8022	19.7069	19.7415	19.6509	19.5737	19.3037	18.3099	19.4319	19.2258	19.6782	1	1	1	1	1	1	1	1	1	1	1	1
P13020	Gsn	Gelsolin	0.0687167	1.04878	0.596278	0.253351	24.8163	24.8226	24.885	24.7661	24.6249	24.713	24.8513	24.8515	24.6736	24.8311	24.8318	25.0009	35	35	35	35	37	35	37	36	35	35	34	34
P13020-2	Gsn	Isoform 2 of Gelsolin	0.303733	1.23433	0.368493	0.428062	15.6553	16.5158	16.1998	NaN	16.8067	NaN	16.6976	16.2965	16.0879	15.9251	17.4305	17.1512	1	1	1	NaN	1	NaN	1	1	1	1	1	1
P13595;P13595-2;P13595-3	Ncam1	Neural cell adhesion molecule 1;Isoform 2 of Neural cell adhesion molecule 1;Isoform 3 of Neural cell adhesion molecule 1	0.0129833	1.00904	0.0489108	0.893489	17.8724	17.9566	17.7478	17.509	17.5419	17.8048	17.9443	17.8887	17.7954	17.6401	17.6555	17.5864	7	7	8	7	7	7	7	6	7	7	7	7
P13597;P13597-2	Icam1	Intercellular adhesion molecule 1;Isoform 2 of Intercellular adhesion molecule 1	0.1464	1.1068	0.541088	0.287682	17.6265	16.9464	17.1233	17.1382	17.1342	17.4215	17.5926	17.4514	17.1105	17.6072	17.2537	17.2531	6	5	6	5	3	6	5	5	6	5	5	5
P13634	Ca1	Carbonic anhydrase 1	0.654917	1.57453	0.598294	0.252177	17.0099	18.061	16.9917	18.4862	17.4578	18.6842	17.7651	17.3814	17.841	19.6798	19.9643	17.9887	4	6	4	6	5	6	5	5	5	6	6	5
P14106	C1qb	Complement C1q subcomponent subunit B	0.0460833	1.03246	0.121396	0.756144	21.3871	21.5374	21.4113	21.2661	20.8906	21.3075	21.6741	21.2843	21.6593	20.9915	21.1346	21.3327	7	7	7	7	7	7	7	7	7	7	7	7
P14152	Mdh1	Malate dehydrogenase, cytoplasmic	1.28333	2.43401	0.535966	0.291094	11.7088	11.1503	15.1837	13.5876	15.8904	17.3982	15.2108	13.4979	14.292	15.7533	16.6556	17.2094	1	3	2	3	3	2	2	3	3	2	2	2
P14426	H2-D1	H-2 class I histocompatibility antigen, D-K alpha chain	0.122517	1.08863	0.390485	0.406926	18.8065	18.3687	18.6441	18.4053	19.0836	18.8299	18.6884	18.5363	18.736	18.846	18.9103	19.1562	1	1	1	1	1	1	1	1	1	1	1	1
P14847	Crp	C-reactive protein	-0.1107	1.07975	0.53391	0.292476	21.8578	22.0528	21.6782	21.5439	21.7699	21.9001	21.4305	21.9454	21.733	21.7286	21.6434	21.6576	7	7	7	7	7	7	7	7	7	7	7	7
P15327	Bpgm	Bisphosphoglycerate mutase	0.2727	1.20807	0.11622	0.76521	14.6208	16.2884	15.9362	18.1546	16.4016	18.0616	16.3995	15.5074	16.2767	19.3459	18.5269	15.043	1	1	1	1	1	1	1	1	1	1	1	1
P15379;P15379-10;P15379-11;P15379-12;P15379-13;P15379-2;P15379-3;P15379-4;P15379-5;P15379-6;P15379-7;P15379-8;P15379-9	Cd44	CD44 antigen;Isoform 8 of CD44 antigen;Isoform 9 of CD44 antigen;Isoform 10 of CD44 antigen;Isoform 11 of CD44 antigen;Isoform 13 of CD44 antigen;Isoform 12 of CD44 antigen;Isoform 4 of CD44 antigen;Isoform 6 of CD44 antigen;Isoform 7 of CD44 antigen;Isoform 2 of CD44 antigen;Isoform 3 of CD44 antigen;Isoform 5 of CD44 antigen	-0.09882	1.0709	0.132629	0.736837	NaN	15.8764	16.9169	16.9391	17.2153	16.1916	16.882	16.2038	NaN	16.2892	16.7401	16.5301	NaN	1	1	1	1	1	1	1	NaN	1	1	1
P16056	Met	Hepatocyte growth factor receptor	-0.178275	1.13153	0.406341	0.392337	NaN	14.0705	13.8744	13.9767	NaN	14.0035	14.1593	NaN	13.4004	13.8493	NaN	NaN	NaN	1	1	1	NaN	1	1	NaN	1	1	NaN	NaN
P16125	Ldhb	L-lactate dehydrogenase B chain	0.25688	1.19489	0.1615	0.689446	12.3064	11.2281	13.2304	13.3289	13.6204	14.1196	13.486	12.7551	11.7839	NaN	13.6544	14.4665	1	1	1	1	1	1	1	1	1	NaN	1	1
P16294	F9	Coagulation factor IX	-0.135367	1.09837	0.668162	0.214703	18.8805	18.8259	18.842	18.5757	18.5048	18.6195	18.5227	18.819	18.7132	18.6518	18.2965	18.433	8	9	8	9	9	9	9	9	9	8	9	8
P16301	Lcat	Phosphatidylcholine-sterol acyltransferase	0.0718667	1.05108	0.447089	0.3572	21.4847	21.3723	21.5062	21.5608	21.5079	21.5504	21.8948	21.4546	21.5637	21.5734	21.4947	21.4323	12	11	12	13	13	13	13	11	11	12	11	13
P16675	Ctsa	Lysosomal protective protein	0.1275	1.0924	0.425656	0.37527	17.1769	17.3917	16.9425	17.1524	17.5392	17.4401	17.2318	17.2829	17.208	17.3658	17.8894	17.4299	6	6	6	6	6	6	6	6	6	5	6	6
P16858	Gapdh	Glyceraldehyde-3-phosphate dehydrogenase	0.931833	1.9077	1.63086	0.0233959	16.2354	16.2862	16.5037	17.3253	17.223	17.7566	17.5476	16.8647	17.8611	17.9619	18.5646	18.1213	4	4	4	4	5	4	4	4	4	4	5	5
P16882-2	Ghr	Isoform 2 of Growth hormone receptor	0.06878	1.04883	0.0204126	0.954086	NaN	NaN	15.3741	15.2425	NaN	NaN	12.6769	NaN	15.9055	15.8782	16.2067	16.2181	NaN	NaN	2	2	NaN	NaN	2	NaN	2	1	2	1
P17047;P17047-2;P17047-3	Lamp2	Lysosome-associated membrane glycoprotein 2;Isoform LAMP-2B of Lysosome-associated membrane glycoprotein 2;Isoform LAMP-2C of Lysosome-associated membrane glycoprotein 2	-0.00221667	1.00154	0.00394423	0.990959	16.2084	16.3979	16.6581	15.945	16.1038	16.2209	16.4429	16.6878	16.3496	15.5259	16.1482	16.3664	3	3	3	3	3	2	3	3	3	2	2	3
P17742	Ppia	Peptidyl-prolyl cis-trans isomerase A	0.6839	1.60648	0.650988	0.223364	15.862	15.145	14.7522	16.307	15.6327	16.8627	15.0323	15.6618	16.7471	17.1587	17.8957	16.1694	4	4	3	3	3	4	4	3	4	4	4	4
P17751	Tpi1	Triosephosphate isomerase	1.0705	2.10016	0.970373	0.10706	14.4396	14.4453	15.7062	15.7454	16.8935	17.9065	16.2268	16.2574	17.1565	16.9128	17.5058	17.5002	3	1	3	3	2	2	3	2	2	2	3	2
P18242	Ctsd	Cathepsin D	0.11205	1.08076	0.160372	0.691239	15.2878	15.626	15.6019	15.5487	15.5633	14.7336	15.6808	16.0503	14.4588	15.9212	15.294	15.6285	3	3	2	2	3	2	3	3	2	3	2	2
P18337	Sell	L-selectin	0.159633	1.117	1.09067	0.0811581	17.9709	17.7186	17.8706	17.7424	17.7544	18.1065	18.244	17.8849	18.0565	17.903	17.9879	18.0449	2	2	2	2	2	2	3	3	2	2	2	2
P18527		Ig heavy chain V region 914	4.55033	23.4308	0.225406	0.595105	0	NaN	NaN	NaN	NaN	20.2378	12.8127	NaN	14.5366	NaN	NaN	16.6584	1	NaN	NaN	NaN	NaN	1	1	NaN	1	NaN	NaN	1
P18528		Ig heavy chain V region 6.96	0.02465	1.01723	0.0188035	0.957627	21.3537	21.1328	19.8013	20.9247	20.3749	22.2584	20.7208	20.3344	21.9223	20.1084	21.5162	21.3916	3	3	3	3	3	3	3	3	3	3	3	3
P18531	Ighv3-6	Ig heavy chain V region 3-6	-0.644	1.56266	0.597975	0.252362	20.897	20.39	19.4094	19.8964	22.8009	20.1829	20.2755	19.6958	19.3647	20.8389	19.7648	19.7729	2	2	2	2	2	2	2	2	2	2	2	2
P19001;Q9QWL7	Krt19;Krt17	Keratin, type I cytoskeletal 19;Keratin, type I cytoskeletal 17	NaN	NaN	NaN	NaN	NaN	NaN	12.0484	15.9995	NaN	NaN	NaN	NaN	NaN	NaN	NaN	NaN	NaN	NaN	1	1	NaN	NaN	NaN	NaN	NaN	NaN	NaN	NaN
P19157;P46425	Gstp1;Gstp2	Glutathione S-transferase P 1;Glutathione S-transferase P 2	14.5684	24295.1	NaN	NaN	NaN	0	NaN	NaN	NaN	NaN	NaN	NaN	14.7697	11.8528	15.6109	16.0401	NaN	1	NaN	NaN	NaN	NaN	NaN	NaN	1	1	1	1
P19221	F2	Prothrombin	-0.00363333	1.00252	0.0347044	0.9232	24.2051	24.0039	24.1738	24.0881	24.0738	24.2269	24.1415	24.1423	24.0966	24.1229	24.097	24.1495	30	30	30	30	30	30	30	30	30	30	30	30
P20029	Hspa5	78 kDa glucose-regulated protein	0.692	1.61552	1.32007	0.0478548	17.4648	17.0818	17.4726	18.0149	17.4003	18.0006	19.2733	17.6739	17.4903	18.6912	18.285	18.1733	7	8	6	7	6	7	8	9	11	7	5	6
P20065-2	Tmsb4x	Isoform Short of Thymosin beta-4	0.128733	1.09333	0.219415	0.603372	19.0367	18.4732	18.3679	18.7808	19.2293	19.3049	18.1727	19.1318	18.9198	19.0379	19.2899	19.4131	1	1	1	1	1	1	1	1	1	1	1	1
P20918	Plg	Plasminogen	0.0108833	1.00757	0.0731731	0.844942	25.6719	25.653	25.6651	25.536	25.6518	25.721	25.4645	25.7827	25.6481	25.78	25.6205	25.6683	52	51	52	52	52	53	51	51	51	52	50	51
P21180	C2	Complement C2	0.130883	1.09496	0.603637	0.249094	18.6663	18.8239	18.5508	18.7431	18.8944	18.8416	19.3421	18.7677	18.8117	18.8138	18.8509	18.7192	21	21	19	20	20	20	22	23	21	21	19	22
P21460	Cst3	Cystatin-C	0.3059	1.23619	0.998448	0.100358	18.0119	17.9561	17.9702	17.4915	18.472	17.8184	17.7215	18.4176	18.3877	18.3492	18.3225	18.357	4	4	4	4	4	4	4	4	4	4	4	4
P21550	Eno3	Beta-enolase	-0.302325	1.23313	0.208347	0.618946	NaN	NaN	15.1542	15.1738	16.8501	16.7378	15.7722	14.8324	NaN	NaN	16.455	15.647	NaN	NaN	1	1	1	1	1	1	NaN	NaN	1	2
P21614	Gc	Vitamin D-binding protein	0.0787	1.05607	0.244647	0.569316	25.6566	25.6703	25.7858	25.5864	24.9611	25.6689	25.4213	25.6289	25.8052	25.7436	25.5543	25.648	27	27	28	28	28	26	28	28	29	26	27	27
P22599	Serpina1b	Alpha-1-antitrypsin 1-2	0.08955	1.06404	0.405557	0.393046	25.847	26.3074	26.0146	26.2997	26.2372	26.2534	26.3608	25.9754	26.4264	26.1715	26.2795	26.283	10	11	10	11	10	11	10	10	10	10	11	11
P23492	Pnp	Purine nucleoside phosphorylase	0.606383	1.52244	0.189536	0.646345	18.9018	14.5022	12.4226	15.7056	14.6003	16.089	18.7213	13.2565	14.3053	17.4022	17.8733	14.3012	2	2	1	2	1	2	2	1	1	2	2	1
P23953	Ces1c	Carboxylesterase 1C	0.034	1.02385	0.241672	0.573228	26.9513	26.9744	27.0961	26.8661	26.8866	27.047	27.1344	26.9984	27.1017	26.8362	26.9219	27.0329	21	22	21	22	21	21	22	22	21	22	21	22
P24270	Cat	Catalase	1.05108	2.07209	0.663393	0.217074	13.486	16.0787	14.1589	16.7146	16.2656	17.2058	15.4147	15.833	16.2639	18.1684	18.425	16.1111	2	6	2	3	3	4	3	1	6	5	4	3
P25785	Timp2	Metalloproteinase inhibitor 2	-5.7736	54.705	0.395466	0.402285	NaN	NaN	12.8492	NaN	NaN	12.8741	0	NaN	0	NaN	13.1799	15.1723	NaN	NaN	1	NaN	NaN	1	1	NaN	1	NaN	1	1
P26262	Klkb1	Plasma kallikrein	0.08635	1.06168	0.707709	0.196016	23.2622	23.1786	23.2741	23.1761	23.2169	23.2407	23.1739	23.2133	23.5324	23.1763	23.4109	23.3599	28	28	28	28	29	28	30	29	29	29	26	28
P26618;P26618-2	Pdgfra	Platelet-derived growth factor receptor alpha;Isoform 2 of Platelet-derived growth factor receptor alpha	0.0814	1.05804	0.145562	0.715217	15.3149	15.0826	15.0117	15.0346	14.6972	15.1199	15.8126	14.5155	15.5047	14.8119	14.8161	15.2885	4	4	4	4	3	3	4	4	3	4	3	2
P26928	Mst1	Hepatocyte growth factor-like protein	0.2118	1.15813	1.58329	0.0261041	18.83	18.8886	18.6194	18.5827	18.8054	19.0178	18.9192	18.9834	18.953	18.8989	19.0623	19.1979	16	18	16	14	15	17	17	16	17	16	15	16
P27656	Lipc	Hepatic triacylglycerol lipase	0.0963333	1.06905	0.13857	0.726825	16.244	16.6591	16.5782	16.0447	16.7347	16.2331	15.4602	16.5435	17.2049	16.5017	16.9297	16.4318	4	4	4	4	4	4	4	4	2	3	4	4
P28665	Mug1	Murinoglobulin-1	-0.49685	0.708652	4.02039	9.54138e-05	26.1041	25.8775	25.9362	25.9411	26.1543	25.8878	25.2303	25.6265	25.5317	25.4981	25.6439	25.3894	73	76	72	73	73	73	70	71	73	71	72	73
P28666	Mug2	Murinoglobulin-2	-0.14695	0.903158	0.157591	0.69568	18.2894	16.9977	16.4763	15.9274	17.0115	16.6433	16.838	16.9908	16.0002	16.6793	17.2187	16.7369	6	6	7	6	5	7	6	7	6	7	6	5
P28798	Grn	Granulins	0.0474	1.0334	0.251038	0.560999	18.2775	18.135	18.1093	18.041	18.1141	17.9722	18.2654	18.2763	18.3268	18.0302	18.1272	17.9076	5	5	5	5	6	6	6	5	5	6	6	5
P29533	Vcam1	Vascular cell adhesion protein 1	0.139333	1.1014	0.876036	0.133034	18.4468	18.0392	18.4926	18.2748	18.2518	18.3596	18.3574	18.3305	18.6766	18.5196	18.3709	18.4458	10	10	9	9	9	9	9	10	10	9	10	10
P29621	Serpina3c	Serine protease inhibitor A3C	-0.865817	0.548736	0.671825	0.2129	15.7225	15.6203	16.3204	16.3355	16.2168	16.4624	16.1067	15.7859	15.4124	16.9945	12.4752	14.7083	2	2	2	2	2	2	2	2	2	1	1	1
P29699	Ahsg	Alpha-2-HS-glycoprotein	-0.1024	0.931482	0.982422	0.104131	26.8486	26.9071	26.9399	26.7758	26.9019	26.9013	26.6328	26.7793	26.8236	26.9953	26.7529	26.6763	10	10	10	10	10	10	10	10	10	10	10	10
P29788	Vtn	Vitronectin	0.03195	1.02239	0.207553	0.620078	24.527	24.2118	24.484	24.2202	24.3121	24.1981	24.2835	24.3191	24.4055	24.3661	24.3844	24.3863	16	16	16	16	16	16	16	16	15	16	15	15
P30412	Ppic	Peptidyl-prolyl cis-trans isomerase C	0.154683	1.11318	0.365529	0.430994	17.3494	17.3651	17.3428	17.3193	17.8142	17.7297	17.0903	17.2789	17.6992	17.6514	17.9623	18.1665	4	4	4	3	4	4	4	4	4	4	3	3
P31428	Dpep1	Dipeptidase 1	1.03381	2.04742	2.63091	0.0023393	13.3941	13.2555	13.9864	13.8025	13.4001	13.8374	14.351	14.3518	14.572	NaN	15.3111	NaN	1	1	1	1	1	1	1	1	1	NaN	1	NaN
P31532	Saa4	Serum amyloid A-4 protein	-0.237383	0.848282	0.656224	0.220686	21.5725	21.6854	21.516	21.2208	21.5101	21.3448	20.4218	21.3755	21.376	21.2657	21.4002	21.5861	7	8	7	6	7	7	7	8	8	6	6	5
P31725	S100a9	Protein S100-A9	0.1883	1.13942	0.179401	0.661606	16.1534	14.7979	14.4716	14.7448	15.4646	16.3654	15.4944	14.9793	15.0756	16.7158	15.146	15.7164	1	1	1	1	1	1	1	1	1	1	1	1
P31786	Dbi	Acyl-CoA-binding protein	5.37753	41.5718	0.912502	0.12232	11.9666	0	12.8105	20.6164	14.9062	14.4367	16.6295	NaN	20.7068	16.5021	17.1662	18.1634	1	1	1	2	1	1	1	NaN	2	2	1	1
P32261	Serpinc1	Antithrombin-III	0.0724167	1.05148	0.470665	0.338326	24.8141	24.8396	24.8128	24.8256	24.5868	24.8075	24.726	24.827	24.9721	24.6411	24.9398	25.0149	26	27	26	26	27	25	27	27	25	24	25	26
P32848	Pvalb	Parvalbumin alpha	0.524905	1.43884	0.201953	0.628126	14.2303	NaN	15.7733	NaN	16.5788	17.1855	14.5985	NaN	14.6205	17.2836	17.7815	18.0503	2	NaN	1	NaN	1	1	2	NaN	2	1	1	1
P33434;P33434-2	Mmp2	72 kDa type IV collagenase;Isoform 2 of 72 kDa type IV collagenase	-1.04217	0.485598	1.25969	0.0549937	19.4497	19.3569	19.6565	18.9368	19.0979	19.5651	19.0943	19.1437	16.0638	18.6653	18.3293	18.5135	4	6	6	5	5	5	7	5	6	6	5	7
P33587	Proc	Vitamin K-dependent protein C	-0.133817	0.911417	1.00388	0.0991111	19.4341	19.2053	19.0836	19.148	19.2872	19.0428	19.0316	19.1088	18.9332	19.0604	19.254	19.0101	9	10	10	10	10	11	11	10	11	8	10	11
P33622	Apoc3	Apolipoprotein C-III	-0.360117	0.779102	1.46708	0.0341127	23.5977	24.0599	23.916	23.671	23.8049	24.2796	23.2024	23.7024	23.2016	23.7442	23.6802	23.6376	3	3	3	3	3	3	3	3	4	3	3	3
P34928	Apoc1	Apolipoprotein C-I	-0.131133	0.913114	0.339437	0.457681	23.0615	22.8322	23.0903	22.859	22.9444	23.1432	22.2137	22.9895	23.4013	22.7931	22.7159	23.0303	4	4	4	5	5	4	4	4	5	5	4	5
P35230	Reg3b	Regenerating islet-derived protein 3-beta	-0.759933	0.590524	0.325884	0.472189	16.8529	13.2917	NaN	NaN	14.9734	NaN	12.8463	13.7974	14.7915	NaN	14.2179	15.7439	1	1	NaN	NaN	1	NaN	1	1	1	NaN	1	1
P35441	Thbs1	Thrombospondin-1	-0.460033	0.726969	0.336547	0.460737	17.4494	15.5855	16.31	17.9409	18.8749	19.0039	16.7651	17.6449	17.5867	16.4471	16.614	17.3466	11	5	12	15	21	22	12	13	17	8	13	16
P35700	Prdx1	Peroxiredoxin-1	0.806883	1.74943	0.656658	0.220466	14.5113	15.6925	14.7228	16.225	16.2749	17.2487	15.8208	15.0149	16.3267	17.5005	18.0299	16.8237	2	4	5	4	2	5	4	4	4	5	5	5
P35917	Flt4	Vascular endothelial growth factor receptor 3	-3.0507	0.120683	6.24975	5.62666e-07	17.0883	16.7169	17.1517	17.2932	17.5004	16.8941	14.0693	13.15	14.1266	14.6082	13.6133	14.773	5	4	4	5	4	5	3	3	2	2	3	1
P39039	Mbl1	Mannose-binding protein A	-0.100983	0.932397	0.37967	0.417186	20.5006	20.5085	20.4525	20.5301	20.5532	20.3846	19.8283	20.4946	20.4393	20.3915	20.5416	20.6283	5	5	5	5	5	5	4	5	5	4	5	5
P40142	Tkt	Transketolase	0.279467	1.21375	0.280385	0.524342	12.2597	12.7562	12.6582	13.4943	13.4261	13.1684	13.2104	12.6593	11.864	13.6947	14.5551	13.4562	1	1	1	1	1	2	1	1	1	1	2	1
P40936	Inmt	Indolethylamine N-methyltransferase	0.49234	1.40672	0.223352	0.597927	16.1332	NaN	13.9167	16.5173	16.2679	15.8732	14.0161	17.2716	18.4908	15.8207	NaN	15.5708	1	NaN	1	1	1	1	1	1	1	1	NaN	1
P41317	Mbl2	Mannose-binding protein C	0.02075	1.01449	0.0735802	0.84415	21.9918	22.2949	22.3644	22.3317	22.0738	22.2793	22.2406	22.2452	22.5082	21.8875	22.275	22.3039	5	6	6	6	6	6	6	6	6	6	6	6
P42703	Lifr	Leukemia inhibitory factor receptor	-0.445083	0.734542	2.70205	0.00198588	22.0944	22.254	21.7551	21.9829	22.0518	22.2681	21.5607	21.7449	21.8297	21.4974	21.748	21.3551	26	26	26	26	25	25	26	25	25	25	24	24
P43025	Clec3b	Tetranectin	-0.13645	0.909755	0.382296	0.414671	19.9059	20.5206	20.4372	20.5047	20.1125	20.3885	20.4298	19.9731	19.6839	20.4219	20.409	20.133	6	6	6	6	5	6	6	6	6	6	6	6
P45700	Man1a1	Mannosyl-oligosaccharide 1,2-alpha-mannosidase IA	0.129417	1.09385	0.897101	0.126736	18.5256	18.4785	18.2395	18.0969	18.1821	18.3474	18.4248	18.3718	18.3802	18.3878	18.4838	18.5981	10	11	11	10	10	9	11	11	11	8	9	10
P46412	Gpx3	Glutathione peroxidase 3	-0.0251667	0.982707	0.0997866	0.794719	23.6268	23.4334	23.5993	23.4939	23.3764	23.3412	23.8375	23.473	23.4349	23.3271	23.3309	23.3166	8	8	8	7	8	7	8	8	7	7	8	7
P47877	Igfbp2	Insulin-like growth factor-binding protein 2	0.436783	1.35358	0.489162	0.324218	15.9817	15.9089	16.4675	15.0642	17.0291	15.6869	15.4751	15.9675	15.839	17.1969	17.1456	17.1349	3	5	4	4	4	5	3	4	5	5	4	4
P47878	Igfbp3	Insulin-like growth factor-binding protein 3	0.0845833	1.06038	0.19929	0.63199	18.1292	17.7706	17.7686	17.5538	17.9369	18.2106	18.0222	18.283	18.1722	18.2797	17.5252	17.5949	3	3	3	3	4	3	3	3	3	3	4	3
P47879	Igfbp4	Insulin-like growth factor-binding protein 4	0.223133	1.16727	0.745325	0.179753	17.7159	17.5184	17.5311	17.0736	17.5083	17.3913	17.3421	17.8635	17.9952	17.9754	17.6054	17.2958	3	3	3	3	3	3	3	3	3	3	3	3
P49182	Serpind1	Heparin cofactor 2	0.0714667	1.05078	0.559521	0.275727	22.2123	22.2601	22.3071	22.0643	22.354	22.2544	22.2493	22.1707	22.3006	22.2599	22.4332	22.4673	13	13	13	13	12	13	13	12	13	13	13	13
P49722	Psma2	Proteasome subunit alpha type-2	0.8397	1.78968	1.04625	0.089897	15.4099	13.3842	14.0733	15.2682	14.8858	15.4646	15.8665	15.6894	14.1907	15.7943	16.1256	15.8577	2	3	2	2	2	2	2	2	2	2	2	2
P50405	Sftpb	Pulmonary surfactant-associated protein B	-0.656317	0.634496	0.567384	0.27078	17.1179	17.1463	16.9591	17.9323	16.668	16.6208	14.8501	17.8965	17.8888	15.2947	15.9145	16.6619	1	1	1	1	1	1	1	1	1	1	1	1
P51885	Lum	Lumican	0.143217	1.10436	0.81119	0.154458	22.0729	21.9772	22.2206	22.0008	21.9606	22.1201	22.4746	22.1601	22.0055	21.9448	22.2691	22.3574	11	11	10	10	10	10	11	11	11	10	11	10
P51910	Apod	Apolipoprotein D	0.113783	1.08206	0.39535	0.402393	21.8011	21.8444	21.8778	21.9323	21.8841	21.8719	21.7303	21.7659	21.7104	21.939	22.4237	22.325	7	7	7	7	6	7	7	7	7	6	7	7
P52430	Pon1	Serum paraoxonase/arylesterase 1	-0.238767	0.847469	0.706095	0.196746	24.1705	24.3159	24.6061	24.4724	24.5954	24.5556	23.5573	23.9528	24.4887	24.2943	24.5221	24.4681	13	13	13	13	13	13	13	13	13	13	13	13
P52480-2	Pkm	Isoform M1 of Pyruvate kinase PKM	-0.0423833	0.971049	0.197623	0.63442	18.7799	18.8722	19.0149	18.8858	18.8552	18.8914	19.1621	18.8981	18.6283	18.6384	18.8294	18.8888	12	11	11	11	12	10	11	11	11	11	10	12
P55065	Pltp	Phospholipid transfer protein	-0.126133	0.916284	0.346943	0.449839	21.6988	21.5155	21.5338	21.3884	21.0543	21.5428	20.7629	21.6262	21.4665	21.1964	21.3062	21.6186	12	13	13	11	12	12	13	11	13	13	13	11
P55284	Cdh5	Cadherin-5	0.237333	1.17881	0.612263	0.244195	17.1372	17.0746	17.7601	16.9855	17.4633	17.3557	17.1255	17.2493	17.4831	17.4005	17.8374	18.1046	4	5	5	4	5	5	5	5	4	5	5	5
P56394	Cox17	Cytochrome c oxidase copper chaperone	-0.1358	0.910165	0.145501	0.715318	15.2984	14.7885	15.6225	NaN	15.9661	15.358	15.6513	15.1208	15.8764	NaN	14.4351	NaN	1	1	1	NaN	1	1	1	1	1	NaN	1	NaN
P61939	Serpina7	Thyroxine-binding globulin	0.4636	1.37898	1.11234	0.077207	18.79	17.839	19.0804	18.3111	19.3122	18.1656	19.1726	19.0073	19.0941	19.0033	19.0816	18.921	9	8	9	9	9	9	9	9	9	9	9	9
P62204;Q9D6P8	Calm1;Calml3	Calmodulin;Calmodulin-like protein 3	1.37937	2.60155	0.518572	0.30299	14.0323	14.9189	13.353	13.8763	14.1192	14.8701	13.2448	13.8291	NaN	15.6513	20.8009	14.3456	1	1	1	1	1	1	1	1	NaN	1	1	1
P62827	Ran	GTP-binding nuclear protein Ran	1.08837	2.12634	0.739201	0.182305	NaN	NaN	NaN	14.1912	14.6834	15.3673	NaN	NaN	14.6277	16.2715	17.114	15.3295	NaN	NaN	NaN	1	2	1	NaN	NaN	1	2	2	1
P62897	Cycs	Cytochrome c, somatic	0.0686333	1.04872	0.25932	0.550402	17.9953	17.8928	18.0913	17.6841	17.8319	18.3178	18.2048	18.1286	18.034	18.0122	17.7443	18.1011	3	3	3	3	3	3	3	3	3	3	3	3
P63101	Ywhaz	14-3-3 protein zeta/delta	0.254783	1.19316	0.535207	0.291604	16.2897	15.5582	15.9252	15.3998	15.8204	16.6565	15.9992	16.6746	15.9723	15.9594	16.5023	16.0707	1	1	1	1	1	1	1	2	1	1	1	1
P63242;Q8BGY2	Eif5a;Eif5a2	Eukaryotic translation initiation factor 5A-1;Eukaryotic translation initiation factor 5A-2	1.5702	2.96946	NaN	NaN	NaN	14.4199	NaN	NaN	NaN	NaN	NaN	NaN	15.7374	NaN	16.2428	NaN	NaN	1	NaN	NaN	NaN	NaN	NaN	NaN	1	NaN	1	NaN
P63260	Actg1	Actin, cytoplasmic 2	0.168517	1.1239	1.255	0.05559	20.6093	20.4077	20.5102	20.5334	20.5564	20.7485	20.8939	20.4577	20.6797	20.7222	20.826	20.7971	13	13	12	13	13	13	13	13	12	13	13	13
P68254;P68254-2	Ywhaq	14-3-3 protein theta;Isoform 2 of 14-3-3 protein theta	0.254383	1.19283	0.223303	0.597994	12.6896	12.9498	12.7027	12.7166	13.372	14.2007	13.5873	12.1211	13.1207	14.274	14.5833	12.4713	2	2	2	2	2	2	2	2	2	2	2	2
P68372;P99024	Tubb4b;Tubb5	Tubulin beta-4B chain;Tubulin beta-5 chain	-5.60554	0.0205383	0.761414	0.173215	12.3586	11.8344	0	NaN	13.3128	12.2864	13.0901	0	13.0273	0	0	0	2	1	1	NaN	3	4	2	1	2	1	1	1
P70195	Psmb7	Proteasome subunit beta type-7	1.98035	3.94589	NaN	NaN	NaN	13.65	12.0603	NaN	NaN	NaN	14.8355	NaN	NaN	NaN	NaN	NaN	NaN	1	1	NaN	NaN	NaN	1	NaN	NaN	NaN	NaN	NaN
P70269	Ctse	Cathepsin E	0.11	1.07923	0.210815	0.615439	18.5165	18.4844	18.2649	17.7671	18.0487	18.4902	18.2118	18.7198	18.4908	18.4827	17.6004	18.7263	2	2	2	2	2	2	2	2	2	2	2	2
P70274	Selenop	Selenoprotein P	0.0491	1.03462	0.200131	0.630768	21.929	21.9608	22.0484	21.6419	21.8539	21.7917	21.6946	22.124	21.8972	21.8916	21.7375	22.1754	9	9	9	9	9	9	9	9	9	9	9	8
P70347-2	Tank	Isoform 2 of TRAF family member-associated NF-kappa-B activator	0.31743	1.24611	1.05114	0.0888923	18.4336	18.9148	NaN	19.035	18.5405	18.7557	19.2002	19.1981	NaN	19.0886	18.7265	NaN	1	1	NaN	1	1	1	1	1	NaN	1	1	NaN
P70375	F7	Coagulation factor VII	-0.260433	0.834837	0.500009	0.316221	17.7185	17.9722	17.8604	18.1479	18.2011	18.1518	16.8584	17.4905	18.119	18.271	18.2889	17.4615	10	10	8	10	10	9	9	9	10	10	10	9
P70389	Igfals	Insulin-like growth factor-binding protein complex acid labile subunit	-0.0295833	0.979703	0.170969	0.674576	21.0302	21.018	20.817	21.043	21.03	21.1642	20.7654	21.1331	20.9719	21.0447	21.0439	20.9659	19	19	19	19	19	19	19	19	19	19	17	18
P70663	Sparcl1	SPARC-like protein 1	0.496167	1.41046	2.79157	0.00161594	17.1818	17.083	17.1492	17.4106	17.6084	17.481	17.9771	17.5881	17.9887	17.8933	17.8806	17.5632	11	11	11	11	12	12	12	12	12	12	12	12
P82198	Tgfbi	Transforming growth factor-beta-induced protein ig-h3	0.158133	1.11584	0.307684	0.492398	16.9097	16.3519	17.2587	16.4146	17.003	17.0843	17.566	17.1308	17.0869	16.8587	16.3468	16.9818	9	8	9	9	8	9	9	9	7	9	7	9
P97290	Serping1	Plasma protease C1 inhibitor	0.00863333	1.006	0.0401228	0.911753	23.0324	23.0689	23.2197	23.1737	23.2118	23.222	23.0277	23.1484	22.9527	23.1383	23.3511	23.3621	16	16	16	16	16	16	16	16	16	16	16	15
P97298	Serpinf1	Pigment epithelium-derived factor	0.158633	1.11623	0.50319	0.313914	20.0982	20.1623	20.137	19.4494	19.6815	19.6661	19.7331	20.2479	20.2341	19.8538	20.0531	20.0243	13	13	13	13	13	13	13	13	13	13	12	13
P97321;P97321-2;P97321-3	Fap	Prolyl endopeptidase FAP;Isoform 2 of Prolyl endopeptidase FAP;Isoform 3 of Prolyl endopeptidase FAP	0.140583	1.10235	0.343163	0.453772	16.2333	16.9216	16.6031	16.4653	16.3326	16.8198	17.2569	16.5206	16.3279	16.5238	16.5967	16.9933	6	6	5	5	6	6	7	6	7	5	5	7
P97399	Dspp	Dentin sialophosphoprotein	-0.140233	0.907372	0.30109	0.499931	16.1075	16.0116	16.2922	16.8735	16.3467	15.6748	16.2448	15.7715	16.5582	16.0388	15.8911	15.9605	2	2	2	1	1	2	2	2	2	2	2	2
P97449	Anpep	Aminopeptidase N	0.0649167	1.04602	0.166955	0.680841	16.5198	16.4453	16.5865	15.8355	16.4802	15.8761	16.4534	16.3847	16.6108	16.2561	16.2234	16.2045	3	4	4	4	3	2	4	3	4	4	3	4
P97873	Loxl1	Lysyl oxidase homolog 1	0.1634	1.11992	0.675291	0.211207	16.7586	16.743	17.0899	16.8359	16.9771	17.1736	17.0637	17.2771	17.297	16.8628	16.7542	17.3037	4	4	3	3	4	3	4	4	3	3	3	3
P98064	Masp1	Mannan-binding lectin serine protease 1	-0.153233	0.899233	0.761358	0.173237	20.5883	20.8019	20.573	20.4891	20.4562	20.6779	20.3113	20.8023	20.6128	20.3576	20.1955	20.3875	14	15	15	15	14	15	14	15	14	15	15	16
P98064-2	Masp1	Isoform 2 of Mannan-binding lectin serine protease 1	-0.35885	0.779786	0.529438	0.295503	16.5486	16.3495	15.9164	16.5384	15.585	16.1929	16.3305	16.4771	16.0107	15.9742	14.5252	15.66	4	4	4	4	4	4	4	4	4	4	4	3
P98086	C1qa	Complement C1q subcomponent subunit A	0.01555	1.01084	0.0370597	0.918206	20.3976	20.5515	20.3411	20.2209	20.1761	20.2833	20.6149	20.3573	20.8093	19.9677	19.9825	20.3321	6	7	7	7	6	7	7	7	7	5	7	6
Q00623	Apoa1	Apolipoprotein A-I	-0.0957167	0.935807	0.759063	0.174155	29.0046	28.9444	28.9184	28.9457	28.818	28.9272	28.6586	28.9293	28.9236	29.0066	28.6563	28.8096	22	22	22	21	21	22	21	22	22	22	22	22
Q00724	Rbp4	Retinol-binding protein 4	-0.0151167	0.989577	0.0288602	0.935707	22.5287	22.264	22.6333	22.3212	22.4215	22.3777	21.5785	22.4442	22.6759	22.7328	22.411	22.6133	10	9	10	8	9	9	10	9	10	9	10	9
Q00896	Serpina1c	Alpha-1-antitrypsin 1-3	-0.00925	0.993609	0.0165632	0.96258	20.6854	20.2728	19.782	19.6141	20.0427	20.3436	20.3756	20.1241	20.0458	19.9133	19.7765	20.4498	1	1	1	1	1	1	1	1	1	1	1	1
Q00897	Serpina1d	Alpha-1-antitrypsin 1-4	-0.02035	0.985993	0.120349	0.757969	26.3263	26.4116	26.3666	26.187	26.0898	26.4002	26.2466	26.3036	26.3113	26.112	26.3256	26.3603	11	11	11	11	11	11	11	11	11	11	11	11
Q00898	Serpina1e	Alpha-1-antitrypsin 1-5	0.186533	1.13803	0.169506	0.676852	22.5697	21.7315	21.2091	22.1898	23.3028	21.3851	23.2649	22.5077	22.3814	21.2659	22.4851	21.6022	9	9	9	9	8	9	10	9	10	9	9	8
Q01149	Col1a2	Collagen alpha-2(I) chain	0.2476	1.18723	0.153831	0.701728	16.0455	15.4504	15.5956	16.4199	19.542	16.5579	17.1743	16.3832	17.166	16.5714	16.8563	16.9457	6	6	7	5	4	6	8	7	6	6	7	7
Q01279	Egfr	Epidermal growth factor receptor	0.02735	1.01914	0.0254213	0.943146	21.8843	21.7382	21.245	21.5794	21.284	21.3856	21.601	21.9344	23.0206	20.8265	21.3391	20.559	22	22	22	22	22	23	22	22	22	22	22	22
Q01339	Apoh	Beta-2-glycoprotein 1	-0.0291167	0.98002	0.164087	0.685351	25.3254	25.221	25.2587	25.2132	25.2704	25.3679	24.9286	25.3131	25.3217	25.3545	25.3181	25.2459	20	20	20	20	20	20	20	20	20	20	20	20
Q01768	Nme2	Nucleoside diphosphate kinase B	0.311117	1.24067	0.548154	0.283039	16.5071	16.994	16.6902	17.3951	17.1226	17.6979	16.9198	17.0292	17.0246	17.5857	18.2619	17.4524	2	2	2	2	3	3	3	2	3	3	3	3
Q01853	Vcp	Transitional endoplasmic reticulum ATPase	3.90544	14.9849	0.607564	0.246852	NaN	13.0381	0	13.4829	13.0981	14.0611	NaN	NaN	13.8081	15.5003	15.7326	13.5249	NaN	1	1	1	1	1	NaN	NaN	1	1	1	1
Q02105	C1qc	Complement C1q subcomponent subunit C	-0.0427	0.970836	0.122152	0.754828	20.7371	20.7025	20.6683	20.657	20.6711	20.7164	20.8564	20.5898	20.9987	20.0913	20.5314	20.8286	4	5	4	4	5	4	5	4	5	4	5	5
Q02596	Glycam1	Glycosylation-dependent cell adhesion molecule 1	-1.49503	0.354773	0.475812	0.33434	19.3378	18.8211	19.0044	18.1982	17.3549	18.6983	18.6312	19.747	19.9605	18.7452	13.9835	11.3771	1	1	1	1	1	1	1	1	1	1	1	1
Q02819	Nucb1	Nucleobindin-1	-0.0114	0.992129	0.010593	0.975904	14.6899	15.351	16.1491	14.6308	14.5488	15.149	15.7168	14.3992	14.2287	14.8942	15.4885	15.7228	2	3	3	3	2	3	3	2	1	3	3	3
Q03311	Bche	Cholinesterase	-0.105017	0.929794	0.614987	0.242668	19.9416	19.9919	20.0471	19.7548	19.6276	19.7951	19.8525	19.8328	19.8026	19.4965	19.7493	19.7943	8	8	8	8	8	8	8	7	8	7	8	8
Q03734	Serpina3m	Serine protease inhibitor A3M	-0.50465	0.704831	2.2388	0.00577028	26.284	26.3053	25.9196	26.0873	25.9438	26.0084	25.3885	25.95	25.7806	25.6423	25.6849	25.0742	16	16	16	16	16	16	16	16	15	16	16	16
Q05020	Apoc2	Apolipoprotein C-II	-0.238433	0.847665	0.391548	0.40593	18.4599	18.1745	18.4994	17.8862	16.9755	17.3538	17.4505	18.0387	17.9085	17.4563	17.6769	17.3878	2	2	2	2	2	2	2	2	2	2	2	2
Q05793	Hspg2	Basement membrane-specific heparan sulfate proteoglycan core protein	0.299733	1.23092	0.512031	0.307588	15.4079	14.1442	15.0103	14.3373	14.7999	14.9061	14.5561	15.176	15.7542	14.6632	15.5477	14.7069	2	2	2	2	2	2	2	2	2	2	2	2
Q05816	Fabp5	Fatty acid-binding protein, epidermal	3.40874	10.6202	0.334777	0.462619	0	0	13.9334	0	0	14.1045	0	NaN	11.8598	0	14.9481	13.6007	1	1	4	1	1	5	1	NaN	2	1	2	2
Q05909	Ptprg	Receptor-type tyrosine-protein phosphatase gamma	-0.587133	0.665664	0.591401	0.256212	16.2241	16.3638	16.1744	14.4883	16.3132	16.1077	16.2101	14.0075	15.2569	15.79	14.4987	16.3855	4	2	3	2	3	4	3	3	2	3	2	4
Q06318	Scgb1a1	Uteroglobin	-0.23805	0.847891	0.291647	0.51092	19.9009	19.7273	19.7337	20.9715	20.1186	19.3297	18.7044	20.5709	20.1857	19.3662	19.724	19.8022	2	2	2	2	2	2	2	2	2	2	2	2
Q06770	Serpina6	Corticosteroid-binding globulin	0.196383	1.14582	0.948561	0.112574	24.29	24.3976	24.4041	24.0975	24.426	24.4121	24.917	24.3618	24.4664	24.2461	24.4919	24.7224	13	13	13	13	13	13	13	13	13	13	13	13
Q06890	Clu	Clusterin	-0.00585	0.995953	0.0302097	0.932804	23.9468	23.7323	23.8707	23.8624	24.0863	23.8871	23.8257	23.7676	23.8373	23.8438	24.006	24.0701	20	20	20	20	20	20	21	20	20	20	20	20
Q07456	Ambp	Protein AMBP	0.0559333	1.03953	0.199966	0.631007	22.683	22.7361	22.7022	22.7202	22.8396	22.6887	23.2701	22.7156	22.8701	22.7586	22.5082	22.5828	13	12	13	12	13	12	13	14	14	11	12	12
Q07968	F13b	Coagulation factor XIII B chain	0.1753	1.1292	0.362015	0.434495	20.7321	21.032	20.3385	20.4257	19.8341	20.3247	20.4324	20.3639	21.252	20.562	20.7296	20.399	18	18	18	18	18	18	18	18	18	18	18	16
Q08481;Q08481-2;Q08481-3;Q08481-4	Pecam1	Platelet endothelial cell adhesion molecule;Isoform 2 of Platelet endothelial cell adhesion molecule;Isoform 3 of Platelet endothelial cell adhesion molecule;Isoform 4 of Platelet endothelial cell adhesion molecule	-0.771327	0.585878	1.24939	0.056313	15.5824	15.6236	NaN	NaN	NaN	15.8849	14.9736	15.3579	15.212	14.0023	15.0824	NaN	1	1	NaN	NaN	NaN	1	1	1	1	1	1	NaN
Q08761	Pros1	Vitamin K-dependent protein S	-0.159683	0.895222	0.885603	0.130136	18.8597	19.06	18.6694	18.6765	18.6878	18.8479	18.8706	18.7311	18.4203	18.7362	18.4309	18.6541	10	10	10	11	10	10	10	11	10	10	9	11
Q08879	Fbln1	Fibulin-1	0.193783	1.14376	1.23228	0.0585758	20.2853	19.8755	20.0861	19.9175	20.0414	20.0948	20.3071	20.3694	20.0772	20.0048	20.2741	20.4307	19	20	21	19	19	20	20	20	22	20	19	18
Q08879-2	Fbln1	Isoform C of Fibulin-1	-0.0304667	0.979104	0.0751987	0.84101	18.2196	18.178	18.1855	18.2927	18.0509	18.194	18.5342	18.2324	18.4129	18.17	17.5211	18.0673	4	4	4	4	4	4	4	4	5	4	4	4
Q3SXB8;Q3SXB8-2	Colec11	Collectin-11;Isoform 2 of Collectin-11	0.25565	1.19387	1.08097	0.0829903	17.0722	17.156	17.4432	17.2191	16.895	17.6048	17.1945	17.5568	17.3643	17.5529	17.7867	17.469	4	3	3	3	3	4	3	3	4	4	2	3
Q3UHB1	Nt5dc3	5'-nucleotidase domain-containing protein 3	1.17847	2.26336	1.10018	0.0794002	18.5503	19.0803	17.9297	19.2543	17.3979	19.5616	18.5072	18.8303	19.2112	20.9571	21.5759	19.7632	1	1	1	1	1	1	1	1	1	1	1	1
Q3V2T4;Q3V2T4-2	Krtdap	Keratinocyte differentiation-associated protein;Isoform 2 of Keratinocyte differentiation-associated protein	0.0532833	1.03762	0.139883	0.724631	15.3408	15.3995	15.1903	15.0334	15.3455	15.0835	14.9929	15.835	14.972	15.4091	15.1308	15.3729	1	1	1	1	1	1	1	1	1	1	1	1
Q4KML4	Abracl	Costars family protein ABRACL	-0.370025	0.773769	0.151681	0.705211	12.4133	13.9783	NaN	14.9492	NaN	14.1576	12.5499	12.0165	NaN	14.0395	15.4124	NaN	1	1	NaN	1	NaN	1	1	1	NaN	1	1	NaN
Q5FW60	Mup20	Major urinary protein 20	0.975783	1.96671	0.217526	0.606002	14.3416	18.1308	10.5325	18.3901	15.2623	15.824	NaN	17.9831	NaN	NaN	16.0979	15.087	2	2	1	1	2	1	NaN	2	NaN	NaN	2	2
Q5MJS3	Fam20c	Extracellular serine/threonine protein kinase FAM20C	-0.454167	0.729932	1.37977	0.0417087	15.7656	16.6889	16.2277	16.1598	15.8452	15.6859	15.7332	15.5593	15.9383	15.1835	15.8632	15.3706	2	2	2	2	2	2	2	2	2	2	2	2
Q60590	Orm1	Alpha-1-acid glycoprotein 1	0.0537333	1.03795	0.157041	0.69656	24.0651	24.2453	23.873	23.9986	23.5372	24.0576	23.6015	24.1292	24.0577	23.9504	24.2204	24.14	8	8	8	8	8	8	8	8	8	8	8	8
Q60692	Psmb6	Proteasome subunit beta type-6	0.752553	1.68477	1.3352	0.0462164	14.2044	15.8348	14.8775	16.0231	NaN	14.8001	15.7289	15.6042	15.8454	16.1784	16.1887	15.8576	1	1	1	1	NaN	1	1	1	1	1	1	1
Q60805	Mertk	Tyrosine-protein kinase Mer	-0.1411	0.906827	0.434169	0.367986	17.472	17.6891	17.2411	17.8782	18.0738	17.7789	17.2618	17.5381	17.6226	17.6319	17.8694	17.3627	2	2	3	2	2	2	3	2	2	2	2	3
Q60841;Q60841-2;Q60841-3	Reln	Reelin;Isoform 2 of Reelin;Isoform 3 of Reelin	-0.46925	0.72234	0.522319	0.300387	14.8859	17.3759	15.084	15.0356	15.3999	15.8411	15.0465	14.2223	15.1504	15.3897	15.3972	15.6008	1	1	1	1	1	1	1	1	1	1	1	1
Q60963	Pla2g7	Platelet-activating factor acetylhydrolase	1.97375	3.92788	0.692513	0.202996	19.1791	19.0326	21.1794	19.5209	20.8515	20.585	19.3488	19.0273	19.3124	22.0684	26.0728	26.3613	10	10	10	10	10	10	10	10	9	10	10	10
Q60994	Adipoq	Adiponectin	0.11165	1.08046	0.319994	0.478637	23.5321	23.2447	23.3654	23.1009	23.239	23.2805	23.933	23.4253	23.1876	23.1473	23.0612	23.6781	4	4	4	4	4	4	4	4	4	4	4	4
Q61129	Cfi	Complement factor I	-0.0683333	0.953739	1.14246	0.0720352	23.6047	23.6032	23.6167	23.6786	23.5769	23.7098	23.6161	23.6157	23.6207	23.4896	23.5599	23.4779	29	28	29	29	29	29	29	29	29	28	29	29
Q61147	Cp	Ceruloplasmin	-0.0342833	0.976517	0.314523	0.484705	24.1821	24.1683	24.2802	24.0771	24.1625	24.2762	24.1361	24.1008	24.1796	24.2421	24.254	24.0281	54	55	57	56	56	54	55	55	55	55	55	54
Q61171	Prdx2	Peroxiredoxin-2	0.6548	1.5744	0.529835	0.295233	18.4554	19.6984	18.5585	20.1372	19.0431	20.2698	19.2349	18.6736	19.6682	21.4129	21.6416	19.46	5	5	5	5	4	5	5	5	5	6	6	5
Q61207	Psap	Prosaposin	0.16305	1.11965	0.370457	0.426131	18.9478	18.7396	18.5349	17.9856	18.5538	17.845	18.1679	18.742	18.6686	18.6757	18.7051	18.6257	8	6	7	8	8	7	8	8	7	7	7	8
Q61233	Lcp1	Plastin-2	0.33875	1.26466	1.31985	0.04788	15.5807	15.7158	15.9457	15.6849	16.0376	16.2007	16.303	15.8039	16.0362	16.6403	16.1569	16.2576	4	4	3	3	4	3	4	3	4	3	3	3
Q61247	Serpinf2	Alpha-2-antiplasmin	0.0740667	1.05268	0.562002	0.274156	25.0548	24.9557	24.8589	24.6789	24.8598	24.8327	24.9777	24.9243	25.1191	24.9225	24.8641	24.8775	14	14	14	14	14	14	14	14	14	14	14	13
Q61268	Apoc4	Apolipoprotein C-IV	-0.10515	0.929708	0.30375	0.496878	18.2207	18.6846	18.3635	18.5163	18.33	18.6307	17.7491	18.4009	18.5267	18.6725	18.3887	18.377	3	3	3	3	3	3	3	3	3	3	3	3
Q61508	Ecm1	Extracellular matrix protein 1	-0.00226667	0.99843	0.0111233	0.974713	21.501	21.4345	21.5905	21.4165	21.4069	21.4158	21.4945	21.1988	21.373	21.4798	21.5729	21.6326	21	21	22	22	21	22	22	21	22	21	20	19
Q61646	Hp	Haptoglobin	0.858367	1.81298	0.530242	0.294956	15.9972	16.7601	17.2458	18.1032	19.4686	16.7063	17.4311	19.1838	19.2349	20.0696	17.0352	16.4768	14	14	12	13	14	10	15	16	15	15	13	11
Q61702	Itih1	Inter-alpha-trypsin inhibitor heavy chain H1	0.209133	1.15599	1.03785	0.0916531	22.3853	22.0798	22.2992	22.1405	22.38	22.5238	22.5625	22.1978	22.6484	22.4407	22.8264	22.3876	36	37	37	36	37	37	37	37	38	35	37	37
Q61703	Itih2	Inter-alpha-trypsin inhibitor heavy chain H2	0.06475	1.0459	0.247986	0.564956	23.6984	23.7937	24.1115	23.9739	24.1025	23.9666	24.3421	23.7222	24.1043	23.9402	24.02	23.9063	27	26	25	25	26	25	27	26	26	25	26	26
Q61704	Itih3	Inter-alpha-trypsin inhibitor heavy chain H3	-0.0180833	0.987544	0.0462334	0.899014	22.0884	22.0907	22.0607	22.241	22.4372	22.0922	22.6765	22.0167	22.0233	22.3536	21.9845	21.8471	20	21	22	22	23	22	21	19	21	21	21	20
Q61730;Q61730-2;Q61730-3	Il1rap	Interleukin-1 receptor accessory protein;Isoform 2 of Interleukin-1 receptor accessory protein;Isoform 3 of Interleukin-1 receptor accessory protein	-0.0667167	0.954809	0.295663	0.506218	21.3954	21.0507	21.2187	20.9742	21.0129	21.1128	21.0555	21.3077	21.1398	20.8675	20.8464	21.1475	14	14	13	14	13	14	14	14	14	14	13	13
Q61805	Lbp	Lipopolysaccharide-binding protein	0.159967	1.11726	0.592691	0.255452	18.0072	18.0661	18.1332	18.4232	18.6344	18.4295	18.3095	18.5371	18.0999	18.6861	18.5594	18.4614	6	6	6	6	6	6	6	6	6	6	6	6
Q61838	Pzp	Pregnancy zone protein	0.0199	1.01389	0.167338	0.68024	27.7094	27.6204	27.7823	27.627	27.7773	27.8322	27.7137	27.7996	27.776	27.6524	27.681	27.8453	81	81	81	79	81	80	81	81	81	80	79	79
Q62009;Q62009-2;Q62009-3;Q62009-4;Q62009-5	Postn	Periostin;Isoform 2 of Periostin;Isoform 3 of Periostin;Isoform 4 of Periostin;Isoform 5 of Periostin	0.6839	1.60648	1.21344	0.0611736	18.5319	18.4128	18.4848	18.4028	18.4118	18.4111	18.9744	18.3501	18.6852	18.5201	20.1372	20.0916	12	12	12	11	10	12	11	11	11	10	11	9
Q62351	Tfrc	Transferrin receptor protein 1	-0.0517167	0.964788	0.134747	0.733251	18.5888	18.8349	18.9237	18.6362	18.7784	18.7134	18.9608	18.918	18.1195	18.613	18.5498	19.004	15	15	15	15	15	15	16	15	16	15	15	15
Q63880;Q63880-2	Ces3a	Carboxylesterase 3A;Isoform 2 of Carboxylesterase 3A	0.269883	1.20571	0.463359	0.344065	14.7094	15.4726	15.1011	14.1496	14.7591	15.6652	15.2808	15.0897	14.7565	15.0221	15.744	15.5832	2	4	4	2	3	4	3	4	2	3	3	3
Q641P0;Q641P0-2;Q99JY9	Actr3b;Actr3b;Actr3	Actin-related protein 3B;Isoform 2 of Actin-related protein 3B;Actin-related protein 3	0.199433	1.14825	0.315892	0.483179	13.5444	13.241	13.5399	13.0363	12.9591	12.4233	14.0732	13.2019	12.8497	12.8155	13.8458	13.1545	1	1	1	1	1	1	1	1	1	1	1	1
Q64339	Isg15	Ubiquitin-like protein ISG15	11.3066	2532.99	0.92129	0.11987	NaN	0	NaN	NaN	NaN	0	0	NaN	13.9195	14.4622	16.8448	NaN	NaN	1	NaN	NaN	NaN	1	1	NaN	1	1	1	NaN
Q64695	Procr	Endothelial protein C receptor	-0.0493033	0.966403	0.108497	0.778938	12.4618	12.4101	12.7017	12.6728	12.5274	12.6023	11.9465	12.7557	NaN	12.6033	12.9696	12.2918	1	1	1	1	1	1	1	1	NaN	1	1	1
Q64726	Azgp1	Zinc-alpha-2-glycoprotein	-0.17755	0.884203	0.72472	0.188486	22.4038	22.5093	22.6456	22.1113	22.1554	22.3285	21.9195	22.4037	22.5184	22.0778	22.1249	22.0443	14	14	14	14	13	14	14	14	13	13	13	14
Q64727	Vcl	Vinculin	0.0915167	1.06549	0.397629	0.400287	15.4512	15.4528	15.5997	15.5946	15.7613	15.664	15.7861	15.4348	15.4133	15.7883	15.9928	15.6574	3	3	2	3	3	3	3	3	3	3	3	3
Q6DFX2	Antxr2	Anthrax toxin receptor 2	-0.282167	0.822355	1.18283	0.065641	16.4577	16.2082	16.2409	16.5126	16.1839	16.2764	15.6699	16.0387	16.3361	16.3978	16.0389	15.7053	3	3	3	3	3	3	3	3	3	3	3	3
Q6GQT1	A2m	Alpha-2-macroglobulin-P	0.0873667	1.06243	0.124881	0.7501	19.4305	19.0833	18.2558	18.8143	18.341	19.0989	18.7144	19.2127	18.9684	19.5799	18.8604	18.2122	8	8	8	8	8	8	8	8	8	8	8	7
Q6GQU2	Klhl23	Kelch-like protein 23	0.03395	1.02381	0.0836576	0.824788	23.3458	23.3772	23.3623	23.752	23.9286	23.6991	23.5119	23.3694	23.5309	23.5243	23.5936	24.1386	1	1	1	1	1	1	1	1	1	1	1	1
Q6S5C2;Q6S5C2-2	Gnptg	N-acetylglucosamine-1-phosphotransferase subunit gamma;Isoform 2 of N-acetylglucosamine-1-phosphotransferase subunit gamma	-0.115633	0.922977	0.973098	0.10639	17.3482	17.4315	17.4819	17.1463	17.3007	17.2695	17.0513	17.325	17.1401	17.28	17.2941	17.1938	1	1	1	1	1	1	1	1	1	1	1	1
Q6ZWQ0;Q6ZWQ0-3	Syne2	Nesprin-2;Isoform 3 of Nesprin-2	0.7061	1.63139	0.792186	0.161367	16.9541	NaN	16.4353	16.9398	16.8103	14.8248	17.0862	NaN	16.4421	17.2396	16.9469	17.78	1	NaN	1	1	1	1	1	NaN	1	1	1	1
Q7M6Z4;Q7M6Z4-2	Kif27	Kinesin-like protein KIF27;Isoform 2 of Kinesin-like protein KIF27	0.201083	1.14956	0.0789047	0.833864	14.5421	17.2699	13.458	17.2087	16.0196	17.5499	16.9046	14.0612	16.4217	15.5369	18.6956	15.6347	1	1	1	1	1	1	1	1	1	1	1	1
Q80W93;Q80W93-2;Q80W93-3	Hydin	Hydrocephalus-inducing protein;Isoform 2 of Hydrocephalus-inducing protein;Isoform 3 of Hydrocephalus-inducing protein	-0.10855	0.92752	0.560081	0.275371	21.2746	21.5732	21.5243	21.3127	21.64	21.3458	21.514	21.2412	21.596	21.1932	21.2491	21.2258	1	1	1	1	1	1	1	1	1	1	1	1
Q80YC5	F12	Coagulation factor XII	-0.0263	0.981935	0.243806	0.570418	21.6895	21.7986	21.7299	21.6385	21.7273	21.7444	21.7995	21.804	21.5993	21.5805	21.6745	21.7126	18	16	16	15	14	15	17	16	16	16	17	16
Q80YX1;Q80YX1-2;Q80YX1-3;Q80YX1-4;Q80YX1-5	Tnc	Tenascin;Isoform 2 of Tenascin;Isoform 3 of Tenascin;Isoform 4 of Tenascin;Isoform 5 of Tenascin	0.506133	1.42024	1.31156	0.0488024	15.6792	14.6557	15.8066	15.224	15.5097	14.5614	15.9793	15.8775	15.5012	15.6708	15.6993	15.7453	5	5	4	4	1	4	4	5	3	2	4	2
Q810U3	Nfasc	Neurofascin	-0.0418167	0.971431	0.138365	0.727168	20.3277	20.1189	20.0948	20.0402	19.884	20.172	20.284	20.3257	20.1205	19.8174	19.7229	20.1162	1	1	1	1	1	1	1	1	1	1	1	1
Q8BFR2	Fstl5	Follistatin-related protein 5	0.4867	1.40124	2.00684	0.00984363	19.4988	19.3942	18.9421	19.1672	18.873	18.9615	19.6778	19.4058	20.019	19.5029	19.8414	19.3101	1	1	1	1	1	1	1	1	1	1	1	1
Q8BH35	C8b	Complement component C8 beta chain	-0.417817	0.748557	1.99373	0.0101454	20.9875	20.6423	20.5031	20.7705	20.8998	20.4219	20.5737	20.3186	19.9359	20.5015	20.2561	20.1324	24	22	24	22	23	22	22	22	21	21	19	19
Q8BH61	F13a1	Coagulation factor XIII A chain	0.107067	1.07704	0.207265	0.62049	21.3054	21.697	21.1855	21.2603	20.4783	21.0252	21.2231	20.7175	21.647	21.2914	21.5141	21.201	19	19	19	19	18	19	18	19	20	19	20	19
Q8BHN3;Q8BHN3-2	Ganab	Neutral alpha-glucosidase AB;Isoform 2 of Neutral alpha-glucosidase AB	1.01412	2.01967	1.60685	0.0247256	11.114	12.0963	11.9136	13.7338	12.9195	12.2828	13.2899	13.0151	13.7235	13.0626	13.5202	13.5334	3	2	2	2	3	3	1	3	1	1	2	3
Q8BK48	Ces2e	Pyrethroid hydrolase Ces2e	0.0630333	1.04466	0.118653	0.760934	18.4528	18.0771	18.5329	18.2622	18.9214	18.7978	18.2443	18.4405	18.0659	18.858	18.7895	19.0242	6	6	6	6	6	6	6	5	5	6	6	5
Q8BND5	Qsox1	Sulfhydryl oxidase 1	0.05695	1.04026	0.28032	0.524421	21.062	21.2845	21.0183	21.1006	21.2744	21.2681	20.9563	21.2405	21.1145	21.4634	21.2623	21.3126	27	28	28	28	28	30	28	27	28	28	29	29
Q8BND5-3	Qsox1	Isoform 3 of Sulfhydryl oxidase 1	-0.0423833	0.971049	0.111892	0.772873	17.3664	17.1101	17.019	16.9365	17.0835	17.1037	17.0221	17.3925	17.2862	17.1323	16.4771	17.0547	1	1	1	1	1	1	1	1	1	1	1	1
Q8BPB5	Efemp1	EGF-containing fibulin-like extracellular matrix protein 1	0.139367	1.10142	0.875446	0.133215	19.7079	19.5029	19.6936	19.6243	19.6201	19.4874	19.6976	19.567	19.6615	19.598	19.9137	20.0346	13	13	13	14	14	14	13	13	14	14	13	14
Q8C255;Q8C255-2;Q8C255-3	Dpep2	Dipeptidase 2;Isoform 2 of Dipeptidase 2;Isoform 3 of Dipeptidase 2	0.0820667	1.05853	0.195746	0.637169	16.2472	16.1842	16.3199	16.775	16.8746	16.7636	16.568	16.3485	16.4516	16.3948	16.8824	17.0116	4	3	4	2	2	4	4	3	4	3	3	4
Q8C6C9	Leg1	Protein LEG1 homolog	1.26522	2.40364	0.625017	0.237128	11.4773	10.7148	11.7403	NaN	12.8344	7.77561	12.5285	11.734	NaN	NaN	12.2074	12.2249	1	1	1	NaN	1	1	1	1	NaN	NaN	1	1
Q8C7G5	Apoa5	Apolipoprotein A-V	-0.200483	0.870259	0.383703	0.41333	14.91	14.6076	14.8739	15.3172	15.7532	15.2929	14.6733	14.6637	14.5794	15.4249	15.4605	14.7501	1	2	2	2	1	2	2	2	2	1	1	2
Q8CF98	Colec10	Collectin-10	-0.21275	0.862891	0.128323	0.744178	15.3552	16.8135	17.4184	17.3344	17.2427	17.1169	16.9197	17.0578	16.8639	17.1615	14.0435	17.9582	3	3	2	2	3	3	3	3	3	3	2	2
Q8CFG8	C1sb	Complement C1s-B subcomponent	-0.0240333	0.983479	0.0533787	0.884344	18.3128	18.0052	18.137	18.3819	17.853	17.6162	18.2804	18.0413	18.3614	17.7768	17.6755	18.0265	1	1	1	1	1	1	1	1	1	1	1	1
Q8CFX1	H6pd	GDH/6PGL endoplasmic bifunctional protein	0.0152433	1.01062	0.0220826	0.950424	13.9933	14.4645	14.1656	14.0592	14.032	14.6661	14.025	14.4696	15.0275	13.8185	13.8862	NaN	3	4	3	2	2	2	4	1	1	1	1	NaN
Q8CG14	C1sa	Complement C1s-A subcomponent	0.0498333	1.03515	0.181397	0.658571	21.2183	21.1812	21.1398	21.5255	21.0944	20.8022	21.3161	21.0835	21.3731	21.0392	21.171	21.2775	21	24	24	24	23	22	26	23	24	22	22	22
Q8CG16	C1ra	Complement C1r-A subcomponent	0.0684	1.04855	0.188823	0.647407	19.9517	19.8156	19.8458	20.4766	19.9683	19.6866	20.1064	19.9602	20.3929	19.7118	20.06	19.9237	22	23	21	22	21	22	24	23	23	21	20	21
Q8CIF4	Btd	Biotinidase	0.0696333	1.04945	0.278337	0.52682	19.0008	19.0982	19.4063	19.3077	19.3479	19.179	19.1843	19.1168	19.5138	19.5243	19.3765	19.042	12	12	12	12	12	12	12	12	12	11	12	11
Q8CIT9	Sbsn	Suprabasin	0.318917	1.24739	1.02456	0.0945008	16.3703	16.871	16.7778	17.0897	17.0635	16.6369	17.1541	16.5032	17.0652	17.2961	17.3737	17.3304	1	1	1	1	1	1	1	1	1	1	1	1
Q8CIZ8	Vwf	von Willebrand factor	0.514567	1.42856	0.629924	0.234464	16.037	16.9259	15.0948	15.8052	15.1609	15.4011	16.9454	15.5999	17.2718	16.0818	16.1421	15.4713	15	18	14	15	12	13	17	10	19	12	12	10
Q8K0D2;Q8K0D2-2	Habp2	Hyaluronan-binding protein 2;Isoform 2 of Hyaluronan-binding protein 2	0.0194667	1.01358	0.100634	0.793169	19.2939	19.4254	19.2572	19.2921	19.3928	19.2969	19.6342	19.2726	19.1675	19.4063	19.2427	19.3518	13	15	15	13	14	14	14	14	15	13	13	14
Q8K0E8	Fgb	Fibrinogen beta chain	0.1596	1.11698	0.869822	0.134952	26.6566	26.6475	26.6789	26.4886	26.1245	26.4966	26.7191	26.7307	26.8171	26.6023	26.7049	26.4762	36	36	36	36	36	36	36	36	36	36	36	36
Q8K0R6	Gltpd2	Glycolipid transfer protein domain-containing protein 2	-0.0915133	0.938538	0.0906648	0.811587	12.5339	12.1578	12.2312	12.0675	11.469	12.7402	NaN	11.8612	10.8937	12.6136	12.9058	12.2678	1	1	1	1	1	1	NaN	1	1	1	1	1
Q8K182	C8a	Complement component C8 alpha chain	-0.454433	0.729797	1.7445	0.0180095	21.4827	21.1559	20.9043	20.9872	21.1588	20.8456	21.0867	20.8829	20.1993	20.6719	20.43	20.5371	22	25	25	24	25	24	25	24	22	22	22	21
Q8K1I3	Spp2	Secreted phosphoprotein 24	0.06865	1.04873	0.131361	0.738992	20.0736	20.0732	20.0144	19.891	20.2754	20.3768	19.4192	20.6086	19.8438	20.4615	20.3566	20.4266	3	4	4	3	3	3	4	4	4	3	4	3
Q8QZR3;Q8QZR3-2	Ces2a	Pyrethroid hydrolase Ces2a;Isoform 2 of Pyrethroid hydrolase Ces2a	1.93715	3.82948	0.920921	0.119972	NaN	12.2965	NaN	12.163	NaN	NaN	14.9031	13.4307	NaN	NaN	NaN	NaN	NaN	1	NaN	1	NaN	NaN	1	1	NaN	NaN	NaN	NaN
Q8R121	Serpina10	Protein Z-dependent protease inhibitor	-0.151083	0.900574	1.14262	0.0720082	20.6428	20.6581	20.7313	20.6854	20.87	20.863	20.4708	20.7043	20.3777	20.7934	20.6446	20.5533	11	12	11	12	11	12	12	12	11	11	10	11
Q8R1U2	Cgref1	Cell growth regulator with EF hand domain protein 1	0.0516833	1.03647	0.0742373	0.842874	16.2928	15.6164	15.4688	15.1894	16.129	15.7074	15.7677	15.6265	16.0129	14.9597	16.2878	16.0593	1	2	2	2	1	2	2	2	2	2	1	1
Q8R242	Ctbs	Di-N-acetylchitobiase	-0.17195	0.887642	0.536006	0.291068	16.9321	17.6408	17.6179	17.8638	17.7001	17.8279	17.215	17.3697	17.5399	17.541	17.6157	17.2696	3	3	4	4	3	4	3	2	2	3	3	3
Q8R2Y2;Q8R2Y2-2	Mcam	Cell surface glycoprotein MUC18;Isoform 2 of Cell surface glycoprotein MUC18	0.02921	1.02045	0.0251765	0.943677	14.4046	NaN	15.2634	15.3843	15.385	15.8639	15.6098	14.2888	NaN	15.7091	NaN	15.5501	1	NaN	1	1	1	1	1	1	NaN	1	NaN	1
Q8VCG4	C8g	Complement component C8 gamma chain	-0.534483	0.690406	1.90323	0.0124958	21.3695	21.0202	20.8784	20.9491	21.0446	20.6552	20.9758	20.7527	20.0352	20.4817	20.3282	20.1365	10	9	9	9	10	9	9	9	9	9	9	9
Q8VCM7	Fgg	Fibrinogen gamma chain	0.136267	1.09906	0.448023	0.356433	27.0131	26.8804	26.8071	26.7267	26.337	26.6682	27.074	26.9124	27.2153	26.7687	26.7991	26.4806	31	31	31	31	31	31	31	30	31	30	31	30
Q8VCS0	Pglyrp2	N-acetylmuramoyl-L-alanine amidase	0.000166667	1.00012	0.000789586	0.998184	21.2204	21.2906	21.4458	21.2712	21.3674	21.5404	21.1692	21.3175	21.2638	21.4363	21.5001	21.4499	14	13	13	13	12	13	15	13	15	13	13	13
Q91V80	Apof	Apolipoprotein F	0.0666167	1.04726	0.176703	0.665728	16.8695	16.7604	17.1424	17.1236	17.3706	16.9322	16.8634	16.9561	17.4574	17.4615	17.0599	16.8001	3	4	4	4	3	4	4	4	3	4	4	3
Q91WP0	Masp2	Mannan-binding lectin serine protease 2	0.02575	1.01801	0.124926	0.750023	20.2005	20.3114	20.1544	20.2885	20.2009	20.2017	19.969	20.1741	20.5308	20.2686	20.2631	20.3063	14	15	16	16	15	17	15	14	17	15	16	16
Q91WP6	Serpina3n	Serine protease inhibitor A3N	-0.424967	0.744856	3.22575	0.00059463	24.6593	24.8723	24.5326	24.7837	24.733	24.7643	24.0994	24.4443	24.2929	24.2886	24.5484	24.1218	19	19	19	19	19	19	19	19	19	19	19	18
Q91X17	Umod	Uromodulin	0.24055	1.18144	0.514898	0.305564	16.5579	16.6086	16.6854	17.1822	16.9153	16.3571	17.324	16.5937	16.3731	17.3783	16.6754	17.4053	2	2	2	2	1	2	1	2	2	1	2	1
Q91X72	Hpx	Hemopexin	0.06595	1.04677	0.30798	0.492062	27.0223	27.0617	26.9703	27.2492	27.229	27.5193	27.3539	27.2031	27.0662	27.228	27.2909	27.3054	28	27	28	28	28	28	27	28	28	28	27	29
Q91X79	Cela1	Chymotrypsin-like elastase family member 1	0.32595	1.25349	1.86982	0.0134953	17.3195	17.3614	17.303	17.1501	16.9841	17.3573	17.7203	17.3462	17.4921	17.395	17.5422	17.9353	5	5	5	5	5	5	5	5	5	5	5	5
Q91Y47	F11	Coagulation factor XI	1.39046	2.62163	2.51494	0.00305535	NaN	12.8272	12.7614	13.123	13.3159	14.0693	NaN	14.8662	NaN	14.5447	14.9276	14.1008	NaN	1	1	1	1	1	NaN	1	NaN	1	1	1
Q91ZX7	Lrp1	Prolow-density lipoprotein receptor-related protein 1	0.121417	1.0878	0.835088	0.146188	15.9406	15.4981	15.7908	16.0151	15.845	15.8603	15.9351	15.8516	15.9309	15.9616	16.0427	15.9565	5	3	4	3	5	4	5	4	3	2	3	3
Q921I1	Tf	Serotransferrin	-0.0785667	0.946998	0.958159	0.110114	28.8382	28.9045	28.9359	28.7774	28.7829	28.832	28.6363	28.778	28.8812	28.7458	28.7127	28.8455	47	48	47	48	48	49	47	47	48	45	47	48
Q922U2	Krt5	Keratin, type II cytoskeletal 5	-1.10057	0.466331	0.405705	0.392912	13.5481	16.7556	15.3787	18.0284	14.6871	17.4487	15.9015	15.1607	13.6642	NaN	11.7058	17.9371	1	1	2	2	1	1	1	1	1	NaN	1	1
Q923D2	Blvrb	Flavin reductase (NADPH)	0.598167	1.51379	0.371258	0.425345	16.5507	16.6818	14.4966	16.4092	14.9223	17.0614	14.526	15.3443	16.7559	17.9181	18.0779	17.0888	3	4	4	5	4	4	4	4	4	5	5	4
Q93092	Taldo1	Transaldolase	0.369367	1.29179	0.245015	0.568834	14.8675	12.1528	14.8643	15.2164	12.3634	14.6549	14.009	14.4733	14.9038	15.1454	14.5473	13.2567	1	2	1	1	1	1	2	1	2	2	2	1
Q99MQ4	Aspn	Asporin	0.0805	1.05738	0.0873544	0.817797	NaN	14.1103	13.7784	14.6721	NaN	14.5936	14.3287	13.4715	NaN	14.9275	14.6973	14.4205	NaN	1	1	1	NaN	1	1	1	NaN	1	1	1
Q9CPU0	Glo1	Lactoylglutathione lyase	3.64529	12.5124	0.490539	0.323193	17.3883	12.0936	16.3243	0	15.1663	17.0898	14.5232	NaN	NaN	16.1235	17.6296	18.3464	1	1	2	1	1	1	1	NaN	NaN	2	1	1
Q9CPY7;Q9CPY7-2	Lap3	Cytosol aminopeptidase;Isoform 2 of Cytosol aminopeptidase	0.11125	1.08016	0.392464	0.405075	17.2003	17.0973	17.4529	17.2773	17.4111	17.2064	17.7953	17.1113	17.5475	17.2606	17.522	17.0761	6	6	6	6	6	6	6	6	6	6	6	5
Q9CQF9	Pcyox1	Prenylcysteine oxidase	-0.330467	0.795279	1.14111	0.0722592	17.4934	17.3964	17.3744	17.5502	17.2797	17.5901	16.4975	17.4896	17.0494	17.3907	16.873	17.4012	6	6	6	6	5	6	4	6	5	5	5	5
Q9CQW3	Proz	Vitamin K-dependent protein Z	-0.2881	0.81898	1.4671	0.0341113	20.7109	20.7391	20.6063	20.5531	20.4098	20.7915	20.1087	20.6082	20.5552	20.5608	20.1534	20.0958	7	7	7	7	7	7	7	7	7	7	7	7
Q9CR35	Ctrb1	Chymotrypsinogen B	2.16647	4.48925	2.52541	0.00298255	15.5912	13.8808	16.8896	15.3959	13.9845	15.3882	18.1344	17.0857	17.3168	NaN	17.0498	17.1875	2	2	2	2	2	2	1	1	1	NaN	1	1
Q9CZT5	Vasn	Vasorin	0.0625167	1.04429	0.113593	0.769852	16.7193	16.7708	16.7374	16.3734	15.8517	16.5491	16.0917	16.854	16.1701	16.5019	16.7916	16.9675	3	3	2	2	2	2	3	2	3	2	2	2
Q9D1H9	Mfap4	Microfibril-associated glycoprotein 4	0.217983	1.16311	0.360859	0.435653	16.6056	16.1582	16.2859	16.117	16.1514	16.5369	17.0626	16.5963	15.3426	16.7698	16.4445	16.9471	1	1	1	1	1	1	1	1	1	1	1	1
Q9DBB9	Cpn2	Carboxypeptidase N subunit 2	-0.0744	0.949737	0.64986	0.223945	22.6024	22.8266	22.8097	22.8489	22.746	22.9364	22.7076	22.8046	22.82	22.7374	22.6389	22.6151	14	14	14	14	14	14	14	13	13	14	14	14
Q9DBD0	Ica	Inhibitor of carbonic anhydrase	-0.104633	0.930041	1.05334	0.0884419	23.1274	23.1604	23.1243	23.0326	23.1616	23.0835	22.9079	23.0237	23.0367	22.8226	23.1041	23.167	37	37	38	37	38	36	37	36	36	35	37	36
Q9DC11	Plxdc2	Plexin domain-containing protein 2	-0.0958667	0.93571	0.186337	0.651124	17.1137	17.0658	16.7855	17.0625	16.8867	16.8488	17.2899	17.2919	17.0587	16.9929	16.093	16.4614	3	2	2	3	3	3	2	3	2	3	3	3
Q9EP95	Retnla	Resistin-like alpha	-0.119317	0.920624	0.228679	0.590637	17.5286	17.0887	16.918	16.9155	17.2267	16.4179	16.2624	17.1069	17.3376	17.0742	16.8293	16.7691	1	1	1	1	1	1	1	1	1	1	1	1
Q9EQ21	Hamp	Hepcidin	0.18025	1.13308	0.240674	0.574548	18.4802	18.7931	19.1091	18.8222	18.9018	18.9617	18.627	18.7338	19.6213	17.8883	19.7517	19.5275	1	1	1	1	1	1	1	1	1	1	1	1
Q9EQH2	Erap1	Endoplasmic reticulum aminopeptidase 1	0.0548	1.03872	0.165812	0.682635	15.0218	14.7269	14.7066	14.5957	14.4628	14.7481	14.3791	14.9547	15.052	14.8705	14.5302	14.8042	2	2	3	3	3	3	3	2	3	3	3	2
Q9ESB3	Hrg	Histidine-rich glycoprotein	0.0167	1.01164	0.0655793	0.859846	23.7464	23.7749	23.4952	23.3921	23.4756	23.754	23.892	23.6637	23.5828	23.6118	23.4755	23.5126	18	18	19	18	18	18	20	19	19	18	18	18
Q9ET66	Pi16	Peptidase inhibitor 16	0.332867	1.25951	2.99231	0.00101786	20.43	20.3784	20.3829	20.3322	20.1702	20.3497	20.5258	20.5814	20.5842	20.7977	20.6278	20.9237	7	7	8	8	8	7	8	7	7	8	8	7
Q9JHH6	Cpb2	Carboxypeptidase B2	0.0001	1.00007	0.000437519	0.998993	21.103	21.2396	20.8884	21.0725	20.7959	21.0778	21.0703	21.0569	20.8427	21.0391	21.0229	21.1459	13	12	13	12	12	13	13	12	13	12	13	12
Q9JJH1	Rnase4	Ribonuclease 4	0.10545	1.07583	0.113571	0.769891	15.7889	15.5138	16.6884	16.3005	16.9582	16.2857	15.5436	16.2496	15.6244	16.7773	16.812	17.1613	3	3	2	1	3	3	3	3	3	3	3	3
Q9JJN5	Cpn1	Carboxypeptidase N catalytic chain	-0.0493167	0.966394	0.665696	0.215925	22.4668	22.6272	22.505	22.5557	22.4928	22.6022	22.4594	22.5344	22.559	22.5235	22.3784	22.4991	16	18	18	17	17	16	17	16	17	18	17	18
Q9QUM9	Psma6	Proteasome subunit alpha type-6	0.107617	1.07745	0.617842	0.241078	16.2306	16.0235	16.2112	16.471	16.2092	16.1033	16.511	16.2221	16.1061	16.2653	16.3559	16.4341	3	3	3	3	3	3	3	3	2	3	2	2
Q9QUN9	Dkk3	Dickkopf-related protein 3	0.25955	1.19711	1.77987	0.0166009	17.5622	17.8072	17.5501	17.2695	17.5225	17.4503	17.9855	17.6994	17.7028	17.6977	17.6974	17.9363	2	2	2	2	2	2	2	2	2	2	2	2
Q9QWK4	Cd5l	CD5 antigen-like	0.485483	1.40005	1.09292	0.0807389	22.9128	21.6005	22.3515	22.162	21.9959	22.7701	22.7896	22.594	22.159	23.1076	23.1362	22.9193	14	14	14	14	15	15	15	14	13	15	15	15
Q9QXC1	Fetub	Fetuin-B	0.0290833	1.02036	0.138928	0.726227	23.7738	23.845	23.8128	23.7628	23.8729	23.8148	23.8298	23.5147	23.9927	23.9736	24.0103	23.7355	14	14	14	13	14	15	14	13	15	15	13	14
Q9R098	Hgfac	Hepatocyte growth factor activator	0.1876	1.13887	1.01586	0.0964138	20.7553	20.8336	20.7373	20.7725	20.7882	21.1969	20.7479	20.9825	21.304	21.0981	21.0361	21.0408	17	17	17	17	17	17	17	17	17	17	17	17
Q9R1E6;Q9R1E6-2;Q9R1E6-3	Enpp2	Ectonucleotide pyrophosphatase/phosphodiesterase family member 2;Isoform 2 of Ectonucleotide pyrophosphatase/phosphodiesterase family member 2;Isoform 3 of Ectonucleotide pyrophosphatase/phosphodiesterase family member 2	0.783683	1.72152	0.639927	0.229125	14.6982	15.0532	15.8879	14.9769	15.1963	15.1791	16.1183	15.7884	18.7009	14.6209	15.3373	15.1279	2	3	2	2	3	3	4	3	5	2	3	3
Q9R1P0	Psma4	Proteasome subunit alpha type-4	0.468967	1.38412	0.702007	0.198606	15.4649	14.7313	14.6003	15.3176	15.5278	15.2114	15.0347	15.7853	14.9926	14.9944	16.0675	16.7926	2	3	3	2	2	3	3	2	3	3	2	1
Q9R1P1	Psmb3	Proteasome subunit beta type-3	2.30263	4.93357	0.415109	0.384495	0	14.2927	15.181	14.9192	15.2502	15.4586	15.0215	13.6	15.1869	15.5599	13.9779	15.5713	1	2	2	2	2	2	2	1	2	2	2	1
Q9R1P3	Psmb2	Proteasome subunit beta type-2	-0.387557	0.764423	0.21613	0.607952	14.3568	13.649	13.9	16.5525	14.6273	15.4169	14.7579	12.3656	15.4281	15.5878	13.6749	NaN	2	2	2	2	2	3	2	1	3	3	2	NaN
Q9R1P4	Psma1	Proteasome subunit alpha type-1	0.0152833	1.01065	0.0178716	0.959684	15.322	15.1395	15.2861	16.3778	15.4164	16.111	15.4848	14.8391	15.9138	15.3251	15.8952	16.2865	2	2	3	2	3	3	3	3	2	2	2	2
Q9WUU7	Ctsz	Cathepsin Z	0.3171	1.24582	1.727	0.0187498	15.915	16.1218	15.8163	15.6064	15.8392	15.7522	16.1778	16.1399	16.4062	15.8643	16.3909	15.9744	1	1	1	1	2	1	1	1	2	2	2	2
Q9WVJ3;Q9WVJ3-2	Cpq	Carboxypeptidase Q;Isoform 2 of Carboxypeptidase Q	0.0755167	1.05374	0.321719	0.476739	19.7016	19.9181	19.7946	19.5575	19.5024	19.7045	19.7407	19.7385	19.9797	19.4161	19.8418	19.915	10	10	11	10	9	11	10	10	10	9	10	10
Q9WVJ9	Efemp2	EGF-containing fibulin-like extracellular matrix protein 2	-0.815417	0.568244	0.594442	0.254424	16.4657	16.8151	16.092	15.7816	15.5473	15.6078	16.2752	16.6266	15.9027	16.1011	12.8596	13.6518	1	1	1	1	1	1	1	1	1	1	1	1
Q9Z0L8;Q9Z0L8-2	Ggh	Gamma-glutamyl hydrolase;Isoform II of Gamma-glutamyl hydrolase	0.0278833	1.01952	0.0814087	0.82907	17.8149	17.6471	17.5612	17.7324	17.73	17.6804	17.2624	17.8325	18.0342	17.4578	17.8503	17.8961	1	1	1	1	1	1	1	1	1	1	1	1
Q9Z0M6;Q9Z0M6-2;Q9Z0M6-3	Cd97	CD97 antigen;Isoform 2 of CD97 antigen;Isoform 3 of CD97 antigen	-0.478117	0.717914	1.35773	0.0438804	16.2974	15.6842	15.5968	16.1803	16.0598	15.2012	15.4425	15.1754	15.0261	15.1779	15.4987	15.8304	3	3	3	3	3	3	3	3	2	3	3	3
Q9Z0M9	Il18bp	Interleukin-18-binding protein	0.19325	1.14334	0.946336	0.113152	17.6262	17.5319	17.2524	17.1162	17.733	17.5649	17.7919	17.5951	17.8188	17.4496	17.6931	17.6356	1	1	1	1	1	1	1	1	1	1	1	1
Q9Z121	Ccl8	C-C motif chemokine 8	0.82485	1.77135	0.94139	0.114448	17.8808	18.7297	17.3318	15.886	16.5487	16.7667	18.0162	18.9304	17.1527	18.1529	18.0757	17.7649	1	1	1	2	2	1	2	1	2	2	2	2
Q9Z126	Pf4	Platelet factor 4	3.97202	15.6927	0.462121	0.345048	12.2719	NaN	0	NaN	16.8804	15.6471	NaN	NaN	15.5998	14.996	15.8951	14.1966	1	NaN	1	NaN	1	1	NaN	NaN	1	2	2	2
Q9Z1R3	Apom	Apolipoprotein M	-0.20415	0.86805	0.928889	0.117791	21.7103	21.7226	21.7435	21.9061	21.8472	21.5839	21.0492	21.5095	21.7791	21.7838	21.6093	21.5578	6	6	6	6	6	6	6	6	6	6	6	6
Q9Z1T2	Thbs4	Thrombospondin-4	-0.0688333	0.953409	0.194724	0.638669	18.3026	17.9847	17.813	17.836	17.5017	17.9425	18.1037	17.7192	17.4532	17.8666	17.8102	18.0146	12	11	11	8	8	10	9	9	9	8	6	8
Q9Z2L6	Minpp1	Multiple inositol polyphosphate phosphatase 1	0.639017	1.55727	1.27885	0.0526194	15.2096	14.9867	14.5512	13.6587	15.0248	14.1898	15.2347	14.9558	14.6509	15.365	15.4851	15.7634	3	4	4	2	3	1	4	4	3	1	3	2
Q9Z2U0	Psma7	Proteasome subunit alpha type-7	0.262183	1.19929	0.748327	0.178514	16.0918	16.2166	16.3512	15.9561	15.4955	16.036	16.3872	16.8191	16.08	15.8265	16.262	16.3455	5	5	5	4	3	5	7	5	5	5	4	5
Q9Z2U1	Psma5	Proteasome subunit alpha type-5	0.422983	1.3407	2.22323	0.0059809	15.8559	16.3246	15.8939	16.186	16.2292	16.2789	16.67	16.3845	16.1991	16.5721	16.7791	16.7016	3	3	3	3	3	3	3	3	3	3	3	3

## Sheet: B - BACE12 KO vs WT
Supplementary Table 01: BACE KO vs WT
Analysis of protein abundance changes between B1KO/B2KO/BDKO and WT or B1WT plasma based on LFQ values. For details, see method section of the manuscript.
NaN (Not a Number): Not detected and quantified
															log2 transformed label free quantification intensities
															WT (WT control for B2KO and BDKO lines)									B1KO									B1WT (WT control specific for the B1KO line)									B2KO
UniProt Accession	Gene Name	Protein Name	log2 difference (B1KO vs. B1WT)	Fold change (B1KO vs. B1WT)	log2 difference (B2KO vs. WT)	Fold change (B2KO vs. WT)	log2 difference (BDKO vs. WT)	Fold change (BDKO vs. WT)	neg. log10 p-value (B1KO vs. B1WT)	p-value (B1KO vs. B1WT)	neg. log10 p-value (B2KO vs. WT)	p-value (B2KO vs. WT)	neg. log10 p-value (BDKO vs. WT)	p-value (BDKO vs. WT)	log2 LFQ WT-01	log2 LFQ WT-02	log2 LFQ WT-03	log2 LFQ WT-04	log2 LFQ WT-05	log2 LFQ WT-06	log2 LFQ WT-07	log2 LFQ WT-08	log2 LFQ WT-09	log2 LFQ B1KO-01	log2 LFQ B1KO-02	log2 LFQ B1KO-03	log2 LFQ B1KO-04	log2 LFQ B1KO-05	log2 LFQ B1KO-06	log2 LFQ B1KO-07	log2 LFQ B1KO-08	log2 LFQ B1KO-09	log2 LFQ B1WT-01	log2 LFQ B1WT-02	log2 LFQ B1WT-03	log2 LFQ B1WT-04	log2 LFQ B1WT-05	log2 LFQ B1WT-06	log2 LFQ B1WT-07	log2 LFQ B1WT-08	log2 LFQ B1WT-09	log2 LFQ B2KO-01	log2 LFQ B2KO-02	log2 LFQ B2KO-03	log2 LFQ B2KO-04	log2 LFQ B2KO-05	log2 LFQ B2KO-06	log2 LFQ B2KO-07	log2 LFQ B2KO-08
Q19LI2	A1bg	Alpha-1B-glycoprotein	-0.719661	0.60724	-6.80316	0.00895457	-6.66178	0.00987652	0.101402	0.791769	2.35032	0.00446357	4.05804	8.74906e-05	36.7818	36.8322	NaN	37.2187	34.7551	34.7641	35.5301	35.6936	NaN	36.796	37.0076	23.1287	24.307	24.4549	31.8217	36.828	35.635	36.211	28.7422	28.708	28.5911	37.2044	36.4089	37.3079	36.7272	26.4585	NaN	24.3288	28.388	22.7183	NaN	35.8661	37.4466	27.0574	28.1039
Q6GQT1	A2mp	Alpha-2-macroglobulin-P	-1.04901	0.4833	-3.21824	0.107452	1.10762	2.15489	0.3805	0.41639	1.00459	0.0989498	0.499209	0.316804	31.4205	30.6986	26.1564	30.8453	30.7382	31.9661	31.3997	31.9784	24.7785	29.6119	28.331	25.8356	25.3053	NaN	31.3134	30.1753	30.4165	30.0656	26.2262	NaN	NaN	31.6187	30.7517	30.4434	30.6141	NaN	NaN	NaN	22.0283	24.7214	NaN	31.3303	31.0138	24.8048	NaN
P01637		Ig kappa chain V-V region T1	NaN	NaN	-2.96731	0.127865	NaN	NaN	NaN	NaN	NaN	NaN	NaN	NaN	NaN	NaN	NaN	NaN	27.3236	NaN	NaN	29.2924	NaN	NaN	NaN	NaN	NaN	NaN	NaN	NaN	NaN	NaN	NaN	NaN	NaN	NaN	NaN	NaN	NaN	NaN	NaN	NaN	24.2448	NaN	NaN	NaN	NaN	NaN	25.7522
P35917	Flt4	Vascular endothelial growth factor receptor 3	0.37255	1.29464	-2.87335	0.13647	-1.70087	0.3076	0.905555	0.124292	7.66628	2.15635e-08	5.92965	1.17584e-06	29.4077	29.7911	28.9238	29.5526	29.1123	29.7082	29.1223	29.3251	28.9355	29.6288	29.4362	28.4733	29.3379	29.3767	29.5019	29.6869	29.2561	29.0804	29.4061	29.0028	29.0217	29.3115	29.6734	29.1626	28.8094	27.828	28.2097	25.6635	26.44	26.9536	25.2197	27.1579	27.7902	26.2858	25.9958
P01864		Ig gamma-2A chain C region secreted form	2.21761	4.65124	-1.74678	0.297965	0.520001	1.43396	0.810153	0.154827	1.55339	0.0279645	0.356274	0.440277	29.7665	32.6814	29.3893	34.296	34.3072	32.3383	33.1234	32.6922	30.4992	NaN	32.4378	31.1435	30.6732	31.9256	NaN	NaN	29.2654	NaN	NaN	NaN	NaN	25.2174	NaN	30.5248	26.2602	30.7954	31.5596	28.7286	30.6954	30.231	30.5448	29.6936	29.5853	31.1084	29.9415
P03987		Ig gamma-3 chain C region	0.102879	1.07391	-1.71896	0.303769	-0.654544	0.635276	0.114467	0.768304	2.88551	0.00130164	1.11334	0.07703	31.7463	33.3209	32.5596	34.3884	33.7148	33.3676	32.3562	33.5708	31.4036	32.9793	32.8395	33.536	32.4237	31.893	33.2199	33.7893	32.2925	33.9077	32.8338	34.1448	32.7122	33.065	33.5058	33.2614	32.6384	31.4336	32.3599	30.901	31.3313	31.9967	31.1277	32.4981	32.3206	30.4134	30.1704
P01662;P01663		Ig kappa chain V-III region ABPC 22/PC 9245;Ig kappa chain V-III region PC 4050	0.671335	1.59255	-1.6704	0.314166	0.168745	1.12408	0.347256	0.449514	1.42475	0.0376052	0.0781156	0.835381	25.8021	27.4142	24.4524	27.1069	29.5812	30.4611	27.3485	25.9249	NaN	25.2498	28.6474	28.4364	26.0818	NaN	NaN	NaN	NaN	NaN	NaN	25.7862	27.9042	25.9563	27.2992	25.2129	NaN	NaN	26.4363	25.3498	24.5543	NaN	25.28	26.2958	26.164	25.5506	25.8915
O55111	Dsg2	Desmoglein-2	0.318946	1.24742	-1.46673	0.361801	-1.01242	0.495715	0.571178	0.268424	4.93359	1.16523e-05	2.58073	0.00262585	28.1575	28.4846	27.3546	27.7954	27.6966	27.7966	27.2954	27.4277	27.3422	26.942	27.5739	26.9816	26.9213	26.0487	27.2328	27.3888	27.1829	27.4304	26.1568	26.7016	26.018	26.7078	27.494	27.4843	27.8989	26.0948	26.2756	25.7716	26.3037	26.0183	26.4816	27.1694	26.5948	26.6874	25.877
O09159	Man2b1	Lysosomal alpha-mannosidase	-0.385772	0.765369	-1.42251	0.373062	-1.02581	0.491134	0.848485	0.141747	2.8955	0.00127205	5.47879	3.32053e-06	29.9181	30.1197	29.6489	29.5633	29.1276	29.3512	29.4642	29.1147	29.2243	29.3541	29.3873	28.6331	29.5225	28.854	28.2994	29.0019	28.3728	29.0917	29.3033	29.1732	29.6494	29.379	29.0593	29.9717	30.0711	28.0078	29.3739	26.2524	28.5576	28.5834	26.6714	28.8456	29.5063	28.4426	27.8862
P01592	Igj	Immunoglobulin J chain	-0.73009	0.602866	-1.37958	0.384331	-0.455334	0.729341	1.77838	0.0166579	3.40835	0.00039053	0.922527	0.119529	32.4758	32.2385	32.2931	32.9056	34.0799	33.2923	32.7621	33.0749	31.8485	31.344	31.8773	32.3078	30.9333	30.3322	31.756	31.4839	30.4301	31.5175	31.9548	32.2261	32.8553	32.1615	32.7668	31.771	31.6692	31.4692	31.6791	30.7636	31.6917	31.4952	31.5152	32.5052	32.054	31.073	31.0077
P01645;P01644;P01646;P04946		Ig kappa chain V-V region HP 93G7;Ig kappa chain V-V region HP R16.7;Ig kappa chain V-V region HP 123E6	0.0643917	1.04564	-1.33328	0.396864	-0.731079	0.602453	0.0572633	0.876469	1.99327	0.0101561	0.971502	0.106782	28.3765	29.5085	29.5833	30.5788	29.2038	29.6187	29.3506	29.736	27.2684	28.4797	28.5573	28.9743	27.6503	27.9105	NaN	NaN	NaN	27.5398	NaN	27.7718	NaN	27.7294	29.4602	27.5924	NaN	NaN	28.0508	NaN	NaN	NaN	28.3046	NaN	27.8798	27.4616	27.8967
Q60696	Pmel	Melanocyte protein PMEL;M-alpha;M-beta	1.58191	2.99366	-1.29907	0.406388	-0.584292	0.666977	0.80005	0.158471	NaN	NaN	NaN	NaN	26.0916	26.2192	28.3641	27.5499	NaN	27.3271	NaN	NaN	26.2025	27.9473	30.8039	25.5182	26.1595	NaN	NaN	NaN	27.9643	28.1446	26.5048	NaN	NaN	25.8085	25.0652	27.3192	NaN	NaN	NaN	26.4309	NaN	24.8891	NaN	NaN	NaN	NaN	NaN
P06330;P03980		Ig heavy chain V region AC38 205.12	0.119087	1.08605	-1.29429	0.407738	-0.0516911	0.964805	0.16402	0.685457	1.93146	0.0117095	0.0358526	0.920762	29.2281	30.3266	30.1126	30.5042	32.1634	31.2715	31.6045	31.5374	28.8159	29.4674	30.2554	30.8206	30.3517	29.852	29.4316	28.8866	28.87	29.0663	29.3938	30.5206	29.8503	29.6352	29.6114	29.7043	28.6479	29.0919	29.4744	29.1992	29.5013	29.5094	29.2619	28.7141	27.934	29.8066	29.2145
P01872	Ighm	Ig mu chain C region	-0.779004	0.582769	-1.2033	0.434281	-0.386869	0.764788	2.0481	0.00895149	3.47454	0.000335321	1.0206	0.0953683	37.4105	37.6118	36.5258	37.8195	38.508	37.9541	38.0882	37.7024	36.8422	35.992	36.4351	37.1853	35.7585	35.1877	35.7827	35.9404	35.3785	36.2471	36.8403	36.969	37.7529	36.9175	37.1737	36.3064	36.1023	36.2858	36.5705	35.8766	36.7015	36.4743	36.7506	37.0977	36.8437	36.3525	35.9567
P18528		Ig heavy chain V region 6.96	-0.685256	0.621896	-1.18718	0.439159	0.480798	1.39552	0.647429	0.225201	1.39847	0.0399516	0.371331	0.425275	31.9052	29.4871	28.5272	29.9951	29.0318	30.2157	30.9355	29.3568	26.6536	27.4898	25.9283	29.6596	27.3054	27.7655	27.074	27.1717	26.8558	NaN	NaN	28.1782	NaN	28.1117	27.0704	28.3998	26.5839	28.6349	29.6618	27.6499	27.9052	27.6818	28.5595	28.8838	28.9664	29.13	28.291
P01750		Ig heavy chain V region 102	-0.00254625	0.998237	-1.14925	0.450859	-0.24666	0.842845	0.00203451	0.995326	2.0375	0.0091727	0.271585	0.535075	26.1987	28.1898	25.8419	28.2986	27.1918	27.6028	28.1319	27.3427	26.4953	25.6588	26.3062	25.9044	26.7073	27.0365	26.9049	26.7928	25.5048	NaN	NaN	27.3082	NaN	26.6273	NaN	NaN	NaN	25.2112	26.2714	25.2648	25.8346	NaN	26.1673	25.8758	25.5673	26.5843	26.2349
P04944;P04941;P04940;P04943;P04942		Ig kappa chain V-VI region NQ5-78.2.6;Ig kappa chain V-VI region NQ2-48.2.2;Ig kappa chain V-VI region NQ2-17.4.1;Ig kappa chain V-VI region NQ6-8.3.1;Ig kappa chain V-VI region NQ5-61.1.2	-0.764573	0.588627	-1.13771	0.45448	-0.373459	0.77193	1.0396	0.0912861	1.60883	0.0246136	0.376829	0.419924	28.6434	30.9811	29.5059	30.5105	31.1258	32.0439	31.8686	30.4825	28.9471	27.05	29.4008	27.2095	29.1542	28.1011	27.9546	27.349	28.5889	28.7935	28.8156	28.6828	29.608	29.3028	30.3429	28.0163	27.8621	27.8201	30.032	28.5304	29.6347	30.2364	29.8624	29.388	29.1616	28.3983	28.7378
P01635		Ig kappa chain V-V region K2	-0.0446967	0.969494	-1.07708	0.473986	0.280834	1.2149	0.0670161	0.857006	1.66431	0.0216614	0.264597	0.543755	28.7877	29.4451	28.1625	30.5393	30.5953	30.2923	31.4608	30.4605	28.1669	28.7223	29.1485	28.8114	29.5269	29.1015	28.9457	28.2938	28.6422	29.0718	30.2874	28.876	28.6789	29.1107	28.3409	29.5235	28.1607	29.0103	28.678	28.1889	29.2804	28.0487	28.3027	28.5389	29.0968	29.0137	28.4999
P59999	Arpc4	Actin-related protein 2/3 complex subunit 4	-0.905492	0.533851	-1.07483	0.474728	-1.42794	0.371662	1.51965	0.0302242	2.64637	0.00225749	4.39779	4.00141e-05	28.0249	26.8472	27.9994	27.2337	28.3941	27.0877	27.9239	27.9273	28.0658	26.6364	26.991	26.7152	26.6371	28.8793	26.6656	25.8736	26.7698	27.207	27.2023	NaN	NaN	28.191	27.5808	28.5629	27.8785	NaN	27.6007	NaN	26.5245	26.4266	NaN	26.1786	26.7872	27.3224	NaN
P52430	Pon1	Serum paraoxonase/arylesterase 1	0.471912	1.38695	-1.04527	0.484555	0.232283	1.17469	1.08578	0.0820766	2.93714	0.00115574	0.531228	0.294288	34.3832	34.3333	33.3101	34.108	34.3217	34.5903	34.266	33.9585	33.1236	34.6814	34.5989	34.323	34.2338	33.5079	35.0093	34.0562	34.0678	34.063	33.3059	33.5454	33.706	34.4488	33.8759	34.6331	34.4306	32.6727	33.6758	31.9176	33.2388	33.1018	32.6988	33.8676	33.8043	33.067	32.4938
P70194	Clec4f	C-type lectin domain family 4 member F	0.374204	1.29612	-1.03793	0.487025	-1.87191	0.273211	0.781407	0.165422	2.67117	0.00213221	NaN	NaN	26.3369	26.9584	26.3051	26.5723	26.418	25.7115	28.1693	26.6649	26.2647	27.1443	26.8386	27.4021	27.0207	26.6196	26.6987	26.7205	26.1557	26.9836	26.5965	25.8067	25.8434	NaN	26.5853	26.5946	25.8663	27.8527	26.602	25.3794	25.917	NaN	NaN	25.9728	25.6383	25.2964	25.2189
Q06770	Serpina6	Corticosteroid-binding globulin	0.824571	1.77101	-1.00514	0.498223	0.431606	1.34873	1.09245	0.0808261	1.79293	0.0161089	0.606568	0.247419	35.17	35.273	33.4082	35.3011	35.2205	35.2524	35.1479	34.9481	33.2848	36.1054	35.8512	34.0958	33.9766	34.1121	35.7013	35.1248	34.7033	35.4208	33.7731	33.4983	33.8653	34.7394	35.2356	35.1161	35.6661	32.6192	33.1571	33.2478	33.8336	33.5046	33.8387	34.8699	35.1545	33.4322	33.1614
Q9QWK4	Cd5l	CD5 antigen-like	-0.866436	0.5485	-1.00237	0.499178	-0.214524	0.86183	2.04463	0.00902341	3.01302	0.000970457	0.427138	0.373992	33.9868	34.2871	33.1852	34.4019	35.0093	34.1	34.7326	34.1412	33.33	32.6943	33.3444	34.0999	32.3545	31.8054	32.7764	32.7618	31.8462	33.1158	33.7428	33.8691	34.2881	33.867	34.1763	33.2581	32.9076	32.9861	33.5015	32.629	33.4541	33.3561	33.4559	33.6722	33.5519	32.8691	32.6639
P01633	Igk-V19-17	Ig kappa chain V19-17	0.585116	1.50016	-0.987232	0.504445	0.215443	1.16106	1.47988	0.0331225	1.50574	0.0312078	0.278501	0.526622	27.7505	29.0778	27.9038	29.2722	30.27	29.4766	29.5882	28.741	27.7987	29.1206	29.2437	28.201	29.0905	29.2608	28.3779	27.7904	27.7405	28.4749	27.3853	27.9903	28.5358	28.484	28.4419	28.2633	27.5548	27.687	27.6919	26.8999	28.0432	27.0332	27.3557	27.4834	28.3855	28.7747	27.4605
Q9Z0L8	Ggh	Gamma-glutamyl hydrolase	0.214647	1.16042	-0.980961	0.506642	-0.358249	0.780111	0.469823	0.338982	3.23282	0.000585029	0.896957	0.126778	28.3812	27.562	27.1405	27.7146	28.5991	28.1375	27.7352	28.3885	27.1774	27.6083	28.153	27.1068	27.3741	27.4761	27.5298	28.06	28.6208	28.4077	27.0945	27.4258	27.5475	27.7193	27.8108	28.2011	28.081	27.5242	27.0006	26.7438	26.6932	26.3704	26.3294	27.5952	27.4331	27.1619	26.8557
P01867	Igh-3	Ig gamma-2B chain C region	1.65828	3.15639	-0.956449	0.515324	0.139778	1.10174	3.24926	0.000563303	1.2532	0.0558217	0.132262	0.73746	33.2649	33.9724	32.7803	34.6979	35.0761	34.4845	34.5209	35.8148	32.6188	33.5977	34.9078	33.8077	34.0792	34.1269	33.2664	33.4641	33.0509	33.3493	31.427	31.8965	30.7831	31.2909	32.0684	34.0936	31.5861	32.5555	33.0242	31.837	32.4577	32.888	32.854	33.0973	33.5876	33.3464	33.5189
P01837;CON__Q05B55		Ig kappa chain C region	-0.279136	0.824085	-0.952624	0.516692	-0.146336	0.903543	0.58931	0.257448	2.38545	0.0041167	0.22249	0.599115	33.9555	34.2214	33.1293	34.866	35.0718	34.5995	34.9329	34.7483	33.4175	33.1451	33.9451	33.9772	33.4683	33.3411	33.2635	32.8235	32.1975	33.3398	33.755	33.9695	34.025	33.7101	33.8145	33.5309	32.5962	33.0507	33.5614	32.6002	33.498	33.211	33.2831	33.5357	33.2703	33.3386	33.1489
O70570	Pigr	Polymeric immunoglobulin receptor;Secretory component	0.374738	1.2966	-0.94975	0.517722	-0.210361	0.864321	0.399006	0.39902	2.91878	0.00120563	0.280432	0.524286	27.205	27.5298	27.4728	28.0586	27.8298	28.8141	27.3936	28.0235	27.1366	27.6	27.95	27.4265	28.1812	27.2862	28.0913	26.4533	26.9872	27.0547	27.143	26.3958	NaN	NaN	26.0978	28.8147	26.9141	NaN	NaN	26.0894	26.9705	26.1254	26.8104	27.7609	26.9499	26.5919	26.9054
P01786		Ig heavy chain V region MOPC 47A	NaN	NaN	-0.941597	0.520656	-0.36783	0.774947	NaN	NaN	NaN	NaN	0.224228	0.596722	NaN	NaN	NaN	28.1225	26.3918	NaN	NaN	26.5428	NaN	NaN	NaN	NaN	NaN	NaN	NaN	NaN	NaN	NaN	NaN	NaN	NaN	NaN	NaN	NaN	NaN	NaN	25.9767	NaN	26.0774	NaN	NaN	NaN	NaN	NaN	NaN
P01878		Ig alpha chain C region	0.00155	1.00107	-0.922222	0.527696	0.29043	1.223	0.00206382	0.995259	2.98864	0.00102651	0.410263	0.388809	29.8437	29.6413	31.2013	30.5453	30.2725	30.2559	30.2735	30.3782	29.8329	30.4986	30.3897	29.595	30.6358	29.8588	31.1561	29.3402	29.9136	30.0084	30.0112	30.2992	30.0245	29.6553	30.9768	30.9775	30.1561	29.5742	29.7075	28.8936	28.8988	28.6182	29.3605	29.5034	29.0073	29.9702	29.58
P41317	Mbl2	Mannose-binding protein C	0.341746	1.26729	-0.919966	0.528522	-1.09701	0.467484	0.570011	0.269147	3.02668	0.000940427	4.05743	8.76139e-05	29.0712	29.2507	27.5878	28.4044	28.7585	28.2981	28.7478	28.8504	28.135	29.0701	29.1668	27.1432	29.1013	28.045	28.4572	29.0223	28.848	29.1707	28.3392	28.1476	28.1157	28.9347	28.6892	29.1289	28.5629	27.3474	27.6833	27.6935	27.6809	27.3935	27.4481	28.4139	28.1691	27.2847	27.7933
P01844	Iglc2	Ig lambda-2 chain C region	-0.683918	0.622473	-0.902281	0.53504	-0.215653	0.861156	0.766872	0.171052	1.77641	0.0167336	0.378018	0.418777	29.6787	29.2448	28.8352	30.1604	29.9826	30.3955	30.1684	30.0092	28.4479	27.9089	28.8059	29.2785	29.4718	27.1668	27.9449	28.2383	27.6115	28.3684	29.2167	30.7151	28.1682	29.705	30.4915	29.3347	27.4394	27.4073	28.4725	27.7279	29.1377	28.3995	28.9658	29.9966	29.4535	28.9364	28.4829
P18531	Ighv3-6	Ig heavy chain V region 3-6	0.453787	1.36963	-0.890839	0.5393	0.278939	1.2133	0.706078	0.196753	1.56228	0.0273982	0.35113	0.445523	26.2533	27.5091	26.729	28.5718	29.3831	27.6867	27.8242	28.1547	27.0356	26.1153	27.5843	28.5685	26.8298	27.0071	26.3343	27.2964	25.9327	26.2546	26.4761	26.3603	25.3884	26.7334	26.631	26.8392	27.0121	25.6405	26.7579	25.6535	26.9173	26.6684	26.7576	26.9293	26.6986	27.1417	26.638
Q02596	Glycam1	Glycosylation-dependent cell adhesion molecule 1	-0.545001	0.685391	-0.888178	0.540296	0.190254	1.14096	0.260871	0.54844	NaN	NaN	0.412049	0.387214	26.3005	26.0046	NaN	26.0566	25.8476	26.3796	25.8925	26.0361	NaN	27.3491	27.4264	NaN	23.3784	23.662	27.2037	26.7206	26.7281	26.1446	NaN	NaN	NaN	27.394	26.8627	27.674	26.9424	24.2351	NaN	NaN	NaN	NaN	NaN	25.6713	24.7002	NaN	NaN
Q5BKQ4	Pnliprp1	Inactive pancreatic lipase-related protein 1	NaN	NaN	-0.87174	0.546487	NaN	NaN	NaN	NaN	NaN	NaN	NaN	NaN	NaN	NaN	24.8862	NaN	NaN	NaN	NaN	NaN	NaN	NaN	NaN	24.5628	NaN	NaN	NaN	NaN	NaN	NaN	NaN	NaN	NaN	NaN	NaN	NaN	NaN	NaN	NaN	NaN	24.0144	NaN	NaN	NaN	NaN	NaN	NaN
P01636		Ig kappa chain V-V region MOPC 149	-0.611449	0.654539	-0.848851	0.555227	-0.359657	0.77935	0.989325	0.102488	0.819489	0.151534	0.274744	0.531198	NaN	28.0222	26.555	29.7306	30.3213	27.4306	29.4463	28.9728	NaN	NaN	28.4071	27.4482	25.9999	27.8272	27.1282	27.4905	26.726	27.706	27.5582	29.0704	27.2474	27.829	27.6295	28.2062	NaN	NaN	28.1308	NaN	27.4148	26.6002	27.5498	27.7233	27.8386	27.7003	29.3073
Q9JHJ8	Icoslg	ICOS ligand	NaN	NaN	-0.84807	0.555527	NaN	NaN	NaN	NaN	NaN	NaN	NaN	NaN	NaN	NaN	NaN	NaN	26.3141	NaN	NaN	NaN	NaN	NaN	NaN	NaN	NaN	NaN	NaN	NaN	NaN	NaN	NaN	NaN	NaN	NaN	NaN	NaN	NaN	NaN	NaN	NaN	NaN	NaN	NaN	NaN	25.466	NaN	NaN
P01820;P01821;P01819		Ig heavy chain V region PJ14	-0.135526	0.910338	-0.825589	0.564252	-0.154537	0.898421	0.186287	0.651198	1.0994	0.0795432	0.166336	0.681811	24.4822	26.9684	26.7945	25.6638	27.3591	25.3411	26.8404	25.9088	25.6943	25.4124	26.0036	26.5931	24.9383	25.2948	24.8587	25.2253	NaN	26.4943	26.1057	25.9327	25.5203	26.5023	25.6646	25.9074	24.9766	25.2952	NaN	24.8923	25.2674	NaN	24.4081	25.0308	25.5281	NaN	25.0592
P55065	Pltp	Phospholipid transfer protein	0.252184	1.19101	-0.822784	0.56535	-0.263146	0.833269	0.46095	0.345979	2.99551	0.00101039	0.482768	0.329027	28.8839	28.8183	27.1883	28.4112	28.0672	28.3644	28.6673	28.4663	27.9851	28.7825	27.7305	27.9981	28.2713	28.0149	29.0169	27.3675	28.0486	27.9742	27.9301	27.9474	28.1491	28.1398	28.4206	28.2526	27.9251	27.7841	26.3859	27.1874	27.2752	27.2881	27.8581	27.8081	28.0659	27.3567	27.1993
P35330	Icam2	Intercellular adhesion molecule 2	0.38655	1.30726	-0.821098	0.566011	-0.463978	0.724985	1.08477	0.0822679	2.91513	0.00121583	2.72394	0.00188824	26.3006	26.2226	25.9168	26.258	26.2895	26.6509	26.4221	26.7019	25.9481	25.9699	26.1311	25.3072	25.3727	25.7532	26.0739	26.0378	26.1585	25.9656	25.2989	25.2945	25.5931	24.7535	26.0893	25.9759	25.989	NaN	24.8199	25.0676	26.0053	25.6435	25.1009	26.3344	25.8777	25.6853	24.5644
P03953	Cfd	Complement factor D	0.0846056	1.0604	-0.798778	0.574836	-0.492858	0.710616	0.114589	0.768088	2.31526	0.00483884	1.24801	0.0564924	34.7725	34.6986	33.8632	34.9641	34.5555	34.803	34.7275	34.7488	33.7974	34.4677	34.4712	33.2671	33.636	33.5102	33.8243	34.1316	33.8235	33.877	33.6218	33.3909	33.5077	34.429	34.9324	34.4338	34.2383	32.7483	32.9449	33.1939	33.5897	33.6208	33.6644	34.5866	34.9147	33.5397	33.474
O54819	Tfpi	Tissue factor pathway inhibitor	0.0311267	1.02181	-0.764144	0.588802	0.224337	1.16824	0.0506062	0.890008	4.95621	1.10609e-05	0.591966	0.255879	28.0626	27.7398	27.5457	27.6748	27.9796	27.8806	28.233	27.8627	27.3094	27.9474	27.4727	26.9275	28.0773	26.9164	28.075	27.9036	27.9062	28.1197	27.5287	27.6048	27.934	27.9501	27.821	27.6244	28.4991	26.9577	27.1459	27.1067	26.8835	27.1594	NaN	NaN	26.8532	27.0095	27.1813
Q05909	Ptprg	Receptor-type tyrosine-protein phosphatase gamma	-0.0194644	0.986599	-0.763078	0.589238	-0.419176	0.747852	0.0433873	0.904925	2.50705	0.00311135	0.85067	0.141036	27.2167	27.2955	26.9752	28.1183	27.1927	27.2064	26.7222	27.1239	26.5106	26.4549	27.0858	26.4716	26.6729	26.4802	26.6313	27.3231	26.7901	26.6602	27.3513	26.5638	26.6812	26.7733	26.9552	27.0055	26.7856	25.9551	26.6744	25.9949	26.8625	26.6443	26.4155	26.9972	26.8592	26.1273	25.6102
P01845	Iglc3	Ig lambda-3 chain C region	-0.539721	0.687904	-0.762867	0.589324	-1.07367	0.475109	0.74972	0.177942	0.841149	0.144162	1.40893	0.0390007	28.5254	26.8845	27.5064	28.9596	27.7609	29.6028	30.3451	28.3928	26.5057	26.1882	27.03	27.8792	26.1613	NaN	26.2609	25.7172	26.0135	26.3749	26.5429	28.5423	27.3954	27.976	26.6671	26.6327	25.6114	26.7758	26.7923	NaN	27.3988	27.5055	28.2778	26.7029	27.8287	26.5479	27.4525
P14430;P14431	H2-Q8	H-2 class I histocompatibility antigen, Q8 alpha chain	0.421216	1.33906	-0.750526	0.594387	-0.0517256	0.964782	0.701386	0.19889	1.31997	0.0478663	0.0756005	0.840233	27.193	27.1993	26.8242	26.6151	28.0615	27.6595	27.1031	28.4125	26.8135	27.5266	27.7179	NaN	26.0552	27.288	27.8338	27.6245	26.8816	27.4361	27.5547	26.5717	26.9149	27.3165	27.1598	27.1737	25.4064	27.5183	26.2521	NaN	27.0586	26.393	26.5795	27.2262	27.0863	26.7119	24.9322
P09813	Apoa2	Apolipoprotein A-II;Proapolipoprotein A-II	0.239854	1.18087	-0.747526	0.595624	0.183473	1.13561	0.423886	0.376803	2.57796	0.00264264	0.342843	0.454106	29.311	29.8203	29.0744	28.5994	28.7811	29.3844	29.4858	29.005	29.5094	30.2032	30.5812	29.5638	29.7552	29.4834	30.8506	29.7311	29.3901	29.7565	29.1855	29.972	29.945	29.795	29.8857	29.7861	30.6029	28.4106	29.5734	28.0066	28.4865	28.6182	27.5952	28.4402	29.391	28.7929	28.3263
P01660		Ig kappa chain V-III region PC 3741/TEPC 111	-0.0273617	0.981213	-0.747332	0.595704	-0.105918	0.929213	0.017731	0.959995	NaN	NaN	0.0629917	0.864984	NaN	NaN	NaN	NaN	28.7804	NaN	27.1487	NaN	26.6899	26.4945	27.1549	27.3145	NaN	NaN	NaN	NaN	NaN	NaN	NaN	NaN	NaN	26.4635	26.2999	27.2546	NaN	NaN	28.0434	NaN	NaN	NaN	NaN	NaN	26.5831	NaN	NaN
Q03311	Bche	Cholinesterase	0.744179	1.67502	-0.721012	0.606672	0.0221978	1.01551	1.63315	0.023273	1.63525	0.0231606	0.0329312	0.926977	30.9855	30.7887	29.9181	31.1511	31.077	31.0073	30.9877	31.0645	29.7823	31.1992	31.2501	30.1646	30.1587	29.9012	30.9403	31.2248	30.8642	31.0493	29.5605	29.192	29.7021	30.575	30.5829	30.9056	30.8542	29.1345	29.5479	29.2914	30.0918	29.8729	29.9913	31.1522	31.1111	29.8973	29.3171
P01723;P01727		Ig lambda-1 chain V region;Ig lambda-1 chain V region S43	-0.0694837	0.952979	-0.717613	0.608103	0.222794	1.16699	0.067158	0.856726	2.07681	0.00837899	0.563956	0.272925	28.8427	29.0523	28.269	29.7764	29.2824	28.8008	29.2426	29.1102	28.689	27.632	28.2351	28.6341	NaN	NaN	28.4276	28.2425	27.0915	29.8427	28.5188	29.1198	28.3889	28.8771	28.5439	29.1458	27.822	27.5285	27.3876	27.8171	28.8481	27.9459	28.6552	28.8836	29.0973	27.656	27.6572
Q8BH61	F13a1	Coagulation factor XIII A chain	0.0785467	1.05595	-0.711447	0.610707	0.22409	1.16804	0.13801	0.727763	1.30223	0.0498624	0.351448	0.445196	28.0489	28.5153	27.6108	28.1753	28.0943	28.7283	28.678	28.3086	26.4305	28.2378	28.4356	27.7524	28.0286	27.7112	28.2313	29.1137	28.1228	27.7659	28.4754	28.1777	27.4966	28.0102	28.6119	28.5706	28.4339	27.2737	27.6423	NaN	27.398	26.7793	27.8964	27.5138	28.5771	26.4871	26.9157
P01638		Ig kappa chain V-V region L6	0.225241	1.16897	-0.705691	0.613149	-0.320238	0.800938	0.204334	0.624692	0.600056	0.251157	0.230024	0.588811	32.4459	29.3513	26.7085	28.8085	30.7658	29.1409	28.4669	29.775	27.3903	26.8458	29.0394	28.4879	27.4783	26.5833	26.76	28.4011	25.9799	27.1928	26.3997	26.6043	28.2847	28.391	27.0418	27.9802	27.1419	25.74	27.1578	28.4277	28.2876	28.0403	28.2225	29.5267	28.6419	28.0083	28.501
Q9DC11	Plxdc2	Plexin domain-containing protein 2	0.158578	1.11619	-0.648099	0.638121	0.380691	1.30197	0.308412	0.491574	2.56002	0.0027541	1.03414	0.0924398	26.7497	27.3135	26.5162	26.8762	26.915	27.3124	27.0046	27.1218	26.7358	27.4045	27.3587	26.5306	26.9789	26.5911	27.6535	27.3019	27.1794	27.2747	27.1742	26.345	27.2534	27.2714	27.5465	27.1741	27.4492	25.833	26.7992	25.7334	26.2924	26.7632	25.8128	26.9215	26.9127	26.3799	25.7822
Q60994	Adipoq	Adiponectin	0.955376	1.93908	-0.639549	0.641914	0.296628	1.22827	1.58011	0.0262963	1.33272	0.0464816	0.616978	0.241559	31.5326	31.0547	30.771	31.4369	31.4789	31.2503	31.0224	31.2275	30.0742	31.9373	32.5084	31.4284	30.5673	31.2003	32.4854	31.261	30.932	31.6272	30.4813	29.8723	29.9422	31.3479	31.135	31.7731	31.52	28.7557	30.5212	29.6056	30.8869	30.1498	30.3265	31.6154	31.6735	30.0064	30.0521
O35930	Gp1ba	Platelet glycoprotein Ib alpha chain	0.602206	1.51804	-0.620776	0.650321	-0.242523	0.845266	2.18432	0.00654153	1.95621	0.011061	1.03916	0.0913768	31.7505	31.8603	31.3742	31.8486	31.7285	31.8309	31.0591	31.7114	31.3403	31.5372	31.8636	31.3529	31.5714	31.5209	31.5677	31.6033	31.5958	31.4581	30.6673	30.5022	30.883	31.3471	31.1153	31.135	31.8611	29.8982	31.2419	30.2606	31.2406	31.1936	30.6784	31.9786	31.0651	31.47	30.1143
P09581	Csf1r	Macrophage colony-stimulating factor 1 receptor	0.277541	1.21213	-0.617351	0.651867	-0.171662	0.887819	1.13732	0.072892	3.52688	0.000297248	0.576622	0.26508	31.2319	31.3848	31.1923	31.4449	31.2411	31.2612	31.5653	31.1873	30.6995	30.8478	30.8742	30.9897	30.6002	30.6429	30.9383	31.1045	30.648	31.0623	30.2284	30.3872	30.4583	30.5064	30.5646	31.2238	31.1028	30.0064	30.7322	30.3136	30.7204	30.7167	30.5328	31.1115	31.055	30.6997	30.2858
P21460	Cst3	Cystatin-C	0.259229	1.19684	-0.566395	0.675302	-0.35064	0.784236	0.51391	0.30626	NaN	NaN	0.477023	0.333409	NaN	NaN	26.3575	NaN	26.1071	NaN	26.3205	25.9314	NaN	NaN	26.8529	27.3829	26.9275	27.1521	26.4013	26.7332	NaN	26.1741	26.0726	25.8469	NaN	27.0537	27.1084	27.1717	26.5714	26.2706	26.2584	NaN	NaN	25.6127	NaN	NaN	NaN	NaN	NaN
P01754;P01751;P01753;P06328;P01748	Ighv1-62-3;Ighv1-72	Ig heavy chain V region 1-62-3;Ig heavy chain V region B1-8/186-2;Ig heavy chain V region 186-1	1.14318	2.20867	-0.557293	0.679576	0.69271	1.61632	NaN	NaN	0.364756	0.431761	0.85025	0.141172	NaN	25.538	NaN	26.532	24.7637	26.2378	26.6722	27.8196	NaN	NaN	NaN	26.389	NaN	NaN	NaN	NaN	NaN	NaN	NaN	NaN	NaN	NaN	NaN	NaN	24.9856	NaN	25.5061	NaN	26.3913	NaN	NaN	25.1327	NaN	NaN	NaN
Q00896	Serpina1c	Alpha-1-antitrypsin 1-3	0.179668	1.13262	-0.556968	0.679729	0.322022	1.25008	0.574189	0.26657	1.51202	0.0307594	1.99561	0.0101016	32.6925	32.7809	32.3673	32.5894	32.6549	33.1936	32.7272	32.9529	32.4335	33.0724	33.22	32.8387	32.8037	32.5601	32.6418	33.2466	32.7346	33.0098	32.6391	33.2835	32.8754	32.7806	33.2184	32.6021	32.5844	32.594	31.9334	32.441	32.1131	32.3284	32.0987	33.0161	32.7882	30.925	32.3308
P02088;CON__Q3SX09;CON__P02070;P02104	Hbb-b1	Hemoglobin subunit beta-1	-0.213488	0.86245	-0.554483	0.680901	-0.0569156	0.961317	0.291948	0.510566	1.44003	0.0363054	0.0873251	0.817852	28.4334	29.2003	29.2503	29.0224	29.5633	29.8434	29.3578	29.538	29.9614	30.0981	29.8523	29.3589	30.0418	29.516	28.9298	29.4588	28.6485	29.0732	29.8924	31.1109	29.1087	30.3159	29.2855	29.4858	30.2725	28.8021	28.6249	28.277	28.9194	28.7824	28.3885	28.5368	29.0045	30.0569	28.1951
P43025	Clec3b	Tetranectin	0.0715911	1.05088	-0.553558	0.681338	0.238481	1.17975	0.0889446	0.814808	1.3654	0.0431126	1.07075	0.0849669	28.131	28.0375	27.6495	28.3349	28.6778	28.0367	27.9915	28.212	27.6792	28.2284	28.3972	27.8359	27.3339	27.9163	28.5218	28.0656	27.5984	28.15	27.6411	27.7091	27.289	28.5637	28.5671	29.1751	28.4836	26.5538	27.4209	27.4086	27.8127	26.8668	27.7814	28.4638	28.5868	27.0198	27.2024
Q07968;CON__Q2TBQ1	F13b	Coagulation factor XIII B chain	0.194109	1.14402	-0.541141	0.687227	-0.0315544	0.978366	0.492916	0.321428	1.69432	0.0202152	0.0630985	0.864772	33.5711	33.6597	33.1591	33.5741	33.632	33.6418	33.475	33.7261	32.4765	33.7584	33.4552	33.1176	33.2341	33.1901	33.5891	33.5082	33.5335	33.3092	32.9865	32.5348	33.0716	33.5046	33.655	33.7761	33.9002	32.4252	33.0943	32.2787	33.017	32.9619	32.5334	33.3252	33.828	32.9532	32.3233
Q00623;CON__P15497	Apoa1	Apolipoprotein A-I;Proapolipoprotein A-I;Truncated apolipoprotein A-I	0.206256	1.15369	-0.532752	0.691235	0.263731	1.20058	0.570747	0.268691	2.83977	0.00144621	1.95774	0.0110219	33.555	33.4782	33.1252	33.188	33.3266	33.291	33.2295	33.5718	33.2574	34.1547	34.4265	33.9794	34.1519	33.7385	34.2724	33.0873	33.4173	33.3062	33.5819	34.1328	33.3228	33.6199	33.7352	33.4474	33.6984	33.3055	33.8339	32.0352	32.6516	32.5932	32.9195	33.0172	33.4645	32.9531	32.7863
P15947	Klk1	Kallikrein-1	0.265747	1.20226	-0.53234	0.691432	-3.23245	0.106399	0.0711704	0.848847	NaN	NaN	NaN	NaN	NaN	NaN	NaN	26.9222	31.3761	27.3119	NaN	26.5601	NaN	24.7491	NaN	NaN	NaN	NaN	28.6795	26.4635	NaN	NaN	NaN	NaN	NaN	25.0461	26.7954	25.8982	29.1919	24.8931	NaN	NaN	NaN	NaN	NaN	NaN	27.5102	NaN	NaN
P04223;P14428;P03991	H2-K1	H-2 class I histocompatibility antigen, K-K alpha chain;H-2 class I histocompatibility antigen, K-Q alpha chain;H-2 class I histocompatibility antigen, K-W28 alpha chain	0.169419	1.12461	-0.521164	0.696809	0.0232456	1.01624	0.508406	0.310166	3.14915	0.000709339	0.0491302	0.893038	27.317	26.9451	26.9392	27.1529	26.9427	27.3642	27.2227	26.657	26.8696	26.7628	26.7056	27.0886	26.3584	26.6209	27.1726	27.1604	26.7808	NaN	26.3475	26.166	26.9499	26.414	26.8037	27.2546	26.7364	NaN	26.6227	26.709	NaN	26.4025	26.0242	26.8002	26.7617	26.3054	26.4605
Q9R098;CON__ENSEMBL:ENSBTAP00000023055;Q1JRP2;Q9QYZ9;Q8VHK8;Q5S248;P06869;Q8K1T0;F2YMG0;P56677;P69525	Hgfac	Hepatocyte growth factor activator;Hepatocyte growth factor activator short chain;Hepatocyte growth factor activator long chain	-0.288823	0.818569	-0.516161	0.69923	0.0107011	1.00745	1.33532	0.0462044	2.39931	0.00398736	0.0212727	0.952198	33.1998	33.0591	32.6284	33.2462	33.1777	32.8987	32.9366	32.8435	32.5947	32.8068	32.9277	32.6622	32.4398	32.8687	32.4657	32.3726	32.0392	32.1797	32.9049	32.6679	32.7368	32.8588	33.149	32.7813	33.1799	32.7488	32.3347	32.1864	32.6781	32.1778	32.1334	32.9397	33.1538	32.2309	32.3905
Q9WVJ3	Cpq	Carboxypeptidase Q	0.457729	1.37338	-0.510109	0.702169	-0.416758	0.749106	1.536	0.0291071	1.51958	0.0302287	1.67616	0.0210785	30.2761	30.2907	29.7975	30.1993	30.349	30.5517	30.1895	30.4623	29.6114	30.6702	30.484	30.1771	29.9682	29.9928	30.4812	30.6765	30.3346	30.5811	29.5738	29.651	29.7725	30.2028	30.1375	30.6108	30.6004	29.1298	29.5675	29.0022	29.7776	29.6962	29.2928	30.5192	30.6341	29.683	29.2612
P51910	Apod	Apolipoprotein D	0.1435	1.10458	-0.509429	0.7025	0.105547	1.0759	0.371624	0.424987	5.10794	7.79935e-06	0.470887	0.338153	32.1662	31.7976	31.9359	32.0401	31.9846	31.9516	31.7972	31.9499	31.7738	32.1385	31.9776	32.6034	32.1039	31.945	32.1914	31.4448	31.7371	31.8391	31.7516	31.4572	31.897	31.9059	31.7272	32.0954	32.1061	31.1452	32.6035	31.4833	31.2635	31.2368	31.8235	31.4087	31.4982	31.2648	31.5906
Q62351	Tfrc	Transferrin receptor protein 1	0.258319	1.19608	-0.501237	0.706501	0.113456	1.08182	0.869554	0.135035	1.83483	0.0146275	0.347371	0.449396	28.36	28.656	28.5376	28.6817	29.2821	29.169	28.7793	28.9254	28.5045	28.3125	28.7457	29.1321	28.3847	28.9692	29.365	29.1449	29.0958	29.2275	28.783	28.7254	28.0465	29.0583	28.6499	28.9091	28.6283	28.2988	28.9533	27.4141	28.4995	28.6172	28.3489	28.3072	28.7183	28.434	28.4659
P13020	Gsn	Gelsolin	0.208064	1.15514	-0.498184	0.707997	0.114466	1.08257	0.693441	0.202563	2.47147	0.00337703	0.413191	0.386197	33.9858	34.1371	33.6522	33.9028	34.0654	34.1031	33.9125	34.1607	33.873	34.2768	34.3969	33.7989	33.7686	33.8527	34.6925	33.6144	33.7544	33.9001	33.7478	33.6001	33.4975	34.1618	34.04	34.1119	34.0697	33.3878	33.5663	32.9509	33.5498	33.4933	33.3828	34.0517	34.1481	33.4568	33.1463
P11627	L1cam	Neural cell adhesion molecule L1	0.326888	1.2543	-0.48669	0.713661	-0.0631117	0.957197	0.736636	0.183385	2.78479	0.00164137	0.151236	0.705934	26.0404	26.2798	26.2872	26.5822	26.3763	26.9778	26.4132	26.6815	26.2447	26.3757	26.1827	26.1065	25.853	26.6047	26.7233	26.0583	25.7375	26.4783	25.8315	25.1149	26.516	25.6675	26.4274	26.4925	26.2178	NaN	25.0017	25.7523	25.8796	26.0284	25.695	26.5313	25.9476	25.9964	25.6193
Q91X79	Cela1	Chymotrypsin-like elastase family member 1	0.391651	1.31189	-0.474312	0.71981	0.367202	1.28985	0.481313	0.330131	0.979262	0.104891	0.61542	0.242426	28.09	28.0463	28.4011	28.2437	29.2986	28.5525	28.6311	28.5854	28.5038	30.2246	29.2529	27.8518	28.5834	29.1577	30.7942	29.4675	28.9525	29.1676	28.6606	28.9122	29.068	29.2613	29.815	29.1545	29.3955	26.9883	28.6721	27.3918	28.6671	28.3687	26.7023	28.8742	28.674	28.2825	27.7239
P01758	Igh-VJ558	Ig heavy chain V region 108A	-0.297137	0.813866	-0.464713	0.724615	0.103529	1.0744	0.299589	0.501662	0.81725	0.152318	0.140026	0.724392	27.3843	27.6214	27.4683	27.4468	28.8471	28.3112	28.2438	28.2208	26.9408	28.7047	29.849	27.5769	28.4134	28.1358	28.232	27.9903	NaN	27.5706	28.1485	28.2483	28.4162	29.1401	30.271	30.0452	28.1375	27.4372	27.612	27.4875	28.2722	26.3518	27.2129	26.901	27.7139	NaN	NaN
P42703	Lifr	Leukemia inhibitory factor receptor	-0.33354	0.793587	-0.457149	0.728424	-0.752806	0.593448	0.775987	0.167499	2.03522	0.00922107	3.48605	0.00032655	33.5733	33.7974	34.1724	33.9734	34.4032	34.1046	34.1521	34.2475	33.9868	32.7749	33.1388	33.6619	33.4781	33.4093	32.4967	34.4191	34.0902	33.8979	34.124	34.0707	33.7773	33.5423	34.1054	34.1235	33.6277	33.241	33.7569	33.2053	33.6473	33.8888	33.6305	32.9982	34.2651	33.8602	33.5261
P01747;P01746		Ig heavy chain V region 36-65;Ig heavy chain V region 93G7	0.881855	1.84274	-0.44747	0.733328	-0.0815475	0.945043	NaN	NaN	NaN	NaN	0.0704103	0.850334	NaN	NaN	NaN	27.0842	NaN	27.2289	27.4221	NaN	NaN	NaN	27.4364	NaN	26.8917	26.8192	27.2573	NaN	NaN	NaN	NaN	NaN	NaN	NaN	NaN	26.3855	NaN	NaN	26.0531	NaN	NaN	NaN	NaN	NaN	NaN	NaN	NaN
Q00897	Serpina1d	Alpha-1-antitrypsin 1-4	-0.576303	0.67068	-0.44605	0.73405	0.252579	1.19133	0.630433	0.234189	1.51644	0.030448	0.700784	0.199166	34.24	34.4752	33.9108	34.3646	34.3985	34.7983	34.298	34.4138	34.0807	31.7629	34.4636	33.432	33.8059	33.5336	31.7278	31.1355	33.7194	31.1809	33.3753	33.338	33.4089	33.6646	33.6855	34.0407	32.0738	32.9429	33.4184	33.4359	33.8943	34.0983	33.7078	34.6966	34.6452	33.6432	33.5621
Q64739	Col11a2	Collagen alpha-2(XI) chain	-0.0709075	0.952039	-0.444607	0.734785	0.410996	1.3296	0.177807	0.664038	1.60866	0.0246231	1.54379	0.0285895	24.924	25.6854	25.6177	25.5977	25.7798	25.6318	25.9783	25.5475	26.0097	25.0917	25.2476	24.6993	NaN	25.6932	25.2547	25.6476	25.6061	25.8631	25.4191	NaN	NaN	NaN	25.411	25.5233	25.4578	25.4989	25.4428	24.6431	25.2724	25.9581	24.8522	25.6463	25.4698	25.1684	24.7609
P47878	Igfbp3	Insulin-like growth factor-binding protein 3	0.145842	1.10638	-0.437893	0.738212	-0.742708	0.597617	0.540663	0.287963	2.54563	0.00284688	3.9521	0.00011166	29.243	29.397	29.063	29.0682	29.5078	29.2532	29.5641	28.9599	28.8817	29.0768	28.8084	29.3146	29.3136	29.5334	28.7758	29.2637	29.3128	29.6441	29.3573	29.0679	29.2326	29.2123	29.1997	29.2108	29.1336	28.4758	28.8406	28.5074	29.0389	28.8424	28.4276	28.826	28.8776	29.3181	28.5734
O09043	Napsa	Napsin-A	0.348531	1.27326	-0.43019	0.742164	-0.03187	0.978152	0.691094	0.20366	0.842673	0.143657	0.0456725	0.900176	27.4772	NaN	NaN	26.7738	26.8478	27.4619	27.1472	27.0484	26.0057	27.7748	27.5183	26.5421	27.3784	26.8835	27.302	27.1557	27.0565	26.5226	26.7475	NaN	27.1112	27.5045	27.0271	27.1058	26.6955	25.3263	26.7017	NaN	26.1693	NaN	26.0796	26.7986	26.9824	26.6492	NaN
P16675	Ctsa	Lysosomal protective protein;Lysosomal protective protein 32 kDa chain;Lysosomal protective protein 20 kDa chain	0.100927	1.07246	-0.427223	0.743692	-0.522882	0.69598	0.187154	0.649899	1.56779	0.0270526	3.07091	0.000849347	29.2404	29.1143	28.4686	28.8557	28.6717	28.5054	28.754	28.5414	28.2465	29.4144	29.52	27.9291	28.5523	28.7628	28.0614	29.046	28.9403	29.293	28.6712	28.9226	28.2296	29.0797	28.7099	29.1341	29.02	28.4569	28.3871	27.7441	28.5092	28.085	27.92	28.8237	28.9025	28.394	28.3412
Q6GU68	Islr	Immunoglobulin superfamily containing leucine-rich repeat protein	-0.0621718	0.957821	-0.424007	0.745352	-0.438104	0.738104	0.128385	0.744072	1.33137	0.0466265	1.6764	0.0210667	26.3864	25.7002	26.5972	26.7862	26.6898	26.1741	26.2822	26.2809	26.3428	25.6073	26.1755	26.3798	25.8715	25.9691	25.7451	NaN	26.1377	26.0702	26.3373	25.5431	NaN	26.1143	26.7282	26.2617	25.9949	NaN	25.4174	25.4467	26.0377	25.9565	25.2346	26.0103	26.8361	25.8465	26.1194
P13595	Ncam1	Neural cell adhesion molecule 1	-0.0341822	0.976585	-0.420549	0.74714	0.0902444	1.06455	0.0739354	0.84346	2.01558	0.00964771	0.223311	0.597983	28.3946	28.0386	28.0868	28.4442	28.5814	28.4895	28.0503	28.3468	27.8412	27.6413	27.8881	27.7521	27.4177	27.7744	28.0472	28.2052	28.0515	28.2261	27.6174	27.4938	27.6715	28.4711	28.1661	28.3747	28.2946	27.2429	27.979	27.4221	27.9042	27.6492	27.5813	28.2097	28.4267	28.0603	27.7784
Q8CIF4	Btd	Biotinidase	0.29112	1.22359	-0.419467	0.747701	-0.145448	0.904099	1.02486	0.0944366	1.24292	0.0571583	0.387502	0.40973	30.8268	30.777	30.015	30.7347	30.5883	31.0032	30.5114	30.5744	29.9975	30.574	30.7382	29.9728	29.9345	29.9325	30.6582	30.4666	30.5082	30.2879	29.7864	29.5411	29.7052	30.5395	30.3884	30.2636	30.4861	29.8357	29.9067	29.953	30.1404	30.0504	29.5699	31.2147	30.6717	30.0567	29.8593
P06327	Gm5629	Ig heavy chain V region VH558 A1/A4	-0.184625	0.879878	-0.413205	0.750953	0.032108	1.02251	0.115123	0.767145	0.433145	0.368854	0.0265598	0.940676	25.3138	NaN	NaN	25.9565	26.2453	NaN	NaN	NaN	NaN	25.4314	NaN	25.3807	NaN	24.8928	NaN	NaN	NaN	NaN	25.1057	24.8479	27.1593	NaN	NaN	24.9833	NaN	25.0017	NaN	NaN	NaN	24.6941	25.9589	NaN	NaN	25.8465	25.2018
Q6S5C2	Gnptg	N-acetylglucosamine-1-phosphotransferase subunit gamma	-0.19408	0.87413	-0.408321	0.7535	-0.193343	0.874577	0.302997	0.49774	1.03737	0.0917548	0.396353	0.401464	27.6027	26.6041	26.7526	26.6446	27.2701	27.1018	26.8546	27.1918	26.2448	26.3992	26.1962	NaN	NaN	26.3969	26.9564	26.884	26.7838	25.5073	NaN	NaN	26.5621	26.9687	27.0365	25.9819	26.6524	NaN	NaN	25.9041	NaN	26.2278	26.3195	27.0209	27.2855	26.7049	26.7789
P55284	Cdh5	Cadherin-5	0.185831	1.13747	-0.405632	0.754905	-0.394897	0.760544	1.2132	0.0612071	4.04324	9.05226e-05	3.28285	0.000521371	28.5881	28.8081	28.5553	28.2865	28.5425	28.6755	28.8646	28.4552	28.5313	28.5053	28.4792	28.4986	28.4056	28.3171	28.4976	28.3992	28.1769	28.3364	28.356	27.9559	28.6032	28.2721	28.258	28.4481	28.0804	28.2026	27.7671	27.9735	28.0604	28.4326	28.0128	28.1773	28.1425	28.3262	28.3263
Q9Z2L6	Minpp1	Multiple inositol polyphosphate phosphatase 1	0.0486511	1.0343	-0.399419	0.758164	-0.0173758	0.988028	0.260783	0.548551	1.97588	0.010571	0.0609994	0.868962	26.1422	26.208	25.8385	25.9334	26.3849	26.0517	25.8195	26.3085	25.7343	26.0883	26.2795	25.8877	26.0558	25.7432	26.2878	26.2884	26.1506	26.0291	26.0162	25.9469	25.8574	26.0265	26.2269	25.9059	26.1669	26.2664	25.9594	NaN	25.4156	NaN	25.8178	25.9529	25.9106	25.4024	25.8683
Q9ET66	Pi16	Peptidase inhibitor 16	0.343621	1.26894	-0.39801	0.758904	0.02367	1.01654	0.794871	0.160372	1.47967	0.0331381	0.0503682	0.890496	30.7973	30.9356	29.9293	30.5516	30.5575	30.8025	30.5941	30.5798	30.1262	30.7338	30.6203	29.7257	29.6857	29.7887	30.6944	30.4643	30.736	30.4413	29.7352	29.3626	29.8661	30.4097	30.5125	30.215	30.731	29.8283	29.1373	29.7708	30.0397	30.3754	29.8938	30.6798	30.6827	29.6952	29.758
O70362	Gpld1	Phosphatidylinositol-glycan-specific phospholipase D	0.177507	1.13093	-0.395933	0.759998	0.01783	1.01244	1.06401	0.0862957	2.28989	0.0051299	0.0448803	0.90182	34.084	33.9373	33.9771	34.4035	34.2633	34.2546	34.0854	34.2565	33.8944	34.3507	34.4144	34.5487	34.4189	34.335	34.5049	34.2139	34.122	34.2073	34.3492	34.1195	33.9625	34.0782	34.3709	34.4203	34.358	33.6333	34.2265	33.1825	33.9832	33.7649	33.3932	33.8907	34.2553	33.8693	33.6974
P97449	Anpep	Aminopeptidase N	0.132163	1.09594	-0.387493	0.764457	0.154657	1.11316	0.459016	0.347523	1.60073	0.0250766	0.472085	0.337221	27.2646	27.4122	26.8848	27.4046	27.5811	27.3348	27.2034	27.1829	27.0849	26.9286	27.1941	26.7286	26.6756	27.0342	27.4122	27.3364	26.8815	27.1992	27.0405	26.7689	26.5888	27.0928	27.1422	27.1086	27.0748	26.2389	27.1454	26.2284	27.0664	26.9466	26.5676	27.5093	27.4348	26.8986	26.7132
Q61508	Ecm1	Extracellular matrix protein 1	0.146537	1.10691	-0.374493	0.771376	0.12831	1.09301	0.543279	0.286234	2.98265	0.00104077	0.762265	0.172876	32.4007	32.4253	32.1102	32.3919	32.3689	32.4446	32.3012	32.4001	32.136	32.775	32.8237	32.2281	32.2051	32.2004	32.8344	32.2552	32.2176	32.3866	32.1705	32.1438	32.075	32.2821	32.4456	32.6747	32.6769	31.8347	32.304	31.6577	31.8673	31.8727	31.8207	32.3245	32.4105	31.9495	31.9583
P16406	Enpep	Glutamyl aminopeptidase	-0.0656386	0.955522	-0.372617	0.77238	0.281248	1.21525	NaN	NaN	NaN	NaN	0.959444	0.109788	25.42	NaN	NaN	25.3928	NaN	25.7153	NaN	NaN	NaN	25.7383	25.5741	25.3716	24.9487	26.0671	25.3981	NaN	NaN	25.3392	NaN	NaN	NaN	25.4788	NaN	NaN	25.6345	NaN	NaN	NaN	NaN	25.1368	NaN	NaN	NaN	NaN	NaN
O70165	Fcn1	Ficolin-1	0.135591	1.09854	-0.369794	0.773893	-0.0599989	0.959265	0.517759	0.303558	2.05338	0.00884331	0.262469	0.546426	31.4758	31.4092	31.1928	31.2219	31.1356	31.2592	31.0688	31.2925	30.9141	31.2956	31.1461	30.7958	31.0209	31.2815	31.7183	31.1581	31.0713	31.385	31.3194	30.9701	30.937	31.1815	31.2681	31.5402	30.8771	30.5949	30.9641	30.4062	30.9841	30.7454	30.5915	31.3705	31.3487	30.7362	30.6242
P07724;P70434	Alb	Serum albumin	0.0851411	1.06079	-0.369721	0.773932	0.114044	1.08226	0.322072	0.476352	2.00598	0.00986331	0.638247	0.230013	37.3228	37.1966	37.2771	37.0147	37.3687	37.35	37.2572	37.3236	37.1759	37.3939	37.3577	37.0508	37.0296	37.0669	37.5571	36.9169	37.2179	37.215	36.9812	36.9517	37.0031	37.2749	37.4468	37.3739	37.4184	36.589	37.0005	36.4234	36.976	36.9862	36.7436	37.2282	37.5591	36.9396	36.5419
P09803	Cdh1	Cadherin-1;E-Cad/CTF1;E-Cad/CTF2;E-Cad/CTF3	0.497551	1.41181	-0.362624	0.777748	-0.615389	0.652754	2.20562	0.00622851	1.02697	0.0939785	3.10386	0.000787303	26.237	26.6818	27.2196	26.5328	26.6426	26.853	26.3974	26.8484	26.7972	26.3331	26.8037	26.6804	26.4708	26.9301	26.8914	26.3955	25.9554	26.007	26.0843	25.8586	NaN	26.0875	26.0559	NaN	25.5927	26.0443	26.2686	26.3582	26.1107	24.9968	26.6356	26.5611	26.8026	26.6718	26.42
Q91X17	Umod	Uromodulin;Uromodulin, secreted form	0.0209593	1.01463	-0.362251	0.77795	0.206039	1.15352	0.0482294	0.894892	0.857675	0.13878	0.680723	0.208582	27.1589	26.7505	27.5379	27.6303	27.6587	27.8806	27.5955	27.6877	27.3931	27.5207	27.2414	27.0966	27.3795	27.5846	27.6265	27.4116	27.3981	27.3867	27.262	26.746	27.5041	27.0094	27.4555	27.5716	28.2231	NaN	27.3012	NaN	27.3928	27.6035	26.1478	27.682	27.6178	27.3166	26.4182
P27656	Lipc	Hepatic triacylglycerol lipase	0.200345	1.14897	-0.358627	0.779906	-0.230928	0.852086	0.486075	0.326531	1.02457	0.0945005	0.652585	0.222544	27.8836	27.406	27.3056	27.1619	27.139	27.3326	27.3075	27.4193	26.7561	28.4723	27.6955	27.2343	27.5555	27.2217	28.0899	27.5935	27.1932	27.5975	27.134	26.8621	27.123	27.4552	27.3399	27.9383	27.8478	NaN	27.7222	NaN	27.2636	26.5152	26.7234	27.5224	27.568	26.3476	26.6585
P06797	Ctsl	Cathepsin L1;Cathepsin L1 heavy chain;Cathepsin L1 light chain	-0.20829	0.865563	-0.355964	0.781347	-0.523577	0.695645	0.331506	0.466116	1.64922	0.0224275	2.31098	0.00488671	26.6381	26.0656	26.3711	26.3945	26.4235	26.2929	25.9733	26.1296	25.8617	26.5584	26.5272	25.5653	26.088	26.7103	25.7371	26.4858	25.477	25.9868	25.4389	25.4531	26.0796	27.1242	27.3547	26.4121	26.5528	26.8037	25.7915	26.0795	25.4931	25.6695	26.0611	26.2907	26.4454	25.6699	25.633
P11680	Cfp	Properdin	0.275044	1.21003	-0.353916	0.782458	-0.110431	0.926311	1.03725	0.0917811	1.12121	0.0756461	0.285737	0.51792	33.3565	33.2853	32.8237	33.1229	32.7652	32.6918	33.4189	33.1777	32.6116	32.6761	32.6464	32.4296	32.3886	32.8404	32.6818	32.9381	33.0219	33.0796	32.6881	31.9514	32.0387	32.5811	33.024	32.9166	32.4489	32.0383	32.54	32.0963	33.0201	32.7414	32.4362	33.0884	33.4668	32.7829	32.24
P09055	Itgb1	Integrin beta-1	0.163864	1.12028	-0.353463	0.782703	0.497606	1.41187	0.357805	0.438728	1.07053	0.0850103	3.07078	0.000849618	25.7476	25.5481	NaN	26.0624	25.859	25.5114	26.0029	25.4399	25.5667	25.6987	25.3125	25.6547	25.545	24.7253	25.9899	25.8555	25.6053	25.7177	NaN	NaN	25.3498	25.688	25.8668	25.5877	25.6485	24.5095	25.1727	NaN	25.3633	NaN	NaN	26.0482	25.4651	24.9962	NaN
P70274	Sepp1	Selenoprotein P	0.0907044	1.06489	-0.351857	0.783575	-0.0474389	0.967653	0.253953	0.557246	2.03701	0.00918311	0.14397	0.717844	31.8472	32.0605	31.5983	32.1692	32.2267	32.0052	31.9975	32.1704	31.6143	32.6239	33.0768	32.339	32.6209	32.2188	32.2351	31.8553	32.5148	32.4047	32.013	32.2151	32.4502	32.6948	32.1017	32.8864	32.3925	32.3067	32.0127	31.5013	31.4536	31.4789	31.5171	31.8946	32.2288	31.4255	31.4862
P18337	Sell	L-selectin	0.327852	1.25514	-0.345724	0.786913	0.132651	1.09631	1.36767	0.0428878	1.75265	0.0176746	0.392586	0.404962	28.7109	28.6497	28.2345	28.533	28.4369	28.8122	28.5742	28.5804	28.0058	28.4385	28.5177	28.3476	28.5175	28.1644	28.4509	28.4501	27.7701	27.9028	27.8746	27.9862	28.2608	28.2255	28.1645	28.0586	28.1294	27.1202	27.7891	27.9544	27.8326	28.4732	28.202	28.7032	28.0497	28.3607	27.8073
P10493	Nid1	Nidogen-1	-0.269683	0.829502	-0.342447	0.788703	-0.419015	0.747935	0.398326	0.399645	1.04081	0.0910311	1.38001	0.041686	25.501	26.0161	25.7116	25.7621	25.7439	25.6701	25.8207	25.4288	25.4979	25.5517	25.5123	26.1924	26.0431	25.5647	25.1925	25.4267	25.9938	25.3049	25.674	25.8559	26.0274	25.366	25.318	25.611	25.7429	28.1425	25.4716	25.0937	24.1879	25.5275	25.4925	25.7563	25.3997	24.9081	25.8098
Q9DBB9	Cpn2	Carboxypeptidase N subunit 2	0.20033	1.14896	-0.336494	0.791963	-2.29807	0.203334	0.981211	0.104421	3.01082	0.000975404	1.85869	0.0138454	34.0729	33.9192	33.8566	34.3312	34.0204	34.3983	34.0618	34.1147	33.8432	34.1781	34.1089	34.2341	34.3147	33.9101	34.2364	34.4489	34.3645	34.3225	33.9792	34.1442	34.0968	34.0042	34.1756	34.2396	34.4253	33.3058	33.9445	33.7715	33.9167	33.6893	33.5138	33.8663	33.9294	33.7792	33.5723
P00920	Ca2	Carbonic anhydrase 2	-0.0464367	0.968325	-0.33256	0.794126	0.46089	1.37639	0.0593653	0.872237	0.833637	0.146677	1.25113	0.0560879	26.5603	26.327	25.8863	27.1149	27.2486	26.5111	26.5936	26.5225	27.3043	27.0352	27.7112	27.0173	25.9228	27.0741	27.2097	26.8041	25.9251	27.1336	26.9429	27.4093	25.7975	27.8636	26.8137	27.0776	26.8874	26.2116	27.2475	25.6803	26.5882	25.9236	26.1371	26.9431	26.8263	26.6565	26.4874
Q9CQF9	Pcyox1	Prenylcysteine oxidase	0.215454	1.16107	-0.330856	0.795065	0.279334	1.21363	0.990883	0.102121	1.52113	0.0301209	0.917195	0.121006	29.4143	28.8653	28.7191	28.8992	29.052	29.1035	29.0824	29.0878	28.6004	29.6453	29.2406	28.657	29.138	29.0653	29.6953	28.9348	29.1212	29.1849	28.9342	28.6267	28.9792	28.7446	29.1669	29.1391	29.042	28.9627	29.1476	28.7871	28.8552	28.3948	28.6047	29.1642	29.0671	28.1793	28.3167
P11588	Mup1	Major urinary protein 1	-0.165899	0.891373	-0.330777	0.795108	0.59413	1.50956	NaN	NaN	NaN	NaN	NaN	NaN	NaN	NaN	NaN	NaN	NaN	NaN	NaN	NaN	26.0123	NaN	NaN	26.6653	25.8128	NaN	NaN	NaN	NaN	NaN	26.5661	26.4399	26.3906	NaN	NaN	NaN	NaN	25.7097	26.9185	NaN	NaN	26.2543	NaN	NaN	NaN	24.7476	26.0426
P10923	Spp1	Osteopontin	NaN	NaN	-0.32597	0.797762	-0.11554	0.923037	NaN	NaN	NaN	NaN	NaN	NaN	NaN	NaN	25.3199	NaN	NaN	25.7315	NaN	NaN	NaN	NaN	NaN	25.2223	NaN	NaN	NaN	NaN	NaN	NaN	NaN	NaN	NaN	NaN	NaN	NaN	NaN	NaN	NaN	NaN	NaN	NaN	25.1997	NaN	NaN	NaN	NaN
O89103	Cd93	Complement component C1q receptor	0.691474	1.61493	-0.319199	0.801515	-0.264596	0.832432	2.28059	0.00524092	2.61741	0.00241316	0.694138	0.202238	26.6568	26.6374	26.3802	26.7823	26.4824	26.2786	26.6253	26.4974	26.6591	26.7969	27.2244	26.636	26.3539	26.847	26.633	26.3404	26.545	26.5843	25.752	25.4045	26.2607	26.2176	26.5845	26.026	26.5617	24.9598	NaN	NaN	26.3519	26.2487	26.0811	26.4036	26.5643	26.1775	26.1492
P02468	Lamc1	Laminin subunit gamma-1	0.0467783	1.03296	-0.31228	0.805368	-0.199023	0.87114	NaN	NaN	NaN	NaN	NaN	NaN	NaN	25.0018	NaN	25.0535	NaN	NaN	NaN	NaN	NaN	NaN	24.931	NaN	NaN	NaN	NaN	25.0333	24.4411	NaN	NaN	24.7341	NaN	NaN	NaN	24.776	NaN	NaN	NaN	NaN	NaN	NaN	NaN	24.7153	NaN	NaN	NaN
Q01339	Apoh	Beta-2-glycoprotein 1	0.0396333	1.02785	-0.312219	0.805402	0.0433111	1.03048	0.285213	0.518545	2.70636	0.00196626	0.259344	0.550372	35.9449	35.9241	35.733	35.8893	35.8013	35.6504	35.7552	35.7222	35.4871	35.817	35.7087	35.9112	35.8978	35.7914	35.9601	35.6797	35.7242	35.6738	35.8266	35.5801	35.8943	35.778	35.7912	35.6028	35.7506	35.5864	35.9972	35.2776	35.5099	35.3712	35.1987	35.7793	35.7852	35.4832	35.3638
O88998;P63056	Olfm1	Noelin	0.0285162	1.01996	-0.307556	0.80801	0.102096	1.07333	0.0781787	0.835259	1.55006	0.02818	0.381336	0.415589	26.4811	26.2565	26.3848	26.6577	26.6713	26.6414	26.723	26.3354	26.2115	26.3332	26.2627	26.8617	26.2151	25.8851	26.5725	26.4273	NaN	26.6887	26.1806	26.6566	26.3169	26.4674	25.9786	26.4214	26.6505	NaN	26.3464	NaN	26.097	NaN	NaN	26.2844	26.1502	NaN	NaN
Q08879	Fbln1	Fibulin-1	-0.140917	0.906943	-0.301987	0.811135	0.0816389	1.05822	0.510723	0.308515	1.95798	0.0110158	0.334199	0.463235	31.4838	31.5242	31.6518	31.5506	31.7592	31.7389	31.4789	31.6308	31.6656	31.5857	31.3493	31.6441	31.5207	31.5632	31.9058	31.8472	31.5755	31.8799	32.3278	31.4713	31.8613	31.5483	31.8265	32.0743	31.9139	31.1388	31.9774	30.7079	31.2829	31.5472	30.9718	31.3425	31.5929	31.6041	31.3403
P01749	Ighv1-61	Ig heavy chain V region 3	0.27322	1.2085	-0.301878	0.811196	0.653136	1.57258	NaN	NaN	0.262275	0.54667	0.826951	0.148953	26.386	25.9943	25.7879	26.811	29.1957	27.002	26.6199	26.5513	NaN	NaN	26.5075	26.1444	NaN	NaN	NaN	NaN	NaN	NaN	NaN	NaN	NaN	NaN	NaN	26.0527	NaN	NaN	NaN	NaN	26.6715	25.7536	26.1486	27.2711	27.1507	25.9541	NaN
P98064	Masp1	Mannan-binding lectin serine protease 1;Mannan-binding lectin serine protease 1 heavy chain;Mannan-binding lectin serine protease 1 light chain	-0.0283867	0.980516	-0.298109	0.813318	-0.676496	0.625683	0.117697	0.762611	2.03355	0.00925654	6.85921	1.38289e-07	31.9572	32.1512	32.1148	32.013	32.0987	31.8291	31.9657	31.6801	32.2057	31.7529	31.587	32.1573	31.8541	32.1865	31.8197	32.0769	32.0727	32.2502	32.2861	31.8952	32.1739	32.044	31.8495	32.0568	31.8501	32.0256	31.8316	31.727	32.0251	31.994	31.503	31.1875	31.7104	31.7233	31.8078
O09164	Sod3	Extracellular superoxide dismutase [Cu-Zn]	0.848843	1.80106	-0.296468	0.814244	0.57778	1.49255	2.68406	0.00206984	0.980278	0.104646	1.69059	0.0203898	30.5598	30.6463	30.8016	30.6384	30.8677	31.3122	30.6721	30.9058	30.4408	31.056	31.4095	30.5784	30.7287	30.8678	31.8353	31.4064	31.3936	30.9981	29.8379	30.0828	30.5726	30.287	30.9017	30.8714	30.7463	29.1422	30.192	29.9043	30.3869	30.7307	30.3693	31.0447	31.0551	30.7109	30.0875
P07309	Ttr	Transthyretin	0.346813	1.27175	-0.285212	0.820621	0.375108	1.29694	1.66245	0.0217548	0.982649	0.104076	1.81667	0.0152523	35.4776	35.4519	35.3849	35.1348	35.5242	35.6667	35.6442	35.8233	35.6867	36.3305	36.3734	35.3439	35.901	35.9678	36.5284	35.8741	35.9701	35.8572	35.5509	35.7597	35.5724	35.781	35.8714	35.7788	35.9387	35.4436	35.3287	34.5969	35.2938	35.454	35.0927	36.1082	35.5539	35.3692	34.7549
P01642;O88703	Gm10881	Ig kappa chain V-V region L7	-0.201946	0.869377	-0.279372	0.82395	0.703907	1.62891	0.231595	0.586686	0.314934	0.484246	0.82603	0.149269	26.7718	27.6941	27.0455	29.3126	28.0364	26.8926	27.4689	28.12	26.0933	NaN	26.5694	26.6376	NaN	26.7445	25.3688	NaN	26.132	26.7615	26.4609	26.5289	25.2113	NaN	27.2826	27.3879	NaN	26.3164	26.8083	27.0015	27.4148	26.3404	NaN	27.3299	28.3447	27.5599	26.7091
P33622	Apoc3	Apolipoprotein C-III	-0.109468	0.92693	-0.270708	0.828913	0.828943	1.77638	0.267673	0.539918	0.838811	0.14494	3.73208	0.000185319	28.7614	28.5832	28.5343	29.0466	28.4137	28.7485	28.8407	28.819	28.1771	30.1798	29.6279	29.4402	29.1376	29.2066	29.9826	29.8744	29.5317	29.2818	30.2702	30.0356	29.3722	29.8022	29.9549	29.1506	29.6914	29.2323	29.7385	28.222	28.7911	27.6734	28.161	29.0276	28.8755	28.5862	28.2661
Q62000	Ogn	Mimecan	-0.536868	0.689265	-0.269348	0.829694	-0.216946	0.860385	1.45105	0.035396	0.85929	0.138264	0.460706	0.346174	NaN	NaN	24.7853	NaN	25.1713	25.0417	24.999	NaN	NaN	25.1372	25.21	NaN	25.0219	NaN	25.0023	24.6425	24.5766	NaN	NaN	NaN	NaN	25.8765	25.3121	25.2172	NaN	NaN	NaN	NaN	24.549	24.5429	NaN	25.1438	24.9146	NaN	NaN
Q00560	Il6st	Interleukin-6 receptor subunit beta	NaN	NaN	-0.266465	0.831354	-0.464305	0.72482	NaN	NaN	0.815468	0.152944	NaN	NaN	24.6965	NaN	NaN	25.071	24.9754	24.5115	25.0078	24.6827	NaN	NaN	NaN	NaN	NaN	NaN	NaN	NaN	NaN	NaN	NaN	NaN	NaN	24.8742	NaN	NaN	24.6864	NaN	24.955	NaN	NaN	24.7069	NaN	NaN	24.2575	24.7086	NaN
Q8BPB5	Efemp1	EGF-containing fibulin-like extracellular matrix protein 1	0.121058	1.08753	-0.263928	0.832817	0.209133	1.15599	0.461901	0.345223	1.70814	0.0195819	0.958557	0.110013	31.0832	31.0105	30.8946	30.9425	30.8764	30.7908	30.8338	30.772	30.6542	30.8403	31.2107	30.3694	30.7332	30.8412	30.8144	30.8942	30.6397	30.9764	30.7564	30.6138	30.4746	30.7227	31.065	30.958	30.8309	30.0607	30.748	30.5633	30.6875	30.4753	30.6658	30.5929	31.2721	30.4696	30.2907
Q923D2	Blvrb	Flavin reductase (NADPH)	-0.576644	0.670522	-0.262307	0.833754	-0.306747	0.808463	0.670107	0.213743	NaN	NaN	0.431847	0.369958	NaN	NaN	NaN	NaN	25.3724	24.6009	NaN	NaN	24.6973	24.3008	NaN	25.0708	NaN	24.5901	NaN	NaN	NaN	25.1563	NaN	25.9279	NaN	25.5303	NaN	NaN	NaN	NaN	24.6102	NaN	NaN	NaN	NaN	NaN	NaN	24.6279	NaN
P16301	Lcat	Phosphatidylcholine-sterol acyltransferase	-0.00341444	0.997636	-0.25431	0.838388	0.100857	1.07241	0.00984335	0.97759	1.55907	0.0276013	0.394536	0.403148	31.6883	31.715	31.281	31.8146	31.7773	31.5191	31.3042	31.6775	31.2376	32.1258	31.9077	31.4134	31.3874	31.6062	32.3862	31.6525	31.7558	31.7105	32.0618	31.5459	31.7966	31.5743	31.8563	31.8374	31.7402	31.7983	31.7656	31.2999	31.1947	31.0543	31.7025	31.3526	31.5935	31.1924	31.2351
O35664	Ifnar2	Interferon alpha/beta receptor 2	0.361648	1.28489	-0.253114	0.839083	0.267278	1.20353	1.08322	0.0825618	1.54567	0.0284663	0.871022	0.134579	29.1102	29.0909	29.0843	28.981	29.614	29.4124	28.9782	29.1825	28.9328	29.2971	29.7454	29.0696	28.8664	28.4857	29.9146	29.2217	29.0932	29.3987	28.4321	28.7562	29.0427	28.8635	29.3212	28.9578	29.3285	28.1157	29.0198	29.0536	28.7273	28.7915	28.6258	28.9144	29.0686	28.9366	29.3172
P70375	F7	Coagulation factor VII;Factor VII light chain;Factor VII heavy chain	-0.0965078	0.935294	-0.247114	0.84258	-0.00293778	0.997966	0.370575	0.426015	0.742749	0.180822	0.00547391	0.987475	30.4764	29.5239	29.4759	30.2923	29.5162	29.4836	29.6492	29.4113	29.2955	30.1156	29.656	29.854	29.3056	29.791	29.2536	29.6834	29.8499	29.6719	29.8945	29.6247	29.3918	29.777	29.7944	29.9574	29.5367	30.1115	29.9615	29.7968	29.3814	28.7573	29.4299	29.501	29.8982	29.1747	29.4846
Q61730	Il1rap	Interleukin-1 receptor accessory protein	0.25721	1.19517	-0.241562	0.845829	-0.09632	0.935416	0.934815	0.116194	0.716718	0.191991	0.203235	0.626275	32.3184	32.5079	33.3014	32.6637	32.9515	33.1277	32.8582	32.4664	33.0991	32.5244	32.7526	33.2408	33.1215	33.3271	33.398	32.8072	32.9424	33.3157	32.8575	32.6449	32.9943	32.4578	32.6448	32.9401	33.2141	32.1532	33.208	32.3936	33.2013	33.0955	32.4489	32.2017	32.0572	32.9601	32.3964
P13597	Icam1	Intercellular adhesion molecule 1	0.111808	1.08058	-0.239684	0.846931	-0.0538222	0.963381	0.500708	0.315713	1.14666	0.0713408	0.156137	0.698013	27.5618	27.6221	27.3192	26.8002	27.5065	27.9985	27.4885	27.4491	27.008	27.4083	27.4383	27.3376	27.3325	27.0527	27.241	27.4018	27.1331	27.3243	26.898	26.8945	27.5213	27.1759	27.299	27.5252	27.5286	27.0216	26.7991	27.3728	27.0835	27.235	26.9689	27.2599	27.1669	27.2594	27.2332
Q91WP0	Masp2	Mannan-binding lectin serine protease 2;Mannan-binding lectin serine protease 2 A chain;Mannan-binding lectin serine protease 2 B chain	0.296299	1.22799	-0.23643	0.848843	-0.453298	0.730371	1.33407	0.0463377	2.83336	0.00146772	3.88586	0.00013006	31.9297	31.8885	32.0612	31.9906	31.6933	31.9219	31.7276	31.8567	32.036	31.7733	31.9746	32.0736	32.1939	32.2307	31.781	31.7838	31.77	32.2905	32.0319	31.7598	31.6766	31.4292	31.8746	32.0822	31.6532	30.9215	31.7757	31.529	31.8087	31.7117	31.5358	31.5308	31.5855	31.9154	31.6823
P01654;P01655;P01656		Ig kappa chain V-III region PC 2880/PC 1229;Ig kappa chain V-III region PC 7132;Ig kappa chain V-III region MOPC 70	NaN	NaN	-0.234372	0.850055	-0.0333542	0.977146	NaN	NaN	NaN	NaN	0.0118013	0.973192	NaN	31.1059	NaN	27.2002	29.9244	29.5882	31.0289	29.9676	NaN	NaN	NaN	NaN	NaN	NaN	NaN	NaN	NaN	NaN	NaN	29.4012	29.2878	28.6506	NaN	NaN	NaN	NaN	NaN	NaN	NaN	29.5682	NaN	NaN	NaN	NaN	NaN
Q61703	Itih2	Inter-alpha-trypsin inhibitor heavy chain H2	0.208618	1.15558	-0.228084	0.853768	0.0735889	1.05233	1.28279	0.0521442	1.0019	0.0995645	0.256156	0.554426	35.9978	35.7289	35.4146	35.7614	35.6774	35.5551	35.4361	35.688	35.1289	35.7641	35.7859	35.1686	35.3991	35.3826	35.7274	35.6635	35.5441	35.7262	35.3198	35.3287	35.1936	35.3329	35.7951	35.4932	35.353	35.4261	35.0415	35.1624	35.2518	35.3588	35.7388	35.82	35.6358	35.3336	35.0834
P97873;P28301	Loxl1	Lysyl oxidase homolog 1	0.0153056	1.01067	-0.222843	0.856875	0.0669067	1.04747	0.0581418	0.874698	0.734991	0.184081	0.205682	0.622756	26.0583	26.1123	25.3715	25.8541	26.2622	25.6779	26.0414	25.3442	25.7681	25.4631	25.7945	25.4732	25.5101	25.5715	25.5174	25.8355	25.7262	25.9678	25.7801	25.3922	25.6353	25.7862	25.7939	25.6139	25.8479	25.1789	25.6933	25.421	25.1882	NaN	25.9053	25.8424	25.9729	25.3297	NaN
P70663	Sparcl1	SPARC-like protein 1	-0.0511656	0.965156	-0.219588	0.858811	0.0850767	1.06074	0.183231	0.655797	1.26603	0.0541961	0.357539	0.438996	29.4459	29.5343	29.1805	29.783	29.4981	29.7121	29.5592	29.5763	29.2947	29.113	29.1627	29.4432	29.299	29.3749	29.5142	28.8959	28.9302	29.1961	29.4252	29.3447	29.0251	28.784	29.4695	29.5587	29.2608	29.4777	29.044	29.4292	29.007	29.1816	29.2766	29.2367	29.4773	29.1698	29.8194
G5E8Q8	Adgrf5		0.235129	1.17701	-0.219282	0.858993	-0.114161	0.923919	1.29891	0.0502443	0.992492	0.101744	0.489479	0.323982	28.1357	27.4384	27.4491	27.5101	27.5064	27.5987	27.3289	27.7152	27.4731	27.9168	27.8922	27.7377	27.6361	27.8134	27.653	27.5704	27.4348	27.704	27.3764	27.0507	27.4133	27.3309	27.7226	27.9504	27.8264	27.2845	27.287	27.1091	27.6895	27.1831	26.8674	27.5172	27.6757	27.6473	27.3508
Q80YC5	F12	Coagulation factor XII;Coagulation factor XIIa heavy chain;Coagulation factor XIIa light chain	0.0826611	1.05897	-0.217212	0.860226	-0.0897589	0.93968	0.584786	0.260144	1.62643	0.0236359	0.499939	0.316272	33.5302	33.3767	33.5322	33.4417	33.4259	33.5141	33.3246	33.4961	33.603	33.5691	33.4893	33.638	33.8034	33.5495	33.7161	33.3718	33.4506	33.6414	33.3679	33.5442	33.566	33.39	33.5864	33.5896	33.7594	33.1879	33.4937	32.8532	33.2986	33.4551	32.9687	33.5457	33.4906	33.4116	33.1727
Q9JJN5;CON__Q2KJ83	Cpn1	Carboxypeptidase N catalytic chain	0.164686	1.12092	-0.215867	0.861029	-0.263039	0.833331	0.943768	0.113824	2.04478	0.00902028	0.868691	0.135304	31.8251	31.9146	31.7229	32.1012	31.9615	31.8768	31.8029	31.8279	31.769	32.0547	31.943	31.8963	31.9322	31.7336	32.3232	32.1662	32.0168	32.09	31.9845	31.9152	31.8431	31.8131	31.866	32.1995	31.9866	31.3073	31.7587	31.5193	31.5937	31.899	31.5702	31.7792	31.9365	31.6506	31.3739
O89020;CON__REFSEQ:XP_585019	Afm	Afamin	0.380707	1.30198	-0.211447	0.863671	0.355599	1.27952	1.45632	0.0349687	0.503603	0.313615	1.41953	0.0380598	36.8627	36.8321	36.1531	36.701	36.692	36.7382	36.6396	36.6095	35.9532	36.7972	36.6361	36.249	36.1985	36.4379	36.575	36.9417	36.9181	36.8867	36.0248	35.7166	36.1015	36.4752	36.6614	36.6513	36.8046	35.8038	35.9749	35.9858	36.4828	36.4155	36.2958	37.0773	37.2775	36.1415	35.8642
P11589;P11591	Mup2	Major urinary protein 2	-0.281483	0.822745	-0.20809	0.865683	0.13475	1.0979	0.201148	0.629291	NaN	NaN	NaN	NaN	NaN	NaN	25.2762	NaN	NaN	NaN	NaN	NaN	NaN	NaN	NaN	24.9292	25.0704	25.9671	NaN	NaN	NaN	NaN	26.6862	25.9194	25.4052	NaN	24.3778	NaN	NaN	25.63	NaN	NaN	NaN	25.3459	NaN	NaN	NaN	25.2965	24.5618
P11859	Agt	Angiotensinogen;Angiotensin-1;Angiotensin-2;Angiotensin-3;Angiotensin-4;Angiotensin 1-9;Angiotensin 1-7;Angiotensin 1-5;Angiotensin 1-4	0.195046	1.14476	-0.200182	0.870441	0.431376	1.34852	0.602608	0.249685	0.964879	0.108423	1.61776	0.0241121	31.6318	31.298	31.8865	31.7226	31.4348	31.8086	31.6214	31.7566	31.8522	32.3135	32.307	31.3175	31.6449	31.6844	32.3757	31.8857	31.7547	31.3981	31.293	31.6122	31.3922	31.7312	32.0503	31.6306	32.0041	31.89	31.3224	31.6903	31.3149	31.3944	31.0581	32.0085	31.6884	31.216	31.5541
P26262;P04187	Klkb1	Plasma kallikrein;Plasma kallikrein heavy chain;Plasma kallikrein light chain	0.27992	1.21413	-0.19625	0.872816	-0.133472	0.911635	1.85429	0.0139865	0.912857	0.12222	0.662893	0.217324	35.2475	35.2092	35.3036	35.4361	35.3451	35.2244	35.0218	35.2216	35.3715	35.3829	35.3002	35.2242	35.2857	35.528	35.3303	35.2116	35.2987	35.3753	35.2283	34.9564	35.1584	34.8916	35.2638	35.0631	35.2824	34.3668	35.2068	34.6774	35.3875	35.3496	34.8458	35.3405	35.3504	35.31	34.566
P28798	Grn	Granulins;Acrogranin;Granulin-1;Granulin-2;Granulin-3;Granulin-4;Granulin-5;Granulin-6;Granulin-7	-0.384064	0.766276	-0.19615	0.872877	-0.391321	0.762431	1.42679	0.037429	0.392951	0.404622	1.1797	0.0661157	30.427	30.1437	29.158	30.4479	29.6138	29.434	29.6413	29.7764	29.1598	29.8208	29.6956	28.7101	28.7164	28.9459	29.4219	29.6385	29.5463	29.3535	30.0769	29.378	29.3601	30.0056	29.7661	29.7198	29.3962	29.9713	29.6317	29.5711	29.3845	29.2033	29.5871	30.3606	30.2812	29.0325	29.5587
Q61805	Lbp	Lipopolysaccharide-binding protein	-0.62216	0.649697	-0.194938	0.873611	0.0598422	1.04235	1.22943	0.0589621	0.458713	0.347766	0.104599	0.785961	28.5012	28.0654	28.1063	27.9244	27.7729	27.7945	27.8699	28.4369	28.0066	27.9782	28.295	28.0017	27.7137	27.4473	27.9774	28.0981	29.6187	28.8054	27.8685	28.0077	29.1705	29.1097	28.6395	28.567	28.9865	29.1954	29.9901	27.9081	27.8589	27.5037	26.8404	28.0556	27.5043	27.907	28.4656
P97321	Fap	Prolyl endopeptidase FAP;Antiplasmin-cleaving enzyme FAP, soluble form	0.145149	1.10584	-0.188507	0.877514	-0.0228844	0.984263	0.265511	0.542611	0.552824	0.280012	0.0460242	0.899447	25.8113	26.4922	25.7439	26.4672	25.9787	26.266	26.1865	26.5796	25.8904	25.8997	26.6648	25.5913	25.6581	25.4228	25.6197	26.6941	26.0616	26.4505	25.9373	25.268	25.776	26.5647	26.0533	26.4606	26.0363	25.0418	25.6181	25.3556	25.6321	26.5117	25.8273	26.2107	26.5069	26.1052	25.8715
P15379	Cd44	CD44 antigen	0.377112	1.29874	-0.187247	0.87828	-0.0750711	0.949295	1.23254	0.0585408	0.589679	0.25723	0.176485	0.666062	28.2071	27.5051	27.6741	27.9624	28.2918	28.2658	27.5876	28.2584	27.9706	27.858	28.592	27.7835	27.4443	27.5162	27.9679	27.7557	27.3881	28.4278	27.204	27.2299	27.2792	27.4723	27.8229	28.1755	27.3181	27.0629	27.7747	27.7907	28.1388	27.1096	27.4289	28.0304	28.0335	28.2003	27.7268
P28843	Dpp4	Dipeptidyl peptidase 4;Dipeptidyl peptidase 4 membrane form;Dipeptidyl peptidase 4 soluble form	-0.0913511	0.938643	-0.180226	0.882565	0.363108	1.28619	0.243866	0.57034	0.911919	0.122484	2.36245	0.00434058	NaN	26.1302	NaN	26.0416	25.9558	25.7247	NaN	25.876	NaN	25.2872	25.7371	25.8895	NaN	25.8411	26.1759	25.469	NaN	26.0828	NaN	25.6184	25.9873	25.8551	NaN	25.8876	NaN	NaN	26.0244	NaN	25.8104	25.7146	NaN	25.5711	25.6945	26.0364	NaN
P07141	Csf1	Macrophage colony-stimulating factor 1;Processed macrophage colony-stimulating factor 1	-0.375255	0.770969	-0.178365	0.883704	0.0267628	1.01872	NaN	NaN	0.592386	0.255632	0.0558257	0.879375	26.1174	25.4912	25.7769	25.9742	25.8854	25.8261	25.3557	25.1857	25.3788	24.7189	NaN	25.4764	NaN	NaN	NaN	NaN	NaN	NaN	NaN	NaN	NaN	25.4729	NaN	NaN	NaN	NaN	NaN	25.2945	25.0003	25.5965	25.4347	25.3516	25.9549	25.7966	NaN
P10605	Ctsb	Cathepsin B;Cathepsin B light chain;Cathepsin B heavy chain	0.110804	1.07983	-0.177576	0.884188	-0.199721	0.870719	0.398935	0.399085	1.08798	0.0816613	1.60291	0.024951	31.4819	31.2892	31.0504	31.2098	31.0573	31.1825	31.0377	30.9996	30.9366	31.4627	31.5172	30.7938	30.9007	30.8065	31.1994	31.1224	30.719	31.2397	30.6236	30.8571	30.6046	31.2248	31.2949	31.0052	31.0864	31.1337	30.9337	31.2442	30.8795	30.724	30.928	30.9818	31.2381	30.7652	31.2304
O70370	Ctss	Cathepsin S	0.498684	1.41292	-0.174964	0.885789	0.182819	1.1351	2.55228	0.00280366	0.590445	0.256777	1.01221	0.0972282	26.2454	26.2651	26.3188	26.2912	26.3715	26.6874	26.2774	26.6831	26.7469	27.2598	27.3858	26.4307	26.9579	26.8837	26.8554	26.3057	NaN	26.5687	26.351	26.4456	25.9043	26.3272	26.3695	26.4617	26.3235	26.3989	26.409	25.4791	26.5511	26.2436	26.013	26.5302	26.6153	26.6946	25.9453
Q61838	A2m	Alpha-2-macroglobulin;Alpha-2-macroglobulin 165 kDa subunit;Alpha-2-macroglobulin 35 kDa subunit	-0.0101567	0.992985	-0.172303	0.887425	-0.0742933	0.949807	0.0520367	0.887081	1.15399	0.0701472	0.526996	0.29717	39.2025	39.1243	39.0202	39.1966	39.0309	39.3131	39.0737	39.1315	38.867	38.906	38.7683	38.9374	39.0155	38.9711	38.8149	38.9867	39.0926	38.951	38.9914	38.9068	39.0182	38.966	39.1202	39.0057	39.2099	38.6484	38.6684	38.9415	38.9185	38.9651	39.1595	39.2494	39.176	38.6693	38.5943
O88947	F10	Coagulation factor X;Factor X light chain;Factor X heavy chain;Activated factor Xa heavy chain	0.0662567	1.047	-0.170117	0.888771	-0.0756089	0.948942	0.584682	0.260207	1.3036	0.0497047	0.436409	0.366093	34.2856	34.0137	34.2912	34.3661	34.3166	34.2167	34.1831	34.116	34.0706	34.3474	34.0851	34.338	34.2491	34.462	34.1548	34.2606	34.1151	34.159	34.3868	34.0707	34.2169	34.2075	34.1767	34.2338	34.2204	33.9987	34.0633	33.7627	34.1412	33.952	33.9383	34.272	34.4105	34.0771	33.9234
P01843		Ig lambda-1 chain C region	-0.107824	0.927986	-0.168676	0.889659	0.297996	1.22944	0.104922	0.785376	0.280802	0.523839	0.771784	0.169128	31.0648	31.3312	30.4183	32.0752	31.3994	31.5063	31.1717	31.049	30.2693	30.3454	30.9919	31.2393	30.2764	30.3195	30.6135	30.7143	29.629	32.9855	30.8656	31.5198	30.9985	31.8657	31.1087	31.4807	30.2893	30.0255	29.9313	30.0811	31.2757	30.6486	31.0143	31.5459	31.3688	30.9406	30.2624
P29533	Vcam1	Vascular cell adhesion protein 1	0.230443	1.1732	-0.167931	0.890118	0.212559	1.15874	2.5795	0.0026333	1.16166	0.0689192	2.24985	0.0056254	30.4196	30.4624	30.5263	30.2667	30.3795	30.7322	30.327	30.2938	30.3447	30.1944	30.3504	30.2377	30.2628	30.1177	30.2047	30.1391	30.0869	30.1554	29.7205	29.7017	29.9694	29.8775	30.0449	30.1974	30.089	29.9225	30.1521	30.095	30.4095	30.2526	30.0152	30.2086	29.8944	30.5262	30.3919
O55134	Pcdh12	Protocadherin-12	0.312296	1.24168	-0.167883	0.890148	0.0847808	1.06053	NaN	NaN	NaN	NaN	0.203237	0.626273	NaN	NaN	NaN	NaN	25.6367	26.0277	25.545	NaN	25.969	25.7596	26.0604	25.8476	NaN	25.3839	NaN	NaN	NaN	25.8141	NaN	NaN	NaN	NaN	25.4608	NaN	NaN	NaN	NaN	NaN	NaN	NaN	NaN	NaN	NaN	NaN	NaN
P20918;CON__P06868;REV__O09008	Plg	Plasminogen;Plasmin heavy chain A;Activation peptide;Angiostatin;Plasmin heavy chain A, short form;Plasmin light chain B	0.24577	1.18573	-0.158631	0.895875	0.348984	1.27366	1.07337	0.0844556	1.06133	0.0868306	3.82501	0.000149621	35.2596	35.0806	34.9174	35.269	35.1266	35.1433	35.0479	35.1595	34.9408	35.4533	35.6242	35.0359	34.8883	34.9982	35.5682	35.359	35.2308	35.2583	34.8025	34.8247	34.5264	35.1438	35.1976	35.4438	35.3476	34.7554	35.1625	34.7533	35.0125	34.8225	34.8911	35.3734	35.2183	34.9296	34.8904
Q61247	Serpinf2	Alpha-2-antiplasmin	0.101103	1.07259	-0.155377	0.897898	0.0300578	1.02105	0.927903	0.118058	1.172	0.0672984	0.103304	0.788308	34.5574	34.3858	34.4045	34.8176	34.4518	34.7206	34.5311	34.4532	34.2874	34.5278	34.6628	34.5235	34.3452	34.3726	34.4905	34.7746	34.5007	34.6812	34.4181	34.2924	34.3135	34.4182	34.6321	34.4965	34.5755	34.4837	34.3388	34.3685	34.4481	34.3203	34.322	34.5106	34.5744	34.1884	34.45
P07758	Serpina1a	Alpha-1-antitrypsin 1-1	-0.354701	0.782032	-0.153488	0.899074	0.413498	1.33191	0.373476	0.423178	0.601677	0.250221	3.67365	0.000212005	32.5397	32.2965	32.1607	32.2884	32.077	32.4795	32.2491	32.3956	32.4256	29.6783	32.1585	32.0487	31.5292	31.6672	29.5128	30.2397	31.6764	30.7679	31.8387	31.9608	30.1166	31.8727	31.9527	31.793	29.8822	31.6487	31.4056	32.4333	31.9258	32.0811	32.3745	32.3448	32.4579	31.6103	32.6009
Q9WUU7	Ctsz	Cathepsin Z	0.0288311	1.02019	-0.150964	0.900648	-0.105978	0.929175	0.0391472	0.913803	0.517558	0.303698	0.313762	0.485554	27.6964	27.5054	26.9353	27.5161	27.0805	26.9874	27.6289	27.3975	27.1229	27.7079	28.0498	26.4891	26.5076	27.5305	27.1737	27.8303	27.7956	27.634	27.5072	27.1209	26.3898	27.8691	27.1547	27.3932	27.3652	28.3702	27.2888	27.1551	27.169	27.4723	27.0638	27.2142	27.658	27.0073	27.2405
O08677;CON__P01045-1;CON__Q2KJ62;CON__P01044-1	Kng1	Kininogen-1;Kininogen-1 heavy chain;Bradykinin;Kininogen-1 light chain	0.112437	1.08105	-0.150939	0.900664	-0.127017	0.915723	1.14044	0.0723695	1.29672	0.0504982	1.12712	0.0746243	37.2739	37.2987	37.1817	37.2155	37.3255	37.3296	37.2402	37.2044	37.0784	37.3724	37.3173	37.0354	37.1433	37.1505	37.3101	37.0198	37.135	37.0598	36.9488	36.9695	37.097	37.0269	37.1957	37.0894	37.2779	36.962	36.9644	37.0951	37.1583	37.1471	37.1136	37.2491	37.3779	37.052	36.9147
P29699	Ahsg	Alpha-2-HS-glycoprotein	-0.0785789	0.94699	-0.149511	0.901556	-0.104663	0.930022	0.438313	0.364492	1.15032	0.0707426	0.576836	0.26495	37.5269	37.2817	37.382	37.3701	37.7358	37.5519	37.4612	37.5812	37.3394	37.222	37.2482	37.0097	37.2216	37.2443	37.2776	37.518	37.5124	37.4661	37.2691	37.2099	37.1945	37.7416	37.4908	37.2344	37.5619	37.4453	37.2796	37.1723	37.176	37.3767	37.435	37.623	37.4812	37.2834	37.3135
P45700;P39098	Man1a1	Mannosyl-oligosaccharide 1,2-alpha-mannosidase IA	0.23005	1.17288	-0.147324	0.902923	0.514957	1.42895	1.9603	0.0109571	0.751832	0.17708	6.58869	2.57817e-07	28.7517	28.5836	28.7802	28.7208	28.7567	28.7946	28.489	28.7061	28.7275	29.3132	29.3297	29.2214	29.1616	29.3769	29.4929	28.9418	29.1308	29.0532	29.1707	29.1551	28.7182	28.9566	29.0687	28.9359	28.7795	28.9866	29.18	28.4815	28.6553	28.3057	28.4333	28.7894	28.8635	28.5876	28.8979
Q3SXB8	Colec11	Collectin-11	0.339729	1.26552	-0.145991	0.903758	0.228123	1.17131	1.02104	0.0952716	0.268271	0.539174	0.622056	0.238751	28.7973	27.7098	27.9901	28.626	28.5655	28.5716	28.223	28.9527	28.1894	29.0745	28.8352	27.9243	28.7082	28.9999	28.7158	28.8603	29.1288	29.1295	28.7725	27.7199	28.511	28.5265	29.052	28.5912	28.6806	27.8088	28.6564	27.5627	28.2651	28.2619	27.2963	29.0814	28.8636	28.4817	28.4754
P01887	B2m	Beta-2-microglobulin	0.11071	1.07976	-0.144643	0.904603	-0.107526	0.928179	0.512283	0.307409	0.500474	0.315883	0.406603	0.3921	29.356	29.1483	29.2644	28.8897	29.3018	28.8399	28.8074	29.0382	29.0925	29.25	29.2601	29.3143	29.3848	29.6008	29.1753	29.478	29.2876	29.2558	29.6451	29.2199	29.2423	28.9179	29.1706	29.0207	28.9687	29.7298	29.0954	29.0153	29.3147	29.0176	28.8368	28.8449	29.1606	29.4479	28.3353
P70389	Igfals	Insulin-like growth factor-binding protein complex acid labile subunit	0.125002	1.09051	-0.144429	0.904737	-0.119239	0.920673	0.25692	0.553452	0.394151	0.403505	0.402662	0.395675	31.8557	31.9097	31.305	31.685	31.8831	32.2078	31.8317	32.0374	31.3714	32.1106	32.3586	31.8052	31.5166	31.6616	31.8167	32.3138	32.1785	32.3464	32.1355	31.8273	31.8682	32.0931	32.1	32.5798	32.2655	30.8271	31.2864	31.7743	31.6819	31.4334	31.5761	32.0024	32.4925	31.4097	31.248
Q64726	Azgp1	Zinc-alpha-2-glycoprotein	0.0891167	1.06372	-0.142753	0.905789	-0.217022	0.860339	0.594707	0.254269	0.704814	0.197327	0.973435	0.106308	33.9571	33.9163	34.2175	33.7019	33.8605	34.3071	33.9967	34.0641	34.2777	34.1341	34.155	34.0958	34.5417	34.1183	34.1555	34.2217	34.3589	34.1239	34.1479	34.1848	34.388	33.8527	34.0946	33.8548	34.2119	34.1774	34.1908	33.5915	33.8766	34.1604	33.4458	33.8291	34.0056	34.1869	33.9033
P32261;D3YYM4	Serpinc1	Antithrombin-III	0.143318	1.10444	-0.139551	0.907802	-0.0837467	0.943604	1.14514	0.0715913	0.727081	0.187464	0.529365	0.295553	36.983	36.9447	36.8065	36.8753	36.9822	37.0242	36.722	36.9004	36.7012	36.9344	36.9034	36.7198	36.7651	36.8926	37.1063	36.9941	36.8634	37.0169	36.706	36.6602	36.7382	36.7899	36.8144	36.8693	37.127	36.4194	36.7818	36.5414	36.7775	36.8174	36.6439	37.2715	37.0559	36.7013	36.4987
P16882	Ghr	Growth hormone receptor;Growth hormone-binding protein	0.315085	1.24408	-0.137627	0.909013	-0.438152	0.738079	0.464625	0.343064	NaN	NaN	0.797685	0.159337	26.2433	26.9584	26.8561	26.752	NaN	26.0255	NaN	NaN	NaN	27.7394	27.2787	26.5832	27.1078	26.8516	26.3051	26.6345	26.1827	NaN	26.6084	NaN	NaN	NaN	26.6092	NaN	26.3433	NaN	NaN	26.1693	26.6895	NaN	NaN	NaN	NaN	NaN	NaN
Q8R242	Ctbs	Di-N-acetylchitobiase	0.357026	1.28078	-0.123601	0.917894	0.106252	1.07643	1.07426	0.0842829	0.370724	0.425869	0.383489	0.413534	28.8743	28.7986	28.0548	28.3768	28.5584	28.3511	28.9752	28.8115	28.4922	28.5973	29.1286	28.337	27.9422	28.8317	28.8209	28.7465	28.4521	28.8334	27.915	27.8538	28.0894	28.3138	28.5041	28.9783	28.906	28.3096	27.6064	28.5205	28.4036	27.9764	28.4515	28.8642	28.9828	28.3714	28.6156
P11276	Fn1	Fibronectin;Anastellin	0.185799	1.13745	-0.120356	0.919961	0.0838411	1.05984	1.2583	0.0551693	0.93503	0.116137	0.485471	0.326986	37.0368	36.9954	36.6068	36.8762	36.9886	37.0789	36.7873	36.9267	36.6959	37.138	37.067	36.9351	36.8923	36.9374	37.253	37.0861	37.1865	37.1799	36.8186	36.6613	36.6951	36.7959	37.0943	36.9991	37.0589	37.2993	36.5804	36.8605	36.772	36.6119	36.5202	36.9517	36.9463	36.8074	36.7635
Q9DBD0	Ica	Inhibitor of carbonic anhydrase	-0.07976	0.946215	-0.112836	0.924769	0.138806	1.10099	0.894493	0.127499	0.730783	0.185873	0.7786	0.166494	36.063	36.0083	36.1939	35.9873	35.9474	36.0452	35.7861	36.0368	36.1198	36.0434	36.108	36.3054	36.1034	36.3257	36.1359	36.0738	36.0384	36.0311	36.2891	36.2538	36.154	36.1894	36.1622	36.1489	36.1757	36.0888	36.421	35.5853	36.1277	36.0251	35.728	36.1237	36.1172	35.9055	35.9441
P19221	F2	Prothrombin;Activation peptide fragment 1;Activation peptide fragment 2;Thrombin light chain;Thrombin heavy chain	0.191966	1.14232	-0.110691	0.926144	0.127297	1.09225	2.61596	0.00242127	0.72522	0.18827	0.819332	0.151589	36.1398	35.8638	36.0799	36.2203	36.1359	36.0959	35.9064	36.1435	36.0161	36.2463	36.1855	36.1282	36.1198	36.2149	36.4186	36.1009	36.2156	36.1154	36.0101	35.8677	35.8537	35.9263	36.1071	36.1659	36.1896	35.9192	35.9776	35.817	36.0189	35.8281	35.9318	36.1512	36.3911	35.9331	35.86
Q61207	Psap	Prosaposin	-0.0468656	0.968037	-0.106284	0.928977	0.0686089	1.0487	0.154884	0.700028	0.391706	0.405783	0.200904	0.629645	30.8903	30.4434	29.9765	30.2209	30.4635	30.3038	30.0596	30.2049	29.8984	30.4595	30.6092	29.8929	30.151	30.045	30.3529	30.2813	30.416	29.9596	30.1153	30.1402	30.4828	30.5876	30.4277	30.3038	29.8635	30.0434	30.625	30.0247	30.2144	30.0691	29.9078	30.3494	30.5616	29.8763	30.2383
P97298;CON__Q95121	Serpinf1	Pigment epithelium-derived factor	0.00951444	1.00662	-0.10099	0.932393	0.00450444	1.00313	0.0352988	0.921937	0.617113	0.241483	0.0173426	0.960854	31.6364	31.4124	31.7404	31.3656	31.342	31.5127	31.1581	31.1295	31.4817	31.7716	31.6943	31.7109	31.4729	31.7327	31.8214	31.4213	31.3173	31.3395	31.643	31.426	31.6469	31.8333	31.8162	31.752	31.4655	31.3369	31.2764	31.2102	31.5122	31.1348	31.1532	31.4434	31.5255	31.329	31.2978
Q9QXC1	Fetub	Fetuin-B	0.207107	1.15437	-0.100974	0.932403	0.110181	1.07936	1.99613	0.0100895	0.598869	0.251844	0.940744	0.114619	35.316	35.2345	35.1315	35.3317	35.0607	35.3811	35.1379	35.1322	35.0137	35.322	35.5874	35.6403	35.4558	35.4213	35.2126	35.2653	35.243	35.4152	35.1889	35.3228	35.2458	35.0342	35.1795	35.3233	35.4039	34.969	35.0317	34.9646	35.0945	35.0858	35.1264	35.2538	35.1717	34.9482	35.491
P08121;CON__P04258	Col3a1	Collagen alpha-1(III) chain	-0.00305	0.997888	-0.0990933	0.93362	0.337355	1.26344	NaN	NaN	NaN	NaN	NaN	NaN	NaN	NaN	24.7088	NaN	NaN	NaN	NaN	NaN	24.7218	NaN	NaN	NaN	24.4601	NaN	NaN	NaN	NaN	NaN	NaN	24.8158	NaN	NaN	NaN	24.1115	NaN	24.4621	NaN	24.9153	24.521	24.5798	25.1454	NaN	NaN	24.688	NaN
P62897;CON__P62894;P00015	Cycs	Cytochrome c, somatic	0.00523333	1.00363	-0.0957	0.935818	0.362036	1.28524	0.0133168	0.969802	0.223491	0.597736	1.07106	0.0849067	27.5827	27.0658	27.5113	27.3599	28.1364	27.1839	27.1367	27.9239	27.6491	27.399	28.0421	27.64	27.3695	28.2521	28.0054	28.003	27.6039	27.7601	27.5759	27.7971	27.2994	27.8488	27.8457	28.1786	27.7326	27.6342	28.1159	27.4099	27.5083	27.5742	27.1156	27.9206	27.8943	27.3586	27.2564
Q8QZR3	Ces2a	Pyrethroid hydrolase Ces2a	-0.318359	0.801982	-0.0897143	0.939709	0.225441	1.16913	0.802924	0.157426	0.119302	0.759797	0.428815	0.37255	25.4746	25.9543	26.4169	NaN	25.8217	26.0376	NaN	25.2683	26.7816	25.1663	NaN	NaN	25.8531	26.1028	26.082	25.393	NaN	26.0438	NaN	26.6575	25.8625	NaN	25.9396	26.1335	26.3761	26.1201	25.5539	NaN	26.2955	26.3783	NaN	25.7224	25.539	25.4413	NaN
P23953;Q91WU0	Ces1c	Carboxylesterase 1C	0.424172	1.3418	-0.0887544	0.940334	0.338167	1.26415	1.48335	0.0328588	0.244528	0.569471	1.32256	0.0475817	36.7989	36.7035	36.2495	36.7766	36.8312	37.0025	36.6691	36.6525	35.9625	36.9127	36.7029	36.6641	36.1668	36.5394	36.791	37.2047	36.8814	37.3458	36.4291	36.0097	36.2232	36.5114	36.5777	36.84	37.0388	35.7537	36.0075	36.1424	36.4935	36.6157	36.5371	37.0814	36.9583	36.5708	36.3239
Q06318	Scgb1a1	Uteroglobin	0.193103	1.14322	-0.08528	0.942602	-0.19892	0.871203	0.239587	0.575988	0.157905	0.695177	0.470646	0.33834	NaN	25.4421	26.4133	26.3941	25.7905	25.8865	26.1214	25.8593	NaN	NaN	25.7487	26.3425	25.3883	26.7665	25.5787	25.2958	NaN	26.3396	NaN	NaN	NaN	25.5342	25.7648	26.3558	25.2643	NaN	NaN	NaN	25.9714	25.9182	NaN	NaN	NaN	25.8148	NaN
Q9R0M4	Podxl	Podocalyxin	0.153919	1.11259	-0.0812385	0.945246	-0.0092775	0.99359	0.520462	0.301674	0.167717	0.679646	0.0205075	0.953877	25.5779	24.9822	25.3884	NaN	26.1068	25.7039	25.4234	25.8665	25.2329	25.2483	25.4366	25.3791	25.5075	25.4414	25.0401	25.4861	24.9574	25.211	25.7042	24.7119	25.2577	NaN	24.6276	25.2524	25.1732	NaN	25.3014	24.8954	25.7188	25.0113	26.3594	25.2991	25.3058	25.3946	25.5619
P26928	Mst1	Hepatocyte growth factor-like protein;Hepatocyte growth factor-like protein alpha chain;Hepatocyte growth factor-like protein beta chain	0.19298	1.14312	-0.0795167	0.946375	-0.120911	0.919607	1.36852	0.0428039	0.66348	0.21703	1.67011	0.021374	30.7533	30.717	30.6989	30.8492	30.6691	30.6493	30.8352	30.5925	30.7414	30.8836	31.0103	30.8013	30.9213	30.9064	30.8941	30.7768	30.576	30.779	30.7007	30.7145	30.503	30.4004	30.8554	30.9433	30.8582	30.2442	30.5924	30.64	30.8261	30.5742	30.7944	30.5543	30.6056	30.6551	30.8336
P01639	Gm5571	Ig kappa chain V-V region MOPC 41	-0.151963	0.900025	-0.0784111	0.9471	0.390968	1.31127	0.147069	0.71274	0.0689288	0.85324	0.593068	0.25523	28.7926	28.4803	28.2931	30.0366	29.6399	29.2675	30.2158	28.4898	27.6947	28.1962	29.6935	31.055	28.1773	28.2935	28.9801	29.0246	27.0735	28.5075	29.207	29.4571	28.6035	28.9665	29.0996	29.4361	28.193	29.1538	28.2524	28.4917	28.3303	28.5285	28.7046	30.9822	28.3119	28.9305	28.1382
Q80W65	Pcsk9	Proprotein convertase subtilisin/kexin type 9	-0.556799	0.679809	-0.0754289	0.94906	-0.28286	0.82196	1.30585	0.0494485	0.135373	0.732196	0.557214	0.277195	25.6558	25.1445	24.8217	24.7183	25.5393	24.9954	24.8195	25.5562	24.5905	25.018	24.4614	23.504	23.9188	24.0091	24.5705	NaN	25.0502	24.5525	25.1523	25.1071	24.0526	25.4813	24.4904	24.8804	24.7523	25.8464	24.7184	24.7774	24.6937	25.1358	25.6852	26.0041	25.0166	24.5612	24.7186
Q9QUN9	Dkk3	Dickkopf-related protein 3	-0.0704133	0.952365	-0.0751089	0.94927	-0.0753411	0.949118	0.314489	0.484742	0.176598	0.66589	0.195014	0.638243	27.3701	27.3197	27.89	27.8347	27.314	27.3352	27.4749	26.8735	27.7894	27.0328	27.4447	26.9757	27.293	27.6217	27.3505	27.1322	27.1868	27.2119	27.4045	27.2292	27.2097	26.9601	27.4527	27.5838	27.0684	27.5346	27.4399	27.4853	27.3619	26.91	27.5104	26.8394	27.2032	27.7749	28.1059
P82198	Tgfbi	Transforming growth factor-beta-induced protein ig-h3	0.108718	1.07827	-0.072	0.951318	0.0080075	1.00557	0.11723	0.763431	0.0845595	0.823077	0.0101233	0.97696	NaN	NaN	24.9358	NaN	NaN	NaN	23.936	24.4874	24.8984	23.9623	24.6535	NaN	NaN	NaN	24.8396	NaN	NaN	NaN	24.6054	23.8564	NaN	NaN	NaN	24.8461	24.1978	NaN	NaN	NaN	NaN	24.1875	NaN	NaN	NaN	24.7177	NaN
Q61830	Mrc1	Macrophage mannose receptor 1	0.315143	1.24414	-0.07116	0.951872	0.646613	1.56549	0.679711	0.209069	0.155615	0.698852	2.09051	0.00811875	26.2701	26.286	27.2015	27.4234	27.2503	26.8018	26.8675	27.3055	26.6115	27.3721	27.2333	26.746	26.1263	27.0067	28.1334	27.4289	26.7764	27.3426	26.8237	26.4902	26.3885	26.7361	26.513	27.6814	27.3777	26.3699	26.9489	26.8501	26.7371	27.0338	26.5371	27.078	26.5126	27.458	26.6826
P49182;CON__ENSEMBL:ENSBTAP00000018574	Serpind1	Heparin cofactor 2	0.0622122	1.04407	-0.0699378	0.952679	-0.00155444	0.998923	0.533811	0.292542	0.569346	0.269559	0.00586624	0.986583	33.3559	33.4534	33.5498	33.4661	33.3228	33.2611	33.1891	33.149	33.62	33.6193	33.632	33.6863	33.5666	33.6457	33.6867	33.3645	33.4423	33.498	33.5897	33.5168	33.4842	33.3013	33.5991	33.3364	33.4664	33.5888	33.6987	33.3526	33.3441	33.3591	33.1363	33.3645	33.3748	33.2997	33.3357
P51885	Lum	Lumican	0.146449	1.10684	-0.0687211	0.953483	0.0662378	1.04698	0.704711	0.197374	0.278886	0.526155	0.2212	0.600897	32.6531	32.7467	32.6996	32.5849	32.273	32.8348	32.669	32.4762	32.4234	32.6879	32.7909	32.7139	32.5814	32.4044	32.6531	32.7483	32.4721	32.7285	32.464	32.1019	32.702	32.5001	32.4629	32.9027	32.9194	32.2363	32.1732	32.4159	32.3815	32.7165	32.6268	32.707	32.9536	32.4398	32.4827
Q8C255;Q9DA79	Dpep2	Dipeptidase 2	-0.905223	0.53395	-0.0657943	0.955419	-0.118614	0.921072	NaN	NaN	NaN	NaN	0.264325	0.544096	25.4762	25.7909	NaN	25.7691	25.0076	26.0516	25.0898	25.7163	NaN	NaN	NaN	24.5355	NaN	23.9132	NaN	NaN	25.0216	NaN	NaN	NaN	NaN	NaN	NaN	25.5478	25.2429	NaN	NaN	NaN	NaN	NaN	NaN	25.4916	NaN	NaN	NaN
Q9R182	Angptl3	Angiopoietin-related protein 3	0.461953	1.3774	-0.0615671	0.958223	-0.02376	0.983666	1.63004	0.0234402	0.135366	0.732207	0.0597507	0.871464	NaN	NaN	NaN	26.0435	26.2531	26.6369	NaN	26.265	25.9812	26.7791	26.6088	26.5793	26.0983	26.387	26.9951	26.1595	25.9894	25.9355	25.6548	NaN	25.749	25.8774	26.1063	25.3887	25.753	26.4827	26.432	26.5855	26.4983	26.1296	NaN	26.3722	25.7513	25.8262	26.0574
P11438	Lamp1	Lysosome-associated membrane glycoprotein 1	NaN	NaN	-0.059545	0.959567	0.001121	1.00078	NaN	NaN	NaN	NaN	NaN	NaN	NaN	NaN	NaN	NaN	NaN	26.3355	25.5531	NaN	NaN	NaN	25.3653	NaN	NaN	NaN	NaN	NaN	25.6979	NaN	NaN	NaN	NaN	NaN	NaN	NaN	NaN	NaN	NaN	NaN	NaN	25.8847	NaN	NaN	NaN	NaN	NaN
P08226;CON__Q03247	Apoe	Apolipoprotein E	-0.547929	0.684001	-0.0549444	0.962632	-0.430711	0.741896	2.4712	0.00337906	0.214844	0.609756	2.66666	0.00215448	31.3963	31.3244	31.5558	31.1785	30.9987	31.3853	31.1091	30.899	31.3071	31.4072	31.3568	31.4375	31.3439	31.199	31.153	31.051	30.8281	30.9858	31.8003	32.4372	32.0774	31.3742	31.6663	31.3079	31.4303	32.2709	31.3292	31.0804	30.8867	31.0342	31.1799	31.1727	31.6279	31.2002	31.4884
P26339	Chga	Chromogranin-A;Pancreastatin;Beta-granin;WE-14;Catestatin;GE-25;Serpinin-RRG;Serpinin;p-Glu serpinin precursor	-0.770366	0.586269	-0.0492189	0.966459	-0.262426	0.833685	3.39088	0.000406554	0.163812	0.685786	1.1078	0.0780189	26.4246	26.3082	26.9664	26.6446	26.9014	26.2846	26.6699	26.6378	26.8221	26.1088	25.8663	26.5218	26.678	26.6092	26.8973	26.293	26.2351	25.8768	27.355	26.9271	26.9365	26.831	27.0218	26.7041	26.8545	27.7296	27.6601	26.5385	26.9061	26.6648	26.7877	26.1229	26.8142	26.5407	26.5976
Q8VCS0;CON__ENSEMBL:ENSBTAP00000016285	Pglyrp2	N-acetylmuramoyl-L-alanine amidase	-0.0371522	0.974577	-0.03935	0.973093	-0.256394	0.837178	0.15242	0.704012	0.238912	0.576884	1.81747	0.0152242	31.6807	31.7616	31.8803	31.898	31.5151	32.0119	31.8695	31.819	31.9768	31.642	31.8282	31.6276	31.7744	31.2518	31.9347	31.4685	31.6609	31.5666	31.6783	31.7206	32.0774	31.4486	31.8066	31.6169	31.7589	31.3744	31.6076	31.7046	31.6227	31.9473	31.8384	31.7075	31.7293	31.828	32.0345
Q9CR35	Ctrb1	Chymotrypsinogen B;Chymotrypsin B chain A;Chymotrypsin B chain B;Chymotrypsin B chain C	-0.442957	0.735625	-0.0337989	0.976845	-0.561671	0.677517	1.16176	0.0689031	0.0593724	0.872223	1.96877	0.0107457	27.2648	27.2147	27.9149	27.7963	27.5547	27.1703	27.2158	27.6407	27.8897	26.8928	26.5157	27.5705	27.531	27.5789	27.4792	26.7441	27.3277	27.1938	27.6887	28.1238	27.8218	27.3682	28.7233	27.1703	27.0617	27.0432	27.8193	26.663	27.1541	28.3304	27.3825	27.2895	27.0267	28.1916	27.6934
A2ASS6	Ttn	Titin	0.191314	1.1418	-0.0323079	0.977855	0.215372	1.161	1.22345	0.0597794	0.127283	0.745963	0.902374	0.125206	27.1835	27.0248	27.3485	27.7355	27.2887	27.7409	27.3492	27.4806	27.2544	27.4803	27.7569	27.5539	27.2593	27.2607	27.5485	27.7309	27.6456	27.5469	27.5387	27.2464	27.1571	27.5896	27.0693	27.5574	27.4682	27.022	27.4125	27.3779	27.3707	27.3325	27.5	NaN	27.4147	27.0104	27.4359
P17047	Lamp2	Lysosome-associated membrane glycoprotein 2	0.310332	1.23999	-0.0296838	0.979635	0.0835914	1.05965	1.09242	0.0808312	0.0467113	0.898026	0.166447	0.681637	25.8217	25.5546	25.5037	25.3525	NaN	26.2436	25.1491	25.8209	NaN	25.5837	NaN	25.3002	NaN	25.9235	25.7901	25.6046	NaN	25.633	25.2319	25.0368	NaN	25.6973	24.9621	25.2951	25.7499	NaN	NaN	NaN	25.4453	NaN	NaN	NaN	25.5672	25.8039	NaN
P01898;P01896;P06339;P01902	H2-Q10	H-2 class I histocompatibility antigen, Q10 alpha chain	0.403706	1.3229	-0.0294689	0.979781	0.650641	1.56987	1.49249	0.0321744	0.107944	0.77993	4.74798	1.78658e-05	34.0638	33.944	34.6698	33.9102	33.9838	34.1588	34.1596	34.1793	34.4713	34.3616	34.0801	34.4305	34.5213	34.7165	35.0612	34.4848	34.743	34.5438	34.5036	33.8924	34.9786	34.2608	34.1243	33.5178	34.3553	33.7998	33.877	34.0818	34.2293	34.0625	34.0773	33.7769	34.1476	34.3256	34.1495
P29621	Serpina3c	Serine protease inhibitor A3C	0.365993	1.28877	-0.0288689	0.980188	0.18968	1.14051	1.07145	0.0848295	0.11694	0.763941	0.54606	0.284407	27.8269	27.6881	28.2273	27.8431	27.9146	28.036	27.7921	27.6056	27.9845	27.6881	28.0335	28.5169	28.251	28.3991	28.6895	28.052	27.4233	27.8724	28.0628	28.0101	28.319	27.6374	27.6134	27.8368	27.6337	26.7512	27.7674	27.6456	27.6014	27.9095	27.8255	28.1556	28.1456	27.9963	27.7055
P18242	Ctsd	Cathepsin D	-0.0554567	0.96229	-0.0260289	0.98212	-0.347788	0.785788	0.21975	0.602906	0.0910231	0.810918	2.47498	0.00334979	27.9217	27.8195	27.5699	28.0049	27.8928	27.9804	27.584	28.067	27.8791	28.0171	28.2235	27.2572	27.6181	27.7949	27.709	27.7369	27.6609	27.781	27.6096	27.8175	27.8561	28.0868	27.6899	27.8137	27.573	27.8972	27.9538	27.7201	27.4402	27.6865	27.9879	27.7087	28.3336	27.6177	27.9676
P39039	Mbl1	Mannose-binding protein A	0.100773	1.07235	-0.0249844	0.982831	-0.255924	0.83745	0.443842	0.35988	0.0870112	0.818444	2.83104	0.00147556	33.3355	33.4678	33.7968	33.4931	33.6282	33.4981	33.5413	33.4041	33.7936	33.2605	33.1357	33.6166	33.3871	33.8863	33.4863	33.6416	33.7963	33.6855	33.8591	33.6192	33.58	33.2927	33.2371	33.3326	33.3236	33.3099	33.435	33.4045	33.8484	33.9348	33.0464	33.4185	33.4405	33.7598	33.3542
Q05020	Apoc2	Apolipoprotein C-II	-0.386993	0.764722	-0.0202966	0.98603	0.245276	1.18532	1.76521	0.0171709	0.0520128	0.88713	0.775672	0.167621	NaN	NaN	25.6998	26.0491	25.9299	25.9321	25.8284	26.2707	25.8833	26.6645	NaN	26.3035	26.5841	25.9801	26.4174	26.3715	25.7875	26.311	27.2314	26.4992	26.2774	26.7383	26.9348	26.3955	26.7269	26.898	26.5034	25.4645	25.9864	25.7746	25.4806	26.03	26.3979	26.0377	26.2012
P08113	Hsp90b1	Endoplasmin	-1.17703	0.442261	-0.0179625	0.987627	0.09844	1.07062	NaN	NaN	NaN	NaN	NaN	NaN	NaN	NaN	NaN	NaN	NaN	NaN	NaN	NaN	25.2744	NaN	NaN	25.0341	NaN	NaN	NaN	NaN	NaN	NaN	NaN	NaN	NaN	NaN	NaN	NaN	NaN	26.2111	NaN	NaN	25.3252	NaN	NaN	NaN	24.8071	NaN	25.6377
O08689	Mstn	Growth/differentiation factor 8	-0.414704	0.750173	-0.0113206	0.992184	0.312693	1.24202	1.74532	0.0179754	0.0240775	0.946068	1.10592	0.0783572	24.767	25.2442	25.2624	24.9796	25.3184	24.9449	24.902	25.089	25.6691	25.1331	25.0119	NaN	NaN	NaN	25.1563	NaN	NaN	25.2492	25.812	NaN	25.6949	25.3506	25.7037	25.7969	25.4202	NaN	25.0881	NaN	NaN	25.347	25.2639	25.1259	NaN	24.7408	NaN
Q8C165	Pm20d1	Probable carboxypeptidase PM20D1	0.016345	1.01139	-0.0105175	0.992736	0.467433	1.38265	0.0162278	0.963324	0.0197114	0.955627	1.40453	0.0393975	NaN	26.05	NaN	25.577	25.8499	NaN	NaN	25.7793	NaN	26.152	24.8883	NaN	NaN	NaN	25.7142	26.2033	NaN	NaN	NaN	NaN	NaN	NaN	25.8329	25.8756	25.264	25.92	NaN	NaN	25.7612	NaN	NaN	25.9518	26.1047	25.3965	NaN
P33434	Mmp2	72 kDa type IV collagenase;PEX	0.0558533	1.03947	-0.00999222	0.993098	0.22955	1.17247	0.127867	0.74496	0.0242912	0.945603	1.06081	0.0869351	27.034	26.9404	27.1651	27.2829	26.9313	27.0638	26.9535	27.7303	27.7841	27.2494	27.5849	26.6765	27.0772	27.005	27.5457	26.7057	27.4472	27.2098	27.3472	27.1611	26.3617	26.8862	27.1028	27.6594	26.9584	27.504	27.0181	26.8572	26.7487	27.2592	27.1806	27.595	27.5345	27.1656	27.3386
Q61702	Itih1	Inter-alpha-trypsin inhibitor heavy chain H1	0.189047	1.14001	-0.00944222	0.993477	0.0970911	1.06961	1.8587	0.0138451	0.0540162	0.883047	0.580796	0.262545	35.4175	35.2817	35.2465	35.2169	35.2134	35.5434	35.2075	35.3298	35.1818	35.429	35.376	35.4028	35.3627	35.5453	35.2969	35.6177	35.5059	35.4809	35.3339	35.2608	35.2205	35.1443	35.5878	35.3353	35.3554	35.129	34.9487	35.2216	35.4507	35.184	35.4782	35.4665	35.2917	35.1828	35.2048
P01678;P01677;P01676;P01675;P01679		Ig kappa chain V-VI region SAPC 10;Ig kappa chain V-VI region TEPC 601/TEPC 191;Ig kappa chain V-VI region XRPC 24;Ig kappa chain V-VI region XRPC 44;Ig kappa chain V-VI region J539	-0.767722	0.587344	-0.00717111	0.995042	0.819311	1.76456	0.845362	0.14277	0.00755866	0.982746	2.25478	0.00556189	28.4182	28.5673	27.8003	28.6461	28.4879	29.0701	28.3253	28.0461	26.5133	29.1659	29.1087	27.3805	28.3078	27.8985	28.1772	27.8682	27.6632	28.6979	29.6744	29.1877	29.6035	30.5773	30.1921	27.946	29.9324	27.364	26.7	28.0572	27.8116	28.6053	28.5682	29.3526	28.6882	27.8762	27.2441
Q03734	Serpina3m	Serine protease inhibitor A3M	0.404321	1.32347	-0.00301222	0.997914	0.481031	1.39574	0.648659	0.224564	0.00551622	0.987379	1.94893	0.0112479	34.3668	34.2799	33.3424	34.1903	34.2302	34.4122	34.2134	34.5149	33.5435	33.7215	34.5933	33.5305	33.5246	33.8816	33.6157	33.1903	34.2022	33.3486	33.1565	32.6875	31.7888	33.7604	33.8381	33.6376	33.4013	34.8371	32.862	34.5276	33.9621	33.734	34.0372	34.7642	34.5548	33.6773	33.9159
Q9R100	Cdh17	Cadherin-17	NaN	NaN	0.00421	1.00292	-0.002765	0.998085	NaN	NaN	NaN	NaN	NaN	NaN	26.0611	25.5506	NaN	NaN	25.6056	25.5403	NaN	NaN	NaN	NaN	NaN	NaN	NaN	NaN	NaN	NaN	NaN	NaN	NaN	NaN	NaN	NaN	NaN	NaN	NaN	NaN	NaN	NaN	NaN	NaN	NaN	NaN	25.6936	NaN	NaN
Q61147;CON__ENSEMBL:ENSBTAP00000031900;Q3V1H3	Cp	Ceruloplasmin	0.15158	1.11079	0.00489333	1.0034	0.0982133	1.07045	1.54033	0.0288186	0.0414958	0.908875	1.40905	0.0389898	37.5541	37.4005	37.2788	37.393	37.5417	37.4233	37.3459	37.5452	37.4815	37.5294	37.6285	37.69	37.5864	37.6784	37.7707	37.5465	37.6557	37.6402	37.4226	37.4182	37.3184	37.406	37.451	37.3899	37.4641	37.908	37.5835	37.5307	37.3976	37.4112	37.3692	37.5932	37.4702	37.3776	37.4937
P01631		Ig kappa chain V-II region 26-10	-0.681557	0.623492	0.00657333	1.00457	0.927162	1.90153	2.01656	0.00962594	0.00828065	0.981114	2.77219	0.0016897	30.5868	31.0564	30.5953	31.7362	31.9154	31.4155	31.9723	31.4913	30.5945	31.1417	31.1823	31.1227	30.6308	30.1386	30.4699	30.9671	30.2497	30.6838	31.1489	32.1268	32.3967	31.4411	31.5221	30.9575	30.6121	31.5495	30.966	30.3827	30.9915	31.2408	32.1038	31.4809	31.8737	30.5994	30.9762
P46412	Gpx3	Glutathione peroxidase 3	-0.192478	0.875101	0.0170989	1.01192	0.0897633	1.0642	0.239388	0.576251	0.0210032	0.952789	0.122447	0.754315	29.5448	27.8612	28.9892	29.0944	28.7537	28.3871	27.7976	27.9142	28.2433	27.0901	28.5427	28.6235	29.0325	28.5966	27.9613	27.4719	26.9038	27.4878	28.5944	27.5802	26.7703	27.7394	28.5577	28.8544	28.4477	28.4083	28.4902	27.9335	28.0973	NaN	29.6559	28.6475	28.7917	28.2977	28.582
P97290;CON__P50448	Serping1	Plasma protease C1 inhibitor	0.02875	1.02013	0.02006	1.014	0.07898	1.05627	0.267735	0.539839	0.123551	0.7524	0.618743	0.240579	35.2144	35.0212	35.1996	35.0686	34.9101	35.0718	34.9159	34.9748	34.9202	35.0118	35.2098	35.3606	35.2711	35.1831	35.0957	35.2418	35.2397	35.2752	35.2536	35.163	35.3322	35.1712	35.2078	35.1079	35.1737	35.0069	35.2134	35.2493	35.0827	35.117	35.0297	34.9188	35.1176	34.9902	35.2024
P26618	Pdgfra	Platelet-derived growth factor receptor alpha	0.0254122	1.01777	0.0201833	1.01409	-0.144036	0.904984	0.0926833	0.807824	0.0569748	0.877052	0.525808	0.297983	27.1217	27.2162	27.1972	27.1196	27.0648	27.0703	26.672	26.9427	26.7614	26.8345	26.9209	27.2155	26.514	26.9531	26.924	27.0396	26.6553	26.9776	26.8561	26.4488	26.8301	26.9426	27.1286	27.0511	26.8028	26.6177	27.1278	26.6224	26.4651	27.2237	27.2471	27.1874	27.506	26.9814	27.2492
Q9ESB3	Hrg	Histidine-rich glycoprotein	0.470999	1.38607	0.0205711	1.01436	0.209748	1.15649	1.91424	0.0121832	0.110079	0.776107	0.923738	0.119196	34.3317	34.2297	34.3169	34.2437	34.0465	34.1458	34.1916	34.3103	34.5412	35.0047	34.8047	34.7933	34.6737	34.6609	35.143	34.506	34.398	34.5545	34.4312	34.2893	34.373	33.7099	34.4719	33.359	34.6225	34.327	34.7161	34.3959	34.4242	34.2665	34.0525	34.2587	34.5547	34.1061	34.3275
P97821	Ctsc	Dipeptidyl peptidase 1;Dipeptidyl peptidase 1 exclusion domain chain;Dipeptidyl peptidase 1 heavy chain;Dipeptidyl peptidase 1 light chain	0.562745	1.47708	0.0212167	1.01481	-1.05821	0.480226	1.10137	0.0791825	NaN	NaN	1.62257	0.0238467	26.5648	26.5992	NaN	26.8855	25.8039	25.3541	25.8481	NaN	NaN	26.1371	26.5779	NaN	NaN	NaN	NaN	26.5942	25.8702	26.6127	NaN	NaN	NaN	26.4509	25.6562	25.7941	25.2816	NaN	NaN	NaN	NaN	NaN	NaN	25.9909	26.4034	NaN	NaN
Q9Z1T2;Q05895	Thbs4	Thrombospondin-4	0.119512	1.08637	0.0221378	1.01546	0.283723	1.21733	0.347572	0.449188	0.0577474	0.875493	1.36926	0.0427311	27.8827	28.2253	28.3783	28.2466	28.4235	28.5662	28.5309	28.6095	28.4209	28.5687	28.7181	28.3671	27.6593	27.9984	28.6432	28.5913	28.4241	28.8766	28.2835	28.1884	28.0523	28.5088	28.1457	28.7942	28.5928	28.139	28.0665	28.3267	28.1529	28.2655	28.6373	28.0686	28.8556	27.8504	28.8801
Q8BND5	Qsox1	Sulfhydryl oxidase 1	-0.10753	0.928176	0.0247	1.01727	-0.210392	0.864302	0.899701	0.125979	0.152108	0.704518	1.66872	0.0214428	32.688	32.546	32.7451	32.4825	32.6811	32.7315	32.4051	32.7292	32.7671	32.4127	32.5534	32.4831	32.3874	32.5009	32.3984	32.7441	32.7686	32.566	32.6855	32.8995	32.5943	32.6923	32.541	32.5449	32.5102	32.8155	32.4992	32.8672	32.6391	32.61	32.5293	32.6021	32.7055	32.5911	32.9226
Q8BHC0	Lyve1	Lymphatic vessel endothelial hyaluronic acid receptor 1	-0.277073	0.825264	0.026165	1.0183	NaN	NaN	NaN	NaN	NaN	NaN	NaN	NaN	NaN	25.6189	NaN	NaN	NaN	NaN	NaN	NaN	NaN	25.9227	NaN	NaN	NaN	NaN	NaN	NaN	NaN	NaN	NaN	NaN	26.1236	NaN	26.4478	25.7674	NaN	26.4603	NaN	NaN	NaN	NaN	25.4865	NaN	NaN	NaN	NaN
P11835	Itgb2	Integrin beta-2	0.521197	1.43515	0.031655	1.02218	0.011695	1.00814	NaN	NaN	NaN	NaN	NaN	NaN	NaN	NaN	NaN	NaN	NaN	NaN	NaN	25.0891	25.1274	NaN	NaN	25.2609	NaN	NaN	25.1413	NaN	NaN	25.1458	24.6614	NaN	NaN	NaN	NaN	NaN	NaN	NaN	NaN	NaN	NaN	NaN	NaN	24.874	25.4058	NaN	NaN
Q9CQW3	Proz	Vitamin K-dependent protein Z	0.15686	1.11486	0.0351322	1.02465	0.343387	1.26873	0.991465	0.101985	0.184003	0.654632	2.92557	0.00118693	30.8858	30.8154	30.985	30.7788	30.6339	30.7746	30.8114	31.0115	31.0154	31.3064	31.0707	31.3316	31.57	31.1263	31.2627	31.1219	31.3935	30.7857	30.9962	30.9038	31.2454	30.9993	31.2481	30.8406	30.9717	31.1647	31.1874	31.166	30.9492	30.7653	30.9281	30.8488	31.1019	30.855	30.5026
P01680		Ig kappa chain V-IV region S107B	0.449743	1.3658	0.0424138	1.02984	0.55472	1.46888	0.471955	0.337322	0.0443267	0.90297	0.845775	0.142635	26.2138	28.2487	26.7675	27.3756	27.7822	NaN	27.1299	NaN	27.3022	27.9894	27.7871	25.2428	27.0639	NaN	NaN	27.0781	NaN	27.6899	26.147	NaN	NaN	27.028	NaN	27.0464	26.2053	26.6483	27.0779	NaN	26.9321	27.211	27.5236	NaN	27.2953	28.2209	26.6313
Q71KU9	Fgl1	Fibrinogen-like protein 1	-0.197134	0.872282	0.0432078	1.0304	0.336209	1.26243	0.202992	0.626626	0.052627	0.885876	0.496835	0.318541	28.0542	27.1252	26.2435	27.2298	28.072	27.2163	27.4075	27.573	27.198	26.8022	27.5857	NaN	NaN	NaN	26.7303	27.523	27.6331	27.5171	NaN	26.8062	NaN	28.0938	27.1	27.539	26.5949	29.1544	27.1815	28.3328	27.085	26.906	26.8483	27.5807	27.1349	26.3775	28.4482
P21614;CON__Q3MHN5;CON__ENSEMBL:ENSBTAP00000018229	Gc	Vitamin D-binding protein	0.320512	1.24877	0.0434656	1.03059	0.451103	1.36709	4.8871	1.29688e-05	0.236422	0.580201	4.12253	7.54164e-05	34.4925	34.4698	34.7192	34.1842	34.5052	34.5686	34.4192	34.5908	34.6802	34.9443	34.9709	34.8769	35.024	34.9515	35.1441	34.8315	34.8612	34.9572	34.5874	34.6858	34.7345	34.8168	34.5282	34.6886	34.625	34.3902	34.6204	34.4721	34.5413	34.6824	34.4441	34.8661	34.6837	34.4301	34.5947
Q921I1;CON__Q29443;CON__Q0IIK2	Tf	Serotransferrin	-0.110261	0.92642	0.0448556	1.03158	0.206964	1.15426	1.06854	0.0854012	0.286208	0.517359	2.01853	0.00958222	39.2862	39.1051	39.1888	39.0818	39.3324	39.0665	39.257	39.2784	39.1516	39.1654	39.2989	39.1638	38.8558	39.2088	39.3929	39.3667	39.2445	39.3012	39.2028	39.3241	39.2809	39.4978	39.3127	39.4155	39.3086	39.354	39.294	39.3488	39.0804	39.1004	39.4831	39.3145	39.4293	39.0635	39.3295
P06728;CON__Q32PJ2	Apoa4	Apolipoprotein A-IV	0.467154	1.38238	0.0545078	1.0385	0.109498	1.07885	1.81725	0.0152319	0.162934	0.687172	0.533081	0.293035	30.503	30.4451	30.4963	30.5053	30.3314	30.3067	30.2539	30.5781	30.5703	31.4568	31.702	31.228	31.5312	31.3694	31.7977	30.7526	30.8052	30.912	30.7463	30.97	30.5741	30.6859	30.7212	30.4197	30.9	31.6224	30.7111	30.2789	30.309	29.8583	30.6533	30.4416	30.9491	30.5736	31.1223
P01671;P01670;P01672;P01659;REV__Q8VCM2;P01658		Ig kappa chain V-III region PC 7175;Ig kappa chain V-III region PC 6684;Ig kappa chain V-III region PC 7940	1.52772	2.8833	0.06242	1.04422	0.69864	1.62297	NaN	NaN	NaN	NaN	1.09178	0.0809503	NaN	NaN	NaN	27.2964	27.0394	NaN	NaN	27.2786	NaN	NaN	28.9502	NaN	NaN	NaN	NaN	27.2314	NaN	NaN	NaN	NaN	NaN	NaN	25.5014	26.9068	NaN	27.574	26.2702	NaN	NaN	NaN	NaN	26.4272	NaN	NaN	NaN
O88783	F5	Coagulation factor V;Coagulation factor V heavy chain;Coagulation factor V light chain	0.303979	1.23454	0.0668889	1.04746	0.405229	1.3243	2.68591	0.00206108	0.389359	0.407982	4.32556	4.72544e-05	31.1671	31.3341	31.3475	31.4664	31.5295	31.6005	31.5449	31.5905	31.6938	32.1936	32.0805	31.822	32.052	31.9716	32.2504	31.8495	31.9886	31.8916	31.6448	31.5659	31.5551	31.4708	31.6867	31.8704	31.7541	32.1375	31.6787	31.7594	31.4124	31.3204	31.6004	31.3869	31.6606	31.3626	31.7141
Q9EQH2	Erap1	Endoplasmic reticulum aminopeptidase 1	0.151925	1.11105	0.0710256	1.05046	0.0781756	1.05568	0.442842	0.36071	0.208679	0.618474	0.17524	0.667975	25.6195	25.6658	26.3388	25.8053	26.399	25.3276	25.8166	25.8161	25.848	26.2265	26.0084	26.2539	25.5445	25.893	26.5909	26.0136	25.5845	25.8462	26.2223	NaN	25.7376	25.8245	25.5449	25.6693	NaN	NaN	26.064	25.9111	26.2972	25.9949	25.8952	25.685	25.7763	26.0614	26.1753
P28665	Mug1	Murinoglobulin-1	-0.0256778	0.982359	0.0784822	1.05591	-0.374171	0.771549	0.0429798	0.905775	0.174997	0.668349	0.711263	0.194418	37.4795	37.1982	38.3404	37.3314	37.5432	37.8859	37.4478	37.7159	38.2935	37.1905	37.098	38.4552	38.3293	38.4152	37.5682	37.8867	38.2904	37.8153	38.4105	38.1726	38.2774	37.4502	37.6598	37.5271	37.8479	37.6325	38.3018	37.3766	38.0428	38.323	37.6384	37.4422	37.3534	38.1857	37.7865
Q08761;CON__P07224	Pros1	Vitamin K-dependent protein S	0.0438856	1.03089	0.0816856	1.05825	0.00843222	1.00586	0.247514	0.565569	0.580895	0.262485	0.036817	0.91872	30.4713	30.5473	30.8086	30.3656	30.5579	30.4228	30.416	30.422	30.8542	30.3416	30.5038	30.3171	30.3931	30.8495	30.3803	30.3396	30.3607	30.5944	30.4627	30.2052	30.3832	30.4022	30.3217	30.6546	30.3362	30.321	30.5983	30.5338	30.5414	30.6932	30.6752	30.5941	30.7975	30.7149	30.6388
P01027	C3	Complement C3;Complement C3 beta chain;C3-beta-c;Complement C3 alpha chain;C3a anaphylatoxin;Acylation stimulating protein;Complement C3b alpha chain;Complement C3c alpha chain fragment 1;Complement C3dg fragment;Complement C3g fragment;Complement C3d fragment;Complement C3f fragment;Complement C3c alpha chain fragment 2	0.338177	1.26416	0.0930533	1.06663	0.449887	1.36593	0.853517	0.140115	0.232492	0.585475	2.30871	0.00491239	37.9606	37.4661	37.0117	37.4873	37.3505	37.4354	37.4483	37.7244	37.0327	37.7699	37.8047	36.9477	37.2677	37.3216	37.7833	37.8735	37.9841	37.7216	36.4478	36.8047	36.8219	37.7341	37.6856	37.8666	37.8841	37.3973	36.7884	37.8687	37.2719	37.0542	37.4937	37.9904	38.224	37.2	37.2753
P63260;P60710;Q8BFZ3	Actg1;Actb	Actin, cytoplasmic 2;Actin, cytoplasmic 2, N-terminally processed;Actin, cytoplasmic 1;Actin, cytoplasmic 1, N-terminally processed	0.235451	1.17728	0.0970918	1.06962	-0.327927	0.79668	0.293583	0.508648	0.382018	0.414937	1.96751	0.0107769	26.6756	26.5211	26.5257	26.5196	26.3356	26.9954	26.9459	26.4714	27.0308	26.046	25.6873	26.0392	26.0088	25.8041	26.7375	NaN	NaN	28.3484	26.3397	26.9608	25.7748	25.8482	25.6377	25.8931	26.008	26.5615	26.2916	NaN	26.4828	26.6513	26.9106	26.511	26.8114	26.806	27.1361
Q8CFX1	H6pd	GDH/6PGL endoplasmic bifunctional protein;Glucose 1-dehydrogenase;6-phosphogluconolactonase	-0.155621	0.897746	0.105008	1.0755	0.342779	1.2682	0.656355	0.22062	0.350289	0.446387	1.25773	0.0552423	26.4073	25.9765	26.1959	26.4611	26.7924	26.4604	26.3609	26.4295	26.1076	26.197	26.2665	26.3039	26.0611	25.8308	26.1753	26.7701	26.4562	26.1306	26.355	26.0346	NaN	26.3336	26.4215	26.2829	26.6636	26.7986	26.3032	27.0395	26.5414	25.7928	26.3301	26.5691	26.5019	26.3445	26.5945
F6VAN0	Atf6	Cyclic AMP-dependent transcription factor ATF-6 alpha;Processed cyclic AMP-dependent transcription factor ATF-6 alpha	-0.55131	0.6824	0.110747	1.07979	-0.349216	0.785011	NaN	NaN	0.193721	0.640146	0.305528	0.494848	NaN	24.1699	NaN	24.1884	NaN	24.0912	24.4608	NaN	NaN	NaN	NaN	NaN	NaN	NaN	NaN	24.0503	NaN	NaN	NaN	NaN	NaN	24.92	24.2833	NaN	NaN	NaN	NaN	NaN	NaN	NaN	NaN	24.0113	24.8076	NaN	24.196
E9Q414	Apob	Apolipoprotein B-100;Apolipoprotein B-48	-0.269266	0.829742	0.120616	1.0872	-0.215659	0.861153	1.50947	0.0309405	0.551277	0.281011	1.24922	0.0563348	35.7356	35.4509	35.2382	35.6073	35.568	35.1067	35.6075	35.4398	35.216	35.1198	34.9381	34.8488	35.1511	34.7081	34.9639	35.087	35.1805	34.7206	35.2715	35.665	34.9377	35.0845	35.1368	35.1116	35.1386	35.7775	35.0179	35.8564	35.3806	35.5841	35.1467	35.9195	35.3477	35.672	35.5537
P10404		MLV-related proviral Env polyprotein;Surface protein;Transmembrane protein	0.0514313	1.03629	0.123232	1.08917	1.91658	3.77528	0.0267019	0.940369	0.143182	0.719147	3.91994	0.000120242	25.9798	NaN	NaN	NaN	24.9362	26.0935	26.2407	25.7517	26.8569	27.143	26.9492	29.2717	27.802	28.5738	27.3079	NaN	26.6195	25.3163	29.4758	29.2662	27.7163	26.682	26.7078	25.3881	NaN	27.4786	25.8569	NaN	NaN	26.1333	26.3491	25.9042	NaN	NaN	26.0122
Q9WTR5	Cdh13	Cadherin-13	-0.184857	0.879736	0.123511	1.08938	0.0273711	1.01915	0.512716	0.307103	0.354819	0.441755	0.0591246	0.872721	25.2474	25.668	25.673	25.1856	25.7431	25.3799	25.7295	25.7992	25.8169	25.2483	25.8106	NaN	25.3089	25.9409	NaN	24.8767	NaN	25.4636	25.5176	25.8111	25.5464	25.082	25.5716	25.7986	25.869	NaN	25.8145	NaN	25.4395	26.1037	NaN	NaN	26.0287	25.5734	NaN
P61939	Serpina7	Thyroxine-binding globulin	0.877346	1.83699	0.124199	1.0899	1.12043	2.17412	1.49793	0.0317735	0.27134	0.535377	2.8228	0.00150382	29.7421	29.6274	29.0463	29.4142	28.8429	29.4675	29.313	28.9463	28.9018	30.1341	29.8211	29.724	31.0332	31.026	30.226	28.9411	29.4121	29.1018	28.7284	28.9457	29.1876	28.1868	28.887	28.2818	29.1691	31.0424	29.0945	29.4094	29.9215	29.7008	29.0521	30.0356	29.0006	29.6489	29.0681
Q2VLH6	Cd163	Scavenger receptor cysteine-rich type 1 protein M130;Soluble CD163	-0.324006	0.798848	0.125053	1.09055	-0.554226	0.681022	0.371044	0.425555	0.213839	0.611169	1.50318	0.0313923	25.7051	25.2431	NaN	25.8241	26.4553	26.4943	26.1325	26.5826	NaN	25.5128	NaN	26.7601	NaN	NaN	25.767	NaN	NaN	25.2554	26.1954	25.8784	NaN	26.6941	26.232	26.7266	26.3437	NaN	24.9648	NaN	26.4607	NaN	NaN	25.9541	26.3045	25.9888	26.2294
P28666	Mug2	Murinoglobulin-2	5.08504	33.943	0.13192	1.09575	-0.648071	0.638133	3.87652	0.000132885	0.153034	0.703017	1.0913	0.0810403	28.6232	30.1654	29.9191	28.7338	28.9441	29.3716	28.1275	29.2166	29.5648	35.2443	36.4916	36.1553	36.1731	36.9551	35.3457	28.5083	35.9026	35.023	29.0007	29.4245	30.4316	29.2255	29.0006	29.3946	29.4876	34.3637	29.7049	27.5142	29.4098	30.1439	29.0813	28.9148	29.9513	29.7404	29.3346
Q9JHH6;CON__Q2KIG3	Cpb2	Carboxypeptidase B2	-0.02652	0.981786	0.133256	1.09677	-0.140546	0.907176	0.109722	0.776744	0.669798	0.213896	0.615453	0.242408	32.2209	32.1586	32.5624	32.1437	32.091	32.2467	32.1417	32.0859	32.6584	32.2175	32.084	32.4648	32.5816	32.3523	32.2831	32.1829	32.2234	32.149	32.3911	32.4204	32.4494	31.9023	32.2324	32.0788	32.2258	32.663	32.4141	32.7473	32.3765	32.3709	32.5127	32.0547	32.25	32.2157	32.7011
Q62356	Fstl1	Follistatin-related protein 1	-0.395801	0.760067	0.135072	1.09815	-0.136189	0.90992	0.762027	0.172971	0.257324	0.552937	0.362741	0.43377	24.6132	24.4216	25.4154	24.6274	24.876	25.2536	25.2239	25.0096	25.7788	24.4571	25.8451	23.8255	24.8366	NaN	24.7209	NaN	NaN	24.674	25.266	25.1779	25.1049	24.49	24.8882	25.1693	24.6988	25.3774	25.9286	26.0638	24.5385	25.2849	25.3495	24.847	24.7201	24.6602	25.6286
P22599	Serpina1b	Alpha-1-antitrypsin 1-2	-0.110764	0.926097	0.142496	1.10381	0.100258	1.07196	0.416075	0.383641	0.905673	0.124259	0.456102	0.349863	35.1665	34.8869	35.432	35.1861	35.2269	35.4877	35.0727	35.2042	35.2927	35.0172	35.1584	35.2826	35.2973	35.5417	34.9751	35.7004	35.4277	35.8018	35.6997	35.6133	35.7155	35.2194	35.4256	35.1524	35.2865	35.3283	35.7586	35.2649	35.5688	35.4187	35.1602	35.5021	35.4795	35.278	35.5545
E9PV24;CON__P02672	Fga	Fibrinogen alpha chain;Fibrinopeptide A;Fibrinogen alpha chain	-0.104142	0.930358	0.144784	1.10557	-0.0652867	0.955755	0.536649	0.290637	0.836953	0.145562	0.240276	0.575075	38.2504	38.1703	37.9752	38.1616	37.9428	38.0681	37.8933	37.9902	37.5523	38.0239	37.9072	37.8181	38.0612	37.9358	38.0182	37.9372	38.1689	37.9421	38.1305	38.0326	37.9453	38.1349	37.8987	37.8356	37.8991	38.7247	38.1482	38.373	38.0412	38.1026	38.3718	38.0418	37.7664	38.0915	38.3207
P06909	Cfh	Complement factor H	0.00386667	1.00268	0.145689	1.10626	-0.0835011	0.943765	0.0172867	0.960978	1.00454	0.09896	0.424471	0.376295	37.3469	37.2398	37.2337	37.0681	37.0613	37.2508	37.0224	37.1749	37.1974	36.863	36.8212	36.7965	37.1744	37.0056	36.8888	37.1613	37.3554	37.1478	37.1541	37.0906	37.1628	36.9177	36.9041	36.9801	36.8939	37.1902	36.8856	37.8128	37.2488	37.1887	37.3295	37.1465	37.0801	37.3221	37.5383
P97399	Dspp	Dentin sialophosphoprotein;Dentin phosphoprotein;Dentin sialoprotein	0.644476	1.56317	0.147527	1.10767	0.463446	1.37883	1.4819	0.0329684	0.290596	0.512158	1.95686	0.0110442	25.5039	25.4624	25.5253	26.514	26.2144	26.3676	26.0923	25.7702	26.0098	26.4227	25.9039	25.9652	26.3819	26.6608	26.938	26.6338	27.2095	26.5326	26.2889	24.7853	24.5155	25.9423	26.2456	26.3745	26.1359	26.5	26.0601	24.9733	26.5481	26.5973	25.8344	26.034	26.3067	26.3151	26.5202
P29788;CON__Q3ZBS7;Q8BP99	Vtn	Vitronectin	-0.117881	0.92154	0.150887	1.11025	-0.274901	0.826507	1.01	0.0977246	0.959811	0.109695	2.24436	0.00569689	34.9482	34.9506	34.9275	34.9402	34.9198	34.5251	34.765	34.7371	35.1018	34.712	34.8234	34.8375	34.7565	34.9408	34.7086	34.6101	34.8891	34.8383	34.9888	35.0039	34.9227	34.7434	34.7693	34.7108	34.7507	35.1749	35.1126	35.2643	35.0538	34.9937	35.2687	34.8265	34.6792	35.0777	35.1863
Q08481	Pecam1	Platelet endothelial cell adhesion molecule	0.121308	1.08772	0.1579	1.11566	0.031276	1.02192	0.595531	0.253787	0.468095	0.340333	0.117484	0.762984	25.8416	25.5704	25.4863	NaN	NaN	NaN	25.7376	25.7795	25.4155	25.7511	25.7818	25.5075	25.8078	NaN	25.6204	NaN	25.7135	NaN	NaN	NaN	25.386	NaN	25.7567	NaN	25.5845	NaN	NaN	NaN	NaN	NaN	NaN	25.6243	NaN	26.1476	NaN
P98063	Bmp1	Bone morphogenetic protein 1	NaN	NaN	0.16172	1.11862	-0.36041	0.778943	NaN	NaN	NaN	NaN	NaN	NaN	NaN	NaN	NaN	NaN	23.7614	NaN	23.9732	NaN	NaN	NaN	NaN	NaN	NaN	NaN	NaN	NaN	NaN	NaN	NaN	NaN	NaN	NaN	NaN	NaN	NaN	NaN	NaN	NaN	NaN	NaN	NaN	NaN	NaN	NaN	NaN
Q91ZX7;Q3TX51	Lrp1	Prolow-density lipoprotein receptor-related protein 1;Low-density lipoprotein receptor-related protein 1 85 kDa subunit;Low-density lipoprotein receptor-related protein 1 515 kDa subunit;Low-density lipoprotein receptor-related protein 1 intracellular domain	-0.141836	0.906365	0.162901	1.11954	0.218657	1.16365	0.822928	0.150339	1.65284	0.0222412	2.34549	0.00451343	28.9453	28.918	29.1128	29.1611	28.9904	28.861	28.7274	28.9133	29.1456	28.7589	28.8201	29.2109	28.6195	28.7836	28.9156	28.7445	28.6944	28.6796	29.2654	28.9724	29.0507	28.727	28.955	28.9609	28.6698	28.6769	29.2255	29.0355	29.1905	29.1671	28.9932	28.9519	29.1518	29.1534	29.2236
Q63880;Q8VCU1	Ces3a	Carboxylesterase 3A	0.0740967	1.0527	0.164148	1.1205	0.0374333	1.02629	NaN	NaN	0.514189	0.306063	NaN	NaN	NaN	NaN	26.0571	NaN	25.8902	NaN	NaN	25.9006	NaN	NaN	NaN	26.4649	NaN	NaN	NaN	NaN	NaN	NaN	NaN	26.5017	NaN	NaN	NaN	NaN	NaN	26.4846	26.1861	NaN	26.0145	25.895	26.4341	NaN	NaN	26.1101	NaN
Q5MJS3;Q8CID3	Fam20c	Extracellular serine/threonine protein kinase FAM20C	0.137701	1.10015	0.167392	1.12303	0.231635	1.17416	0.316086	0.482963	0.523332	0.299687	0.85058	0.141065	27.2682	26.2825	26.3489	26.2018	26.29	26.615	26.51	26.8851	26.4534	26.6653	26.7064	26.1811	26.6688	27.0453	27.1801	NaN	26.1177	27.3323	26.2297	26.6598	26.2091	26.6798	26.6959	27.2087	26.6337	26.4788	NaN	26.9537	27.0139	26.6245	26.5962	26.9965	26.8644	26.132	26.2966
P05017	Igf1	Insulin-like growth factor I	-0.201301	0.869766	0.16934	1.12454	-0.262795	0.833472	0.674388	0.211647	NaN	NaN	NaN	NaN	NaN	26.6975	NaN	NaN	NaN	26.637	NaN	26.5825	NaN	26.7877	26.2865	26.9998	26.1062	26.8503	26.569	26.3849	26.753	26.526	26.6105	NaN	26.8904	27.1105	26.5096	NaN	26.8097	NaN	NaN	NaN	NaN	NaN	NaN	26.8083	NaN	NaN	NaN
P68134;P68033;P63268;P62737	Acta1;Actc1;Actg2;Acta2	Actin, alpha skeletal muscle;Actin, alpha cardiac muscle 1;Actin, gamma-enteric smooth muscle;Actin, aortic smooth muscle	NaN	NaN	0.172708	1.12717	0.312603	1.24195	NaN	NaN	0.0898708	0.813072	NaN	NaN	NaN	NaN	NaN	NaN	NaN	26.3186	NaN	26.2758	25.2101	NaN	25.6907	25.7737	NaN	NaN	NaN	NaN	NaN	26.5879	NaN	NaN	NaN	NaN	NaN	NaN	NaN	NaN	NaN	NaN	NaN	NaN	27.2564	NaN	25.0664	NaN	26.7307
P08607	C4bpa	C4b-binding protein	-0.0342222	0.976558	0.175284	1.12919	-0.166044	0.891283	0.0541496	0.882776	0.420121	0.380084	0.45653	0.349519	33.2349	33.1061	33.9397	33.1779	33.5387	33.4616	33.2545	33.63	33.9687	33.4364	33.0892	34.2502	34.2757	34.3933	33.7837	33.6092	33.8869	33.8903	34.6001	34.0371	34.5822	33.3816	33.3258	33.1638	33.6028	34.0348	34.1947	33.6681	33.8436	33.5536	33.4264	32.7618	33.2355	33.837	34.2298
P33587	Proc	Vitamin K-dependent protein C;Vitamin K-dependent protein C light chain;Vitamin K-dependent protein C heavy chain;Activation peptide	-0.310269	0.806491	0.178172	1.13145	-0.151419	0.900365	1.29719	0.0504437	0.81237	0.154039	0.634302	0.232112	29.7473	29.625	30.0742	29.4364	29.4946	29.3841	29.7118	29.4753	30.1643	29.6493	29.4546	29.4629	29.8762	30.0081	29.4563	29.3695	29.7808	29.6579	30.467	30.1339	30.2357	29.6304	29.6441	29.7567	29.2884	30.2457	30.1061	30.1801	30.0016	29.8995	29.9056	29.386	29.6531	29.9104	29.8651
P16294	F9	Coagulation factor IX;Coagulation factor IXa light chain;Coagulation factor IXa heavy chain	-0.0138833	0.990423	0.185496	1.13721	0.130271	1.0945	0.0408456	0.910237	1.02144	0.0951824	0.559299	0.275868	30.3165	30.0213	30.4104	30.0673	30.5677	30.2076	30.2156	30.347	30.7984	30.3522	30.3378	30.8481	30.6551	30.76	30.5436	30.4376	30.5446	30.3586	30.6421	30.5956	30.6104	30.2795	30.2511	30.4361	30.1332	31.0186	30.9958	30.7693	30.6533	30.5503	30.3427	30.347	30.2731	30.4085	30.8245
Q99LJ1	Fuca1	Tissue alpha-L-fucosidase	-0.117915	0.921518	0.191135	1.14166	0.10751	1.07737	NaN	NaN	NaN	NaN	NaN	NaN	NaN	24.9522	NaN	NaN	NaN	NaN	NaN	25.741	NaN	NaN	25.3691	NaN	NaN	25.5139	NaN	NaN	NaN	NaN	NaN	NaN	NaN	NaN	25.6351	25.4837	NaN	NaN	NaN	NaN	25.5215	NaN	NaN	25.6773	25.4144	NaN	NaN
P00687;P00688;CON__Q3MHH8	Amy1	Alpha-amylase 1	0.294241	1.22624	0.193308	1.14338	0.610475	1.52676	0.869032	0.135197	0.253274	0.558118	1.88567	0.0130115	NaN	NaN	25.2612	24.7445	NaN	NaN	24.5589	NaN	24.7294	25.3916	25.585	25.2244	25.0494	25.5661	26.0321	NaN	25.2352	25.1489	24.8387	NaN	NaN	25.5522	NaN	25.0403	25.3264	NaN	24.7917	NaN	24.5361	NaN	NaN	25.6625	25.4875	24.3912	25.0067
Q8K0E8	Fgb	Fibrinogen beta chain;Fibrinopeptide B;Fibrinogen beta chain	-0.0155544	0.989276	0.196981	1.1463	-0.0178422	0.987709	0.0699283	0.851279	0.785205	0.163981	0.045867	0.899773	38.5303	38.1799	38.1053	38.3505	38.0542	38.2768	37.8655	38.1654	37.5558	38.1798	38.0488	38.1835	38.1938	38.1122	38.0181	38.0563	38.2398	38.1001	38.06	37.8893	38.0561	38.1421	37.9895	38.0101	38.1668	38.6867	38.2718	38.6618	38.1358	38.0829	38.7261	38.2265	37.9828	38.0364	38.6293
Q8R121;CON__ENSEMBL:ENSBTAP00000013050	Serpina10	Protein Z-dependent protease inhibitor	0.00951778	1.00662	0.197306	1.14655	0.233997	1.17609	0.0486262	0.894075	0.930902	0.117246	1.93696	0.0115621	32.9663	32.8322	32.7981	33.0577	33.0963	33.141	32.8704	33.0542	32.9406	33.1631	33.066	32.959	33.4379	33.2339	33.1662	33.3955	33.3824	33.1809	33.2591	33.3096	33.1486	32.9562	33.1775	33.1767	33.2821	33.4526	33.1369	33.9961	33.2019	33.0442	33.1978	32.8729	33.1732	32.8487	33.1266
Q8VCM7	Fgg	Fibrinogen gamma chain	-0.0323722	0.977811	0.206662	1.15402	-0.0441789	0.969842	0.136396	0.730473	1.06664	0.085775	0.138159	0.727513	38.0545	37.8561	37.7452	38.0437	37.7859	37.6198	37.4745	37.736	37.3373	37.8104	37.8336	37.7409	37.7437	37.8124	37.8364	37.7228	37.8886	37.7719	37.8382	37.6615	37.6677	37.8471	37.7403	37.6278	37.6433	38.4939	37.9324	38.336	37.7419	37.8294	38.2641	37.8467	37.6443	37.7972	38.1233
Q9Z0M6	Cd97	CD97 antigen	0.329392	1.25648	0.209457	1.15625	0.863207	1.81908	1.68923	0.0204535	0.511782	0.307764	3.61724	0.000241412	27.4966	27.346	27.3567	27.4795	27.5598	27.5479	27.4688	27.8904	26.3232	28.1839	27.9942	27.9408	27.5691	27.8427	27.9936	28.0007	27.2839	27.8294	27.1857	27.5304	27.6437	27.244	27.8913	27.7353	27.6371	27.113	27.6932	27.2365	27.1884	27.3525	26.9787	28.1403	28.0563	27.7432	27.855
Q9R0E2;Q9R0E1	Plod1	Procollagen-lysine,2-oxoglutarate 5-dioxygenase 1	-0.19657	0.872623	0.211741	1.15808	-0.135984	0.910049	0.9106	0.122857	0.639962	0.229107	0.291393	0.511218	26.4965	26.4558	26.7539	27.0106	27.445	26.6119	NaN	27.0471	26.7191	26.3512	26.7935	26.2774	26.8071	26.5259	26.6701	26.4941	26.5952	26.797	27.0862	26.4743	26.7907	26.9366	26.6288	26.7633	26.2657	27.2654	26.8696	27.6768	26.8125	26.7238	26.7598	27.1181	26.9116	26.5906	27.3852
Q9Z1R3	Apom	Apolipoprotein M	0.00169929	1.00118	0.229232	1.17221	0.577009	1.49175	0.00388222	0.991101	NaN	NaN	1.55119	0.0281066	25.2202	24.7916	25.1565	NaN	NaN	NaN	25.0602	NaN	NaN	25.7483	26.0684	NaN	25.6566	25.2494	25.4017	25.596	25.7805	NaN	26.0047	25.6458	25.3701	25.2681	25.8215	25.2714	26.0061	NaN	25.7426	NaN	NaN	NaN	NaN	NaN	25.4519	NaN	25.1208
P04186	Cfb	Complement factor B;Complement factor B Ba fragment;Complement factor B Bb fragment	-0.0406233	0.972235	0.229241	1.17222	0.0735111	1.05227	0.195767	0.637138	1.50151	0.0315129	0.343589	0.453326	36.5577	36.2641	36.5102	36.2643	35.8748	35.8738	35.9089	36.0262	36.3367	36.2723	36.0473	36.3049	36.3312	36.4526	36.3631	36.5156	36.5698	36.5174	36.7154	36.5681	36.5854	36.1677	36.3492	36.3549	36.124	36.4988	36.3763	36.4965	36.5103	36.37	36.3823	36.3434	36.3062	36.511	36.5527
Q61268	Apoc4	Apolipoprotein C-IV	-0.0531122	0.963855	0.232911	1.1752	0.384131	1.30507	0.0925336	0.808102	0.494365	0.320358	0.715968	0.192323	27.203	27.2837	28.4702	28.3736	27.9947	27.7705	28.2781	28.1579	28.4051	29.1777	28.5625	29.1531	28.8143	28.843	29.0689	29.1522	29.1753	29.5136	29.751	29.1679	29.2427	29.4584	29.4253	28.1428	28.8538	29.6628	28.2339	28.522	28.3595	28.2624	27.6195	27.3122	28.6437	28.3208	28.8477
Q00519	Xdh	Xanthine dehydrogenase/oxidase;Xanthine dehydrogenase;Xanthine oxidase	0.00043875	1.0003	0.233493	1.17568	0.660093	1.58018	0.000737052	0.998304	0.214671	0.609998	1.57344	0.0267027	NaN	24.9994	NaN	25.875	NaN	25.0531	NaN	NaN	NaN	25.4401	26.5081	26.1644	25.5955	26.0357	26.0823	26.1078	NaN	25.7741	26.1224	25.9112	NaN	NaN	25.2627	25.9705	NaN	25.9645	26.547	NaN	24.9418	NaN	25.6879	NaN	NaN	NaN	NaN
Q61129	Cfi	Complement factor I;Complement factor I heavy chain;Complement factor I light chain	-0.22251	0.857073	0.243964	1.18424	0.0571089	1.04038	1.91333	0.0122087	4.31568	4.83418e-05	0.660502	0.218523	35.0436	34.9018	34.8382	35.0211	34.996	34.9582	34.823	34.855	34.8338	34.5293	34.4151	34.7884	34.7112	34.5888	34.6544	34.9575	34.954	34.8226	35.0641	34.9623	35.0233	34.8891	34.9349	34.9926	34.7456	34.6804	35.1316	35.1351	35.1763	35.2273	35.1863	34.9963	35.2205	35.3438	35.1108
Q06890;CON__P17697	Clu	Clusterin;Clusterin beta chain;Clusterin alpha chain	0.00593111	1.00412	0.254553	1.19297	-0.09165	0.938449	0.0112145	0.974508	0.953762	0.111234	0.287783	0.515486	34.8333	34.8364	35.3284	34.7101	34.669	34.6951	34.6003	34.6663	35.3671	34.8081	34.7091	35.1041	35.3666	35.4224	34.7096	34.5327	34.618	34.7767	35.1921	35.1051	34.9142	34.0398	34.7097	34.6298	34.6173	35.4925	35.2935	35.5623	35.1198	35.0466	35.2921	34.4653	34.6833	35.1614	35.4578
Q8K0D2	Habp2	Hyaluronan-binding protein 2;Hyaluronan-binding protein 2 50 kDa heavy chain;Hyaluronan-binding protein 2 50 kDa heavy chain alternate form;Hyaluronan-binding protein 2 27 kDa light chain;Hyaluronan-binding protein 2 27 kDa light chain alternate form	-0.0346956	0.976238	0.260054	1.19752	0.198206	1.14727	0.0987285	0.796657	0.986451	0.103169	0.852408	0.140473	30.0554	29.8243	30.5717	30.7254	30.5124	30.1148	30.411	30.2965	30.7078	29.7204	29.9559	30.4415	30.4845	30.694	30.1838	30.3221	30.1932	30.4777	30.4169	30.155	29.9443	30.28	30.2364	30.5967	29.9609	30.6333	30.5619	30.509	30.6718	30.5427	30.7037	29.8963	30.5661	30.9372	31.0719
P05208	Cela2a	Chymotrypsin-like elastase family member 2A	0.146589	1.10695	0.265788	1.20229	0.393096	1.31321	0.192906	0.641349	0.402887	0.39547	1.09924	0.0795714	NaN	NaN	27.3317	26.8254	26.1955	26.3386	26.1879	25.9335	26.1356	26.652	26.9494	27.1435	26.9929	27.2449	26.8561	NaN	NaN	26.5926	27.098	26.7303	27.012	26.3042	28.3554	26.1858	26.7212	NaN	25.7706	NaN	26.5736	27.2785	NaN	26.9003	26.8618	25.8204	NaN
Q02105	C1qc	Complement C1q subcomponent subunit C	0.248556	1.18802	0.27464	1.20969	0.62933	1.54685	0.664544	0.216499	0.74882	0.178312	2.43787	0.00364865	31.3783	30.7463	30.8798	31.1099	30.6257	30.3301	30.9759	30.9532	31.3817	31.9795	32.0038	30.9997	32.1502	31.768	31.8009	31.6915	31.0381	31.6074	30.6369	31.0722	31.7262	31.7715	31.8154	31.5395	31.8169	31.2478	31.1756	30.7058	30.8092	30.5598	31.3157	31.6278	31.1848	31.2875	31.27
Q8CG16	C1ra	Complement C1r-A subcomponent;Complement C1r-A subcomponent heavy chain;Complement C1r-A subcomponent light chain	-0.0886611	0.940395	0.281002	1.21504	-0.110678	0.926153	0.322628	0.475742	1.24603	0.0567499	0.340851	0.456193	32.1755	31.6299	32.1323	32.0629	31.5423	31.5431	31.4018	31.605	32.1243	31.7403	32.0086	31.8795	32.3165	32.3759	31.4266	31.9276	31.5476	31.9393	32.0236	32.1052	31.8724	31.8355	32.1653	31.9023	31.7003	32.2972	32.0582	31.595	31.9819	31.7783	32.0103	32.1669	32.2145	32.2701	32.352
B2RXS4	Plxnb2	Plexin-B2	-0.413618	0.750739	0.281926	1.21582	-0.116725	0.922279	0.653123	0.222268	0.208207	0.619146	0.0900464	0.812744	NaN	NaN	25.5237	24.9386	NaN	NaN	23.4196	NaN	24.8434	24.9083	24.6321	25.1931	23.9953	NaN	24.7864	24.6822	NaN	24.4329	NaN	NaN	24.81	NaN	NaN	NaN	24.6249	NaN	25.7904	NaN	NaN	24.9831	NaN	NaN	NaN	24.8197	25.0869
P07759	Serpina3k	Serine protease inhibitor A3K	-0.136991	0.909414	0.285818	1.2191	-0.630158	0.646106	0.317107	0.481829	1.01492	0.096622	1.51807	0.0303339	36.2416	35.9267	37.0912	35.9997	36.1595	36.4063	36.0892	36.5566	36.9517	36.4845	35.9477	36.9716	36.916	37.1786	36.0963	37.2512	37.2149	37.2667	37.0149	37.183	37.1772	36.7772	36.7141	36.4471	37.0768	37.1362	37.0339	36.306	36.7577	36.886	36.8346	36.4698	36.3877	36.8615	37.0094
P09470	Ace	Angiotensin-converting enzyme;Angiotensin-converting enzyme, soluble form	-0.0155467	0.989282	0.287194	1.22026	-0.0191511	0.986813	0.0411284	0.909644	1.11603	0.076555	0.0364212	0.919557	29.2378	29.2103	30.138	29.3685	29.3617	29.4454	29.22	29.3391	30.1932	29.3685	29.5379	29.9573	29.9514	29.9723	29.4242	29.5292	29.376	29.4973	29.9869	29.8771	30.0864	29.1875	29.5683	29.4687	29.3022	29.4951	29.782	29.4152	29.7577	29.9893	30.0457	29.4172	29.6543	29.9293	29.9174
Q8CFG8	C1sb	Complement C1s-B subcomponent;Complement C1s-B subcomponent heavy chain;Complement C1s-B subcomponent light chain	-0.626894	0.647569	0.288137	1.22106	0.370333	1.29265	1.62969	0.0234588	0.659102	0.219229	0.971251	0.106844	28.5296	28.071	28.9241	27.7164	27.0176	28.4665	28.6687	28.0971	28.4297	28.7747	28.6014	28.696	28.8408	28.4475	28.8442	28.7468	28.1405	28.5647	29.3458	28.6717	30.5902	28.8944	29.8984	28.8397	28.7417	28.4606	29.8561	27.9664	28.0028	28.2242	28.6369	28.8947	28.4937	28.7148	28.6792
Q8QZR4	Oaf	Out at first protein homolog	0.324849	1.25253	0.310872	1.24046	0.124425	1.09007	0.378103	0.418695	0.448234	0.356259	0.173889	0.670055	NaN	25.8423	26.8252	26.2059	25.9582	NaN	26.0246	NaN	27.0716	NaN	NaN	26.9067	NaN	26.9647	26.7837	26.7598	NaN	NaN	27.1179	26.1161	26.827	26.3541	27.0578	24.9432	26.0091	27.2335	27.101	NaN	27.2586	26.3143	NaN	NaN	NaN	NaN	26.7182
P18525		Ig heavy chain V region 5-84	NaN	NaN	0.31256	1.24191	NaN	NaN	NaN	NaN	NaN	NaN	NaN	NaN	NaN	NaN	NaN	NaN	NaN	NaN	NaN	27.6183	NaN	NaN	NaN	NaN	NaN	NaN	NaN	NaN	NaN	NaN	NaN	NaN	NaN	NaN	NaN	NaN	NaN	NaN	NaN	NaN	NaN	NaN	NaN	NaN	NaN	NaN	NaN
Q8BK48;Q91WG0;Q6AW46	Ces2e	Pyrethroid hydrolase Ces2e	-0.550922	0.682584	0.313104	1.24238	0.200462	1.14907	0.751299	0.177297	0.683539	0.207234	0.371823	0.424793	28.3239	28.3528	29.7297	28.05	27.8714	28.4402	27.9396	28.3161	29.2299	27.2366	27.4395	28.7835	29.4346	28.8788	27.9962	28.8851	26.3895	28.6983	28.1843	29.0359	29.1584	27.9278	28.336	28.0944	28.8975	29.4652	29.6009	29.1645	29.2614	29.3026	28.6679	28.3926	28.4275	28.7532	28.5362
Q07456	Ambp	Protein AMBP;Alpha-1-microglobulin;Inter-alpha-trypsin inhibitor light chain;Trypstatin	-0.0502311	0.965782	0.31447	1.24355	-0.0516833	0.96481	0.142555	0.720187	1.46589	0.0342068	0.166208	0.682012	34.8063	34.5389	34.5928	34.6508	34.4605	34.501	34.4342	34.4061	34.6182	34.764	34.5189	34.2023	34.5763	34.5443	34.5881	34.4745	34.4363	34.589	34.5544	34.6457	34.3961	34.3168	34.6164	34.5024	34.3319	35.5291	34.2532	35.4332	34.7946	34.5669	35.2807	34.5594	34.287	34.6819	35.227
Q8CG14	C1sa	Complement C1s-A subcomponent;Complement C1s-A subcomponent heavy chain;Complement C1s-A subcomponent light chain	-0.0873767	0.941233	0.323751	1.25158	0.2159	1.16143	0.433166	0.368837	1.90373	0.0124815	1.11648	0.0764753	32.1634	31.6274	32.1772	32.0431	31.8745	31.5779	31.749	31.8222	32.3843	32.2429	32.1097	31.9273	32.3983	32.4897	32.1647	32.1819	31.8668	32.2291	31.8956	32.1703	32.5513	32.2879	32.141	32.388	32.2833	32.5069	32.1726	31.9098	32.191	32.0635	32.1341	32.2799	32.3233	32.3965	32.4215
Q9R097	Spint1	Kunitz-type protease inhibitor 1	0.56196	1.47627	0.332968	1.2596	0.277879	1.21241	NaN	NaN	0.385646	0.411485	1.3959	0.0401886	NaN	NaN	24.336	24.0709	NaN	23.8312	23.9078	24.3044	23.7601	24.2617	24.7597	NaN	NaN	NaN	24.8748	NaN	NaN	23.8925	NaN	NaN	NaN	NaN	NaN	NaN	23.211	NaN	24.5594	24.0298	NaN	NaN	NaN	24.4844	25.5711	23.3869	NaN
Q91X72	Hpx	Hemopexin	-0.185407	0.879401	0.346587	1.27155	-0.135349	0.91045	1.30902	0.0490885	1.33523	0.0462138	0.439864	0.363191	38.154	38.1335	38.1501	38.031	37.957	38.0703	37.9433	37.9632	38.4347	37.7028	37.6433	37.9059	37.955	37.6915	37.6708	37.9091	37.7324	37.8981	37.9791	38.2793	38.1024	37.6318	37.8928	37.8833	37.8062	38.3469	37.8557	39.2619	38.221	38.1347	38.8872	38.0369	37.901	38.225	38.8249
Q9ES30	C1qtnf3	Complement C1q tumor necrosis factor-related protein 3	0.395728	1.31561	0.352585	1.27685	0.34027	1.26599	0.572308	0.267727	0.421346	0.379013	0.356117	0.440436	NaN	NaN	NaN	24.6003	NaN	NaN	24.506	NaN	25.4312	25.2091	NaN	24.9096	NaN	NaN	25.1499	NaN	24.0959	NaN	24.6566	24.8945	NaN	NaN	24.0677	24.1628	NaN	NaN	NaN	24.3288	25.1842	25.5788	24.7889	25.2941	24.6483	25.7875	NaN
P47879	Igfbp4	Insulin-like growth factor-binding protein 4	-0.072615	0.950913	0.36468	1.2876	0.03005	1.02105	NaN	NaN	NaN	NaN	0.0665862	0.857855	25.2633	25.6825	NaN	25.3419	25.3239	NaN	25.2911	NaN	NaN	25.3461	NaN	25.6024	NaN	NaN	26.1165	25.3212	NaN	NaN	NaN	NaN	NaN	25.489	25.8493	NaN	NaN	NaN	NaN	NaN	NaN	NaN	NaN	NaN	NaN	NaN	NaN
Q8BFR2	Fstl5	Follistatin-related protein 5	0.217442	1.16267	0.365429	1.28826	-0.176339	0.884946	0.976251	0.105621	1.28463	0.0519242	0.49128	0.322641	27.1503	27.3703	27.4451	27.1636	26.7829	27.7919	27.1327	27.7957	NaN	27.5396	27.6388	27.3828	27.6593	27.6432	27.2742	27.5144	27.793	27.4444	27.9138	27.2005	27.4665	26.6858	NaN	27.3957	27.2814	27.4075	27.2558	28.2187	27.4749	27.4336	28.1207	27.6699	NaN	27.2267	27.8088
A6X935;CON__Q3T052	Itih4	Inter alpha-trypsin inhibitor, heavy chain 4	-0.0474967	0.967614	0.366878	1.28956	0.315409	1.24436	0.132882	0.736407	1.13083	0.0739902	1.55863	0.0276293	36.0277	35.9149	35.3428	35.8602	35.816	35.7465	35.6678	35.7894	35.6264	35.7927	35.8603	35.3256	35.3131	35.5263	35.4812	35.82	36.0831	35.7439	35.4621	35.5466	35.3439	35.478	36.0357	35.8953	35.6737	36.344	35.5944	37.3384	35.7946	35.7138	36.5729	35.9688	35.9479	35.7233	36.2909
Q9R1E6	Enpp2	Ectonucleotide pyrophosphatase/phosphodiesterase family member 2	-0.0493667	0.96636	0.38584	1.30662	0.34194	1.26746	0.134027	0.734468	2.22712	0.00592764	1.28694	0.0516489	27.5372	27.7067	28.3446	27.6333	28.1138	27.7957	27.8935	28.0668	28.1834	27.9049	28.3279	27.9688	28.1835	28.0964	28.581	27.464	27.418	27.8802	28.1863	27.986	28.2968	27.6544	28.113	28.0728	27.8213	27.9212	28.2174	28.6442	28.4145	28.3308	28.3157	28.2879	28.0112	28.0365	28.6497
Q91Y47	F11	Coagulation factor XI;Coagulation factor XIa heavy chain;Coagulation factor XIa light chain	-0.216927	0.860396	0.408241	1.32707	0.168528	1.12391	0.348873	0.447844	NaN	NaN	NaN	NaN	NaN	NaN	25.7801	NaN	NaN	NaN	NaN	NaN	25.5352	NaN	NaN	25.9709	25.8774	25.8743	NaN	NaN	NaN	NaN	26.7922	25.9901	25.6389	NaN	NaN	NaN	NaN	25.8812	26.32	27.081	NaN	25.6014	26.2154	26.2041	26.0879	NaN	26.33
P21180	C2	Complement C2;Complement C2b fragment;Complement C2a fragment	-0.151696	0.900192	0.412571	1.33106	-0.141098	0.906829	0.410254	0.388818	1.56154	0.0274447	0.505354	0.312353	31.4582	31.4069	32.0541	31.4461	31.2691	31.3878	31.2205	31.3415	32.2462	31.9519	31.8111	31.8386	32.3591	31.9886	31.5238	31.4176	31.513	31.512	32.1746	32.1386	32.3143	31.1588	31.4222	31.9557	31.6562	32.2515	32.209	32.1207	32.034	32.2213	32.0867	31.3664	31.2764	32.1791	32.0665
P14106	C1qb	Complement C1q subcomponent subunit B	0.162908	1.11954	0.415601	1.33385	0.586128	1.50121	0.38289	0.414104	1.31449	0.0484738	2.85493	0.00139661	32.4042	31.6758	31.9232	32.0429	31.6859	31.1579	31.6288	31.978	32.3257	32.7889	32.968	31.7661	33.0091	32.7336	32.5134	32.7332	31.927	32.5523	31.789	32.0465	32.2752	32.7167	33.0119	32.6193	32.6724	32.273	32.1214	31.831	31.8113	31.7677	32.4966	32.6743	32.6149	32.2195	32.1394
Q01279	Egfr	Epidermal growth factor receptor	-0.796677	0.575674	0.420918	1.33878	-1.07967	0.473138	0.993488	0.101511	0.876515	0.132888	2.06241	0.00866135	33.7218	33.5751	34.8989	33.8614	33.684	33.4016	33.6635	33.7732	34.8708	32.0587	32.1055	34.5609	34.624	34.7616	31.7223	33.7057	33.9968	33.4937	34.9829	34.7958	34.7011	33.5339	33.6589	33.566	33.3798	34.8119	34.7689	34.4002	34.6736	34.7296	34.3775	33.2364	33.5581	34.9083	34.75
Q8CF98	Colec10	Collectin-10	0.26296	1.19994	0.426131	1.34363	0.765426	1.69987	0.400694	0.397471	2.02147	0.00951757	1.62619	0.0236489	NaN	NaN	24.9136	NaN	24.7818	24.878	NaN	25.0846	25.0216	24.7955	25.8468	NaN	25.8957	26.3391	25.5805	25.7932	24.7908	25.5997	25.2583	NaN	25.5782	NaN	25.5602	NaN	24.8722	NaN	NaN	NaN	NaN	25.6853	NaN	NaN	25.2133	NaN	25.3909
Q02819	Nucb1	Nucleobindin-1	-0.00535389	0.996296	0.440157	1.35675	0.324869	1.25255	0.00796487	0.981827	0.758553	0.17436	0.718282	0.191301	25.435	24.883	25.5981	NaN	26.0589	24.6511	25.6484	25.309	25.3668	25.8684	26.5298	25.6348	25.1325	25.2488	26.5858	24.9606	25.2442	25.7984	25.1483	25.8373	25.6573	25.9077	25.7892	NaN	25.31	25.9922	25.737	27.0705	26.4353	26.1589	25.9215	25.0902	26.2519	25.0187	25.6172
P98086	C1qa	Complement C1q subcomponent subunit A	0.230411	1.17317	0.447384	1.36357	0.597792	1.5134	0.590697	0.256627	1.13592	0.073127	2.6436	0.00227193	30.7996	29.7986	30.3868	30.5252	29.6803	29.7775	29.9832	30.5441	30.691	31.1679	31.0554	30.2655	31.392	30.8882	30.7271	31.1553	30.3349	30.8013	29.7229	30.2792	30.6457	30.8661	31.2423	30.6735	30.7985	31.0389	30.4468	30.0849	29.8877	30.0308	30.9392	31.1941	30.9931	30.9137	30.7659
P01942;CON__P01966	Hba	Hemoglobin subunit alpha	-0.654771	0.635176	0.460897	1.3764	-0.00822	0.994319	1.24002	0.0575407	0.616181	0.242002	0.00855818	0.980487	31.4425	31.5506	32.9021	32.1886	31.8883	31.9944	32.2201	30.4994	33.0716	31.3507	31.3836	31.4117	31.8424	31.651	30.7529	32.1959	30.6725	31.5883	31.9032	33.5745	32.4513	32.0498	30.5371	31.6809	31.6808	32.7067	32.1575	32.0011	32.7585	32.9436	32.2967	31.1077	31.2828	33.5426	32.8286
P97333	Nrp1	Neuropilin-1	-0.318762	0.801757	0.489453	1.40391	0.208353	1.15537	0.602926	0.249502	1.01138	0.0974143	0.397515	0.400391	28.2337	28.3697	28.7386	27.3768	28.545	28.3136	28.1151	28.1483	28.8479	26.5296	27.537	27.7728	27.5138	27.7844	27.3334	28.0379	28.1101	27.5798	27.5376	27.8008	27.5636	27.7439	27.3926	27.8357	27.5791	29.5468	28.0675	29.0778	28.0389	28.9191	28.1668	28.252	27.9005	29.6626	29.7383
O88200	Clec11a	C-type lectin domain family 11 member A	0.0233162	1.01629	0.510096	1.42414	1.097	2.1391	0.0504779	0.890271	1.09883	0.0796469	2.93281	0.00116732	NaN	NaN	26.1263	25.0471	24.7592	26.1752	NaN	25.8154	26.0099	25.9234	26.114	25.1264	25.6672	NaN	25.3653	25.4633	25.7244	25.2601	25.5774	NaN	25.5725	25.5631	NaN	25.2471	25.38	26.003	NaN	NaN	25.6401	26.401	26.6487	25.9024	26.2861	26.5543	25.6245
Q9JM99	Prg4	Proteoglycan 4;Proteoglycan 4 C-terminal part	0.15908	1.11657	0.516418	1.4304	0.589583	1.50481	0.298169	0.503304	0.987012	0.103036	1.00147	0.0996614	27.1819	27.3023	26.132	27.4204	27.3957	27.1699	27.2504	27.0272	27.2692	27.253	27.3532	26.7768	27.0242	26.5547	27.7394	27.7793	27.2986	27.6115	26.4441	26.8496	26.3924	26.7294	27.2803	27.5343	27.3074	28.1145	27.3069	29.322	26.9509	26.6828	28.2076	27.1873	27.3044	27.2603	28.0057
Q60963	Pla2g7	Platelet-activating factor acetylhydrolase	0.12324	1.08918	0.56818	1.48265	0.72952	1.65809	0.246917	0.566347	4.91757	1.20902e-05	4.46962	3.39141e-05	29.7039	29.6396	29.6106	29.7407	29.9154	29.4658	29.9859	29.5948	29.8722	30.4944	30.1526	30.5071	30.4345	30.3064	30.3074	29.5948	29.2948	30.0611	29.633	29.9323	29.1902	29.7292	30.1583	30.4669	29.8459	30.3972	30.6907	30.164	30.1571	30.3171	29.9038	30.2677	30.3097	30.3606	30.6494
Q60590	Orm1	Alpha-1-acid glycoprotein 1	-0.208087	0.865685	0.593517	1.50892	-0.180682	0.882286	0.64043	0.22886	1.69257	0.0202969	0.411981	0.387274	32.4961	32.9549	32.8677	32.9331	32.8884	33.175	32.9727	32.8553	33.3638	32.3296	32.2168	32.7138	32.8292	32.7589	32.6518	32.7966	33.0443	32.561	32.8808	33.3203	32.7557	32.4566	32.4883	32.5611	32.7662	33.7757	32.77	34.881	33.375	33.1407	33.5945	32.6428	33.124	33.3334	34.1388
Q91WP6;Q6P4P1	Serpina3n	Serine protease inhibitor A3N	0.0262867	1.01839	0.636836	1.55491	0.410083	1.32876	0.0417526	0.908338	1.68273	0.0207621	1.34626	0.0450548	33.2273	32.5105	33.2541	32.9112	33.436	32.9434	32.8592	33.4724	33.9139	33.8871	33.5799	33.5533	33.8814	34.0725	34.0272	33.9376	33.9725	33.7721	33.6019	33.4719	33.4759	33.475	33.5244	33.4964	33.7854	35.4451	34.171	35.1376	33.6568	33.492	33.8199	33.2498	33.3811	33.6119	34.5011
P08071	Ltf	Lactotransferrin	-0.326147	0.797664	0.636894	1.55498	-0.415972	0.749514	0.850445	0.141109	1.41054	0.0388565	0.921183	0.119899	27.6967	NaN	28.0796	27.6927	27.5535	28.295	27.4091	27.9076	28.9272	27.3248	27.6636	26.5417	28.0691	28.1111	27.2918	28.0287	27.816	28.133	28.5417	27.9327	28.0525	27.509	27.8756	28.5289	27.7305	27.8712	27.873	28.8442	28.7376	28.3488	28.5644	27.9369	27.7455	28.7463	28.3196
Q91V80	Apof	Apolipoprotein F	-1.44622	0.366983	0.64015	1.55849	-0.39852	0.758636	NaN	NaN	NaN	NaN	NaN	NaN	NaN	NaN	NaN	NaN	NaN	NaN	NaN	NaN	26.9854	NaN	NaN	NaN	NaN	26.0329	NaN	NaN	NaN	NaN	27.6927	27.2014	27.7734	NaN	NaN	NaN	26.5195	28.5251	27.1625	NaN	NaN	NaN	26.9871	NaN	NaN	NaN	28.0956
Q61704;CON__Q0V8M9	Itih3	Inter-alpha-trypsin inhibitor heavy chain H3	-0.176026	0.885138	0.653632	1.57312	0.176619	1.13023	0.547517	0.283454	2.85844	0.00138535	0.572416	0.26766	34.8328	34.4157	34.6011	34.863	34.7727	34.6085	34.5715	34.8452	34.7963	34.7753	34.9392	34.3274	34.8269	34.5987	34.3512	34.8669	34.9999	34.8743	34.7929	34.9331	34.6803	34.816	34.9562	34.7861	34.779	35.922	34.4785	36.0995	35.314	35.0144	35.8137	35.0698	34.5474	35.1298	35.8029
Q8CIZ8	Vwf	von Willebrand factor;von Willebrand antigen 2	-0.102126	0.931659	0.679091	1.60113	0.622194	1.53921	0.119812	0.758905	1.67112	0.0213244	1.07612	0.0839234	31.1136	31.2317	30.458	31.5657	30.0469	29.8807	29.7523	30.8578	29.4258	31.7498	31.5628	30.6967	31.3398	30.3703	31.6419	29.9581	30.9936	31.1472	31.8276	29.5186	31.4051	31.5523	31.2281	31.5275	31.7388	30.2323	31.3489	30.8385	31.1505	30.9859	30.6791	31.5128	31.2581	31.361	31.215
P06684;CON__Q1A7A4	C5	Complement C5;Complement C5 beta chain;Complement C5 alpha chain;C5a anaphylatoxin;Complement C5 alpha chain	-0.84867	0.555296	0.715498	1.64205	0.165974	1.12192	0.618149	0.240908	2.21163	0.0061429	0.385749	0.411387	35.4391	35.1998	36.3916	35.4181	35.3331	35.3141	35.17	35.4034	36.4299	34.3038	34.8957	35.9635	35.4155	35.4898	34.2412	34.6354	34.5325	29.5859	36.2799	35.3796	35.3368	34.1917	34.3549	35.1509	33.7486	36.0401	36.2187	36.436	36.4375	36.4094	36.515	35.5193	35.402	36.5412	36.7008
P04939;P11590	Mup3	Major urinary protein 3	-0.652382	0.636229	0.721519	1.64892	-1.26088	0.417289	0.824722	0.149719	0.964665	0.108476	1.00428	0.0990192	29.0874	29.2947	31.4387	28.7008	29.0571	29.5971	29.1306	27.9564	31.0219	29.2352	28.9018	30.9315	31.0919	30.8343	28.1748	29.3432	29.4301	29.0702	30.571	31.0634	30.8734	29.9911	30.084	29.192	29.1085	31.2476	30.7535	30.0964	30.5864	31.1041	30.1735	29.1752	29.2401	30.7805	30.232
P01029;CON__P01030;CON__ENSEMBL:ENSBTAP00000007350	C4b	Complement C4-B;Complement C4 beta chain;Complement C4 alpha chain;C4a anaphylatoxin;Complement C4 gamma chain	0.27274	1.2081	0.760296	1.69384	0.436899	1.35369	0.760327	0.173649	2.42169	0.00378716	1.70894	0.0195459	35.7069	35.4838	36.0728	35.4885	34.7951	35.2007	35.1129	35.4952	36.1808	36.3647	36.1812	35.8273	36.3358	36.2483	36.4188	36.1313	36.6626	36.1783	34.9099	35.5757	35.9245	36.0638	35.7807	36.1554	36.3474	36.6183	36.5179	36.8314	36.2169	36.4171	36.2587	35.6092	35.4117	36.087	36.8462
P47867	Scg3	Secretogranin-3	0.0617167	1.04371	0.812915	1.75676	1.14741	2.21516	NaN	NaN	NaN	NaN	NaN	NaN	23.9926	NaN	NaN	NaN	NaN	NaN	NaN	NaN	NaN	24.7508	24.3344	NaN	NaN	NaN	25.0307	NaN	NaN	NaN	NaN	NaN	NaN	NaN	NaN	24.6436	NaN	NaN	NaN	NaN	NaN	NaN	NaN	24.3703	25.2407	NaN	NaN
Q8VCG4	C8g	Complement component C8 gamma chain	-0.894329	0.537997	0.826201	1.77301	-0.744207	0.596996	0.969289	0.107327	0.891993	0.128235	0.622742	0.238374	30.8279	30.4063	33.4413	30.9109	31.113	31.421	31.2568	31.0986	33.5293	29.8213	29.6014	32.5664	32.7191	32.711	30.3313	31.6879	31.9195	31.6027	33.3695	33.4127	33.0915	31.0603	31.4383	31.4525	31.3592	32.7056	33.1198	32.6747	32.9769	33.0452	32.7774	30.0894	31.0882	32.9658	32.942
P06683	C9	Complement component C9	-0.548241	0.683853	0.874207	1.833	-0.244918	0.843864	0.541517	0.287398	1.0897	0.0813387	0.226454	0.593671	32.7792	32.493	34.81	33.0629	33.1745	32.9772	32.9389	32.9924	34.9299	32.5339	32.121	34.6906	34.2981	34.9671	32.9016	33.8214	33.5568	33.8628	35.6953	35.0365	35.2313	33.0381	33.1822	33.0566	32.8186	34.6555	34.9735	34.49	34.6657	34.7002	34.6501	31.7886	33.0068	34.6397	35.2234
P01868;P01869	Ighg1	Ig gamma-1 chain C region secreted form;Ig gamma-1 chain C region, membrane-bound form	0.311129	1.24068	0.968256	1.95647	1.90548	3.74632	0.348006	0.448739	1.56524	0.0272121	4.58139	2.62184e-05	32.5986	31.7932	32.218	32.3935	31.141	33.4205	30.5332	31.7353	32.0402	32.1833	32.6835	33.9092	33.2493	32.9349	32.2362	31.6001	30.9834	32.8598	31.9827	32.2743	31.5988	31.6867	32.0487	33.9791	31.6682	31.5224	33.0788	32.8544	33.0944	32.6653	32.0429	32.0505	32.9541	32.9376	33.0143
Q63805	Orm3	Alpha-1-acid glycoprotein 3	0.103995	1.07475	0.983602	1.9774	1.83653	3.5715	0.0830293	0.825982	1.71395	0.0193217	1.75713	0.0174932	NaN	23.2274	NaN	23.0806	NaN	22.6372	23.3416	22.9673	23.2287	23.9906	24.8511	NaN	23.245	NaN	24.4138	NaN	23.3113	NaN	NaN	NaN	NaN	22.9861	NaN	24.1812	24.5077	23.7585	NaN	24.5151	NaN	NaN	NaN	NaN	NaN	NaN	24.493
Q8BH35	C8b	Complement component C8 beta chain	-0.938027	0.521946	0.984411	1.97851	-0.860256	0.550855	0.954206	0.11112	1.17373	0.0670301	0.764315	0.172062	32.5409	32.2533	35.0569	32.6067	32.9758	33.1883	33.0322	33.2449	35.1025	31.4041	31.3616	34.4785	34.4281	34.802	31.9122	33.3336	33.9489	33.4168	35.0903	35.0872	34.7329	32.9631	33.2788	33.315	33.0377	34.9813	35.0417	34.4918	34.9014	34.9044	34.6973	32.033	32.9088	35.0043	35.1006
O08692	Ngp	Neutrophilic granule protein	NaN	NaN	1.0492	2.06939	-0.04759	0.967551	NaN	NaN	NaN	NaN	NaN	NaN	NaN	NaN	NaN	NaN	NaN	NaN	NaN	NaN	22.1508	NaN	NaN	NaN	NaN	NaN	NaN	NaN	NaN	NaN	NaN	22.6459	NaN	NaN	NaN	NaN	NaN	22.3532	NaN	22.5288	22.2526	NaN	NaN	NaN	NaN	NaN	NaN
Q8K182	C8a	Complement component C8 alpha chain	-0.96141	0.513555	1.08307	2.11854	-0.899881	0.535931	0.905126	0.124415	1.16177	0.0689022	0.767096	0.170964	32.3963	32.1379	35.1967	32.5396	33.0344	33.2878	33.2065	33.2725	35.4082	31.4639	31.189	34.5611	34.6059	34.8554	31.9485	33.4231	34.2481	33.4503	35.2713	35.181	35.0155	33.0772	33.157	33.1604	33.2102	35.2047	35.1205	34.757	34.999	35.1579	34.895	32.0021	32.825	35.2682	35.1878
P01790;P01791;P01788;P01787;P01789;P01792;P01794;P01795		Ig heavy chain V region M511;Ig heavy chain V region HPCM6;Ig heavy chain V region H8;Ig heavy chain V regions TEPC 15/S107/HPCM1/HPCM2/HPCM3;Ig heavy chain V region M603;Ig heavy chain V region HPCG8;Ig heavy chain V region HPCG14;Ig heavy chain V region M167	0.0662314	1.04698	1.22899	2.34403	0.629459	1.54699	NaN	NaN	1.86774	0.01356	1.22434	0.059657	25.3302	NaN	NaN	26.0998	NaN	25.9047	NaN	NaN	NaN	NaN	NaN	25.8034	NaN	NaN	NaN	NaN	NaN	NaN	26.4172	25.5548	25.7341	25.5523	25.707	24.9595	26.235	NaN	NaN	NaN	27.1258	26.495	26.6189	27.8289	26.9675	NaN	NaN
P12246	Apcs	Serum amyloid P-component	-0.656708	0.634324	1.2403	2.36248	1.84009	3.58032	0.397731	0.400192	1.24087	0.0574287	2.27747	0.00527875	30.8283	30.7451	28.0133	31.3076	30.8658	30.1133	30.6875	30.7618	29.6332	32.5456	30.9599	30.5527	31.076	27.7344	31.6238	31.6615	31.3675	31.602	29.9178	30.7996	28.5918	31.7134	31.3969	33.2728	32.8916	34.7591	31.6907	34.0854	30.7116	29.0304	33.0299	31.3581	32.1057	30.4293	32.4738
P07361	Orm2	Alpha-1-acid glycoprotein 2	-0.0482567	0.967104	1.94693	3.85553	1.16382	2.2405	0.0527899	0.885544	2.13509	0.00732678	1.1156	0.0766303	28.9275	28.861	28.2007	29.0155	29.0239	29.5002	29.3615	29.3133	29.9061	27.9188	28.3681	27.8617	29.0424	27.4606	28.6966	28.5736	28.5762	28.5243	27.4717	28.4162	27.3196	28.2057	28.7013	28.5277	28.5201	30.2852	28.009	34.5661	29.7059	28.9908	32.3104	29.2485	30.3861	30.1157	32.417
Q00898	Serpina1e	Alpha-1-antitrypsin 1-5	-0.819898	0.566482	2.47158	5.54649	-0.856921	0.55213	0.232789	0.585075	1.80125	0.0158034	0.397162	0.400718	31.3235	30.2624	35.4303	30.5668	31.4832	31.7616	30.892	31.1551	35.037	31.4532	28.8134	34.4036	34.0042	34.8835	27.8666	28.5984	32.1315	30.8249	35.5365	35.0905	26.8473	32.1687	32.905	31.8819	26.1485	34.5303	35.2498	35.3807	35.4268	35.2512	35.649	30.4376	31.6093	35.4406	35.9373
Q61646	Hp	Haptoglobin;Haptoglobin alpha chain;Haptoglobin beta chain	-2.404	0.18894	4.19518	18.3178	0.789881	1.72893	1.1595	0.0692622	2.04264	0.0090648	0.262529	0.546349	30.621	30.0137	36.1355	30.6258	31.4796	31.1262	30.1648	29.8607	36.257	30.1099	29.8876	29.7736	31.5755	29.6148	29.8202	33.3543	31.5099	29.977	31.4211	36.3949	36.8569	29.6631	30.2932	29.7176	29.8134	37.8717	35.2269	38.8179	37.0797	36.6116	38.1296	31.3499	29.1269	36.7239	38.025
P01801;P01799;P01797;P01796;P01803;P01800;P01802		Ig heavy chain V-III region J606;Ig heavy chain V-III region ABE-47N;Ig heavy chain V-III region U61;Ig heavy chain V-III region A4;Ig heavy chain V region AMPC1;Ig heavy chain V-III region T957;Ig heavy chain V-III region W3082	-1.44325	0.367738	NaN	NaN	NaN	NaN	1.94115	0.0114512	NaN	NaN	NaN	NaN	NaN	NaN	NaN	NaN	NaN	NaN	NaN	NaN	NaN	26.3805	27.0774	NaN	NaN	26.277	27.0686	26.3155	NaN	27.8855	28.9351	29.0517	28.5963	27.0137	29.5335	27.7445	27.0665	NaN	NaN	NaN	NaN	NaN	NaN	NaN	NaN	NaN	NaN
Q91ZJ9	Hyal1	Hyaluronidase-1	-1.16152	0.447043	NaN	NaN	NaN	NaN	NaN	NaN	NaN	NaN	NaN	NaN	NaN	NaN	NaN	NaN	NaN	NaN	NaN	NaN	NaN	NaN	NaN	NaN	NaN	24.0132	25.2403	NaN	NaN	NaN	25.6187	25.8704	NaN	25.7198	NaN	25.0829	26.4716	25.5239	26.2308	NaN	NaN	NaN	NaN	NaN	NaN	NaN	NaN
Q91Y97	Aldob	Fructose-bisphosphate aldolase B	-0.697877	0.616479	NaN	NaN	-0.322895	0.799464	0.639077	0.229574	NaN	NaN	NaN	NaN	NaN	NaN	NaN	NaN	26.1593	NaN	NaN	NaN	NaN	25.4857	25.6111	25.043	27.2798	25.3922	NaN	NaN	NaN	NaN	26.5287	NaN	NaN	NaN	NaN	26.4186	NaN	NaN	26.4334	NaN	NaN	NaN	NaN	NaN	NaN	NaN	NaN
P14069	S100a6	Protein S100-A6	-0.656189	0.634552	NaN	NaN	NaN	NaN	0.862719	0.137177	NaN	NaN	NaN	NaN	NaN	NaN	NaN	NaN	NaN	NaN	NaN	NaN	NaN	NaN	24.031	NaN	23.6467	23.4291	NaN	NaN	NaN	23.7162	23.9151	23.9961	NaN	NaN	NaN	NaN	NaN	25.1745	NaN	23.8038	NaN	NaN	NaN	NaN	NaN	NaN	NaN
P19096	Fasn	Fatty acid synthase;[Acyl-carrier-protein] S-acetyltransferase;[Acyl-carrier-protein] S-malonyltransferase;3-oxoacyl-[acyl-carrier-protein] synthase;3-oxoacyl-[acyl-carrier-protein] reductase;3-hydroxyacyl-[acyl-carrier-protein] dehydratase;Enoyl-[acyl-carrier-protein] reductase;Oleoyl-[acyl-carrier-protein] hydrolase	-0.454073	0.729979	NaN	NaN	NaN	NaN	0.0834654	0.825153	NaN	NaN	NaN	NaN	NaN	NaN	NaN	NaN	NaN	NaN	NaN	NaN	NaN	NaN	NaN	NaN	24.5515	26.4739	NaN	27.4205	NaN	NaN	NaN	29.8002	NaN	NaN	NaN	NaN	NaN	26.1516	23.8562	NaN	NaN	NaN	26.4171	NaN	NaN	NaN	NaN
Q80ZA4	Pkhd1l1	Fibrocystin-L	-0.39015	0.76305	NaN	NaN	NaN	NaN	NaN	NaN	NaN	NaN	NaN	NaN	NaN	NaN	NaN	NaN	NaN	NaN	NaN	NaN	NaN	NaN	NaN	NaN	NaN	24.8661	NaN	NaN	NaN	NaN	NaN	NaN	25.2562	NaN	NaN	NaN	NaN	NaN	NaN	NaN	NaN	25.1574	NaN	NaN	NaN	NaN	NaN
P02089	Hbb-b2	Hemoglobin subunit beta-2	-0.363068	0.777509	NaN	NaN	NaN	NaN	0.336944	0.460316	NaN	NaN	NaN	NaN	NaN	NaN	NaN	NaN	NaN	NaN	NaN	NaN	NaN	28.7363	28.6362	NaN	28.3422	27.9948	NaN	27.1005	26.4685	NaN	28.201	28.7799	NaN	28.4147	26.8643	28.3724	28.8246	NaN	NaN	NaN	NaN	NaN	NaN	NaN	NaN	NaN	NaN
Q8CIE0	Serpina11	Serpin A11	-0.192518	0.875077	NaN	NaN	NaN	NaN	0.166033	0.682287	NaN	NaN	NaN	NaN	NaN	NaN	NaN	NaN	NaN	NaN	NaN	NaN	NaN	26.9736	NaN	NaN	26.2985	26.2942	26.8799	28.3639	26.9957	27.497	28.0654	27.6968	29.1681	25.96	26.6935	25.9874	27.0027	27.7332	26.8148	NaN	NaN	NaN	NaN	NaN	NaN	NaN	NaN
P01632	Igkv7-33	Ig kappa chain V-I region S107A	-0.18252	0.881162	NaN	NaN	NaN	NaN	NaN	NaN	NaN	NaN	NaN	NaN	NaN	NaN	NaN	NaN	NaN	NaN	NaN	NaN	NaN	NaN	NaN	NaN	NaN	NaN	NaN	26.7135	NaN	NaN	NaN	NaN	NaN	NaN	NaN	26.896	NaN	NaN	NaN	NaN	NaN	NaN	NaN	NaN	NaN	NaN	NaN
P15535	B4galt1	Beta-1,4-galactosyltransferase 1;Lactose synthase A protein;N-acetyllactosamine synthase;Beta-N-acetylglucosaminylglycopeptide beta-1,4-galactosyltransferase;Beta-N-acetylglucosaminyl-glycolipid beta-1,4-galactosyltransferase;Processed beta-1,4-galactosyltransferase 1	-0.153755	0.898908	NaN	NaN	NaN	NaN	NaN	NaN	NaN	NaN	NaN	NaN	NaN	NaN	NaN	NaN	NaN	NaN	NaN	NaN	NaN	NaN	NaN	NaN	23.867	23.9822	NaN	NaN	NaN	NaN	24.0784	NaN	NaN	NaN	NaN	NaN	NaN	NaN	NaN	NaN	NaN	NaN	NaN	NaN	NaN	NaN	NaN
Q8R0Z6	Angptl6	Angiopoietin-related protein 6	-0.0757583	0.948843	NaN	NaN	NaN	NaN	NaN	NaN	NaN	NaN	NaN	NaN	NaN	NaN	NaN	NaN	NaN	NaN	NaN	NaN	NaN	24.401	NaN	24.6664	NaN	NaN	24.4879	NaN	NaN	NaN	24.3978	NaN	24.7906	NaN	NaN	NaN	NaN	NaN	NaN	NaN	NaN	NaN	NaN	NaN	NaN	NaN	NaN
P14847	Crp	C-reactive protein	-0.0530967	0.963865	NaN	NaN	NaN	NaN	NaN	NaN	NaN	NaN	NaN	NaN	NaN	NaN	NaN	NaN	NaN	NaN	NaN	NaN	NaN	NaN	26.5553	NaN	NaN	26.3012	NaN	25.8469	NaN	NaN	NaN	NaN	NaN	26.2876	NaN	NaN	NaN	NaN	NaN	NaN	NaN	NaN	NaN	NaN	NaN	NaN	NaN
Q9CZT5	Vasn	Vasorin	-0.04816	0.967169	NaN	NaN	-0.446165	0.733991	NaN	NaN	NaN	NaN	NaN	NaN	26.0287	NaN	NaN	NaN	NaN	NaN	NaN	NaN	25.3444	NaN	25.3561	NaN	NaN	NaN	NaN	NaN	NaN	NaN	NaN	NaN	NaN	NaN	NaN	25.4043	NaN	NaN	NaN	NaN	NaN	NaN	NaN	NaN	NaN	NaN	NaN
Q61592	Gas6	Growth arrest-specific protein 6	-0.041655	0.97154	NaN	NaN	0.186156	1.13773	NaN	NaN	NaN	NaN	2.45556	0.00350301	23.5652	NaN	NaN	NaN	NaN	23.5098	23.5352	NaN	NaN	23.4089	NaN	NaN	NaN	NaN	NaN	23.59	NaN	NaN	NaN	NaN	NaN	NaN	NaN	NaN	23.5411	NaN	NaN	NaN	NaN	NaN	NaN	NaN	NaN	NaN	NaN
Q9D1H9;REV__Q0KK59	Mfap4	Microfibril-associated glycoprotein 4	0.0372341	1.02614	NaN	NaN	-0.304197	0.809893	0.0614942	0.867972	NaN	NaN	0.338193	0.458994	25.6179	26.155	NaN	NaN	NaN	NaN	26.0712	NaN	NaN	26.1996	26.6971	NaN	25.8412	25.6647	26.7821	26.337	25.9707	27.0083	26.2376	NaN	26.2167	26.0356	26.0566	27.026	26.285	NaN	26.0699	NaN	NaN	NaN	NaN	NaN	NaN	NaN	NaN
P18527		Ig heavy chain V region 914	0.177977	1.1313	NaN	NaN	0.090754	1.06493	0.130833	0.73989	NaN	NaN	0.0321106	0.92873	29.2637	NaN	23.9595	26.2704	26.155	26.2054	NaN	NaN	NaN	NaN	27.0025	26.1175	NaN	26.6502	26.1825	NaN	NaN	27.7349	26.1953	28.4586	25.8173	26.6915	26.3531	25.8415	NaN	NaN	NaN	NaN	NaN	NaN	NaN	NaN	NaN	NaN	NaN
Q00724	Rbp4	Retinol-binding protein 4	0.323168	1.25107	NaN	NaN	NaN	NaN	NaN	NaN	NaN	NaN	NaN	NaN	NaN	NaN	NaN	NaN	NaN	NaN	NaN	NaN	NaN	NaN	24.5647	24.6543	24.6209	24.6651	NaN	NaN	NaN	NaN	NaN	NaN	NaN	NaN	NaN	NaN	24.3031	NaN	NaN	NaN	NaN	NaN	NaN	NaN	NaN	NaN	NaN
A6H6E2	Mmrn2	Multimerin-2	0.469087	1.38423	NaN	NaN	NaN	NaN	NaN	NaN	NaN	NaN	NaN	NaN	NaN	NaN	NaN	NaN	NaN	NaN	NaN	NaN	NaN	NaN	NaN	NaN	24.7436	NaN	NaN	NaN	NaN	NaN	NaN	24.3742	24.4145	NaN	NaN	24.0348	NaN	NaN	NaN	NaN	NaN	NaN	NaN	NaN	NaN	NaN	NaN
P34928	Apoc1	Apolipoprotein C-I;Truncated apolipoprotein C-I	0.76528	1.6997	NaN	NaN	NaN	NaN	NaN	NaN	NaN	NaN	NaN	NaN	NaN	NaN	NaN	NaN	NaN	NaN	NaN	NaN	NaN	25.2152	24.8867	NaN	NaN	NaN	NaN	NaN	NaN	NaN	24.2857	NaN	NaN	NaN	NaN	NaN	NaN	NaN	NaN	NaN	NaN	NaN	NaN	NaN	NaN	NaN	NaN
P01863;P01865	Ighg;Igh-1a	Ig gamma-2A chain C region, A allele;Ig gamma-2A chain C region, membrane-bound form	0.842321	1.79293	NaN	NaN	NaN	NaN	1.14455	0.0716888	NaN	NaN	NaN	NaN	NaN	NaN	NaN	NaN	NaN	NaN	NaN	NaN	NaN	31.1761	31.196	30.4886	30.2106	31.2808	32.005	31.5321	28.8417	31.7437	29.9848	31.314	31.2118	30.2624	29.9702	29.6766	29.4762	28.458	30.5397	NaN	NaN	NaN	NaN	NaN	NaN	NaN	NaN
P01643		Ig kappa chain V-V region MOPC 173	1.08886	2.12706	NaN	NaN	NaN	NaN	NaN	NaN	NaN	NaN	NaN	NaN	NaN	NaN	NaN	NaN	28.0183	NaN	27.1252	NaN	NaN	NaN	28.1954	NaN	NaN	NaN	NaN	NaN	NaN	NaN	NaN	NaN	NaN	NaN	27.1065	NaN	NaN	NaN	NaN	NaN	NaN	NaN	NaN	NaN	NaN	NaN	NaN
Q9QZ25	Vnn3	Vascular non-inflammatory molecule 3	1.18606	2.27531	NaN	NaN	NaN	NaN	0.72822	0.186973	NaN	NaN	NaN	NaN	NaN	NaN	NaN	NaN	NaN	NaN	NaN	NaN	NaN	30.4553	NaN	NaN	28.5927	27.7684	30.1171	30.9914	31.2726	29.5973	27.7813	27.4769	28.1963	29.1499	29.2043	30.7878	31.2428	25.2947	NaN	NaN	NaN	NaN	NaN	NaN	NaN	NaN	NaN
P55104	Inhbc	Inhibin beta C chain	1.94646	3.85428	NaN	NaN	NaN	NaN	NaN	NaN	NaN	NaN	NaN	NaN	NaN	NaN	NaN	NaN	NaN	NaN	NaN	NaN	NaN	NaN	NaN	NaN	NaN	NaN	NaN	NaN	27.1594	NaN	NaN	NaN	NaN	NaN	NaN	NaN	NaN	NaN	25.213	NaN	25.1001	NaN	NaN	25.0503	NaN	NaN	NaN
A2A8L5;Q64487	Ptprf;Ptprd	Receptor-type tyrosine-protein phosphatase F;Receptor-type tyrosine-protein phosphatase delta	NaN	NaN	NaN	NaN	NaN	NaN	NaN	NaN	NaN	NaN	NaN	NaN	NaN	NaN	NaN	NaN	NaN	NaN	NaN	21.8733	NaN	NaN	NaN	NaN	NaN	NaN	NaN	NaN	NaN	NaN	NaN	NaN	NaN	NaN	NaN	NaN	NaN	NaN	NaN	NaN	NaN	NaN	NaN	NaN	NaN	NaN	NaN
A2AIV8	Card9	Caspase recruitment domain-containing protein 9	NaN	NaN	NaN	NaN	NaN	NaN	NaN	NaN	NaN	NaN	NaN	NaN	NaN	NaN	NaN	NaN	NaN	NaN	NaN	NaN	NaN	NaN	NaN	NaN	NaN	NaN	NaN	NaN	NaN	NaN	NaN	NaN	NaN	NaN	NaN	NaN	NaN	NaN	NaN	NaN	NaN	24.4324	NaN	NaN	NaN	NaN	NaN
A2BIM8;P02762;P04938;B5X0G2	Mup9;Mup6;Mup8;Mup17	Major urinary protein 6;Major urinary proteins 11 and 8;Major urinary protein 17	NaN	NaN	NaN	NaN	NaN	NaN	NaN	NaN	NaN	NaN	NaN	NaN	NaN	NaN	26.0403	NaN	NaN	NaN	NaN	NaN	NaN	NaN	NaN	NaN	NaN	NaN	NaN	NaN	NaN	NaN	26.9108	NaN	NaN	NaN	NaN	NaN	NaN	NaN	NaN	NaN	NaN	NaN	NaN	NaN	NaN	NaN	NaN
B9EKR1	Ptprz1	Receptor-type tyrosine-protein phosphatase zeta	NaN	NaN	NaN	NaN	NaN	NaN	NaN	NaN	NaN	NaN	NaN	NaN	NaN	NaN	NaN	NaN	NaN	NaN	NaN	NaN	NaN	NaN	NaN	NaN	NaN	NaN	NaN	NaN	NaN	NaN	NaN	NaN	NaN	NaN	NaN	NaN	NaN	NaN	NaN	NaN	NaN	NaN	NaN	NaN	NaN	NaN	NaN
E9Q557	Dsp	Desmoplakin	NaN	NaN	NaN	NaN	NaN	NaN	NaN	NaN	NaN	NaN	NaN	NaN	NaN	NaN	NaN	NaN	NaN	NaN	NaN	NaN	NaN	NaN	NaN	NaN	NaN	NaN	NaN	NaN	NaN	NaN	NaN	NaN	NaN	NaN	NaN	NaN	NaN	NaN	NaN	NaN	NaN	NaN	NaN	NaN	NaN	NaN	NaN
O09114	Ptgds	Prostaglandin-H2 D-isomerase	NaN	NaN	NaN	NaN	NaN	NaN	NaN	NaN	NaN	NaN	NaN	NaN	NaN	NaN	25.2274	NaN	NaN	NaN	NaN	NaN	NaN	NaN	NaN	NaN	NaN	NaN	NaN	NaN	NaN	NaN	NaN	NaN	NaN	NaN	NaN	NaN	NaN	NaN	NaN	NaN	NaN	NaN	NaN	NaN	NaN	NaN	NaN
O35375	Nrp2	Neuropilin-2	NaN	NaN	NaN	NaN	NaN	NaN	NaN	NaN	NaN	NaN	NaN	NaN	NaN	NaN	NaN	NaN	NaN	NaN	NaN	NaN	NaN	NaN	NaN	NaN	NaN	NaN	NaN	NaN	NaN	NaN	NaN	NaN	NaN	NaN	NaN	NaN	NaN	NaN	NaN	NaN	NaN	NaN	NaN	NaN	NaN	NaN	NaN
O35453	Hpn	Serine protease hepsin;Serine protease hepsin non-catalytic chain;Serine protease hepsin catalytic chain	NaN	NaN	NaN	NaN	NaN	NaN	NaN	NaN	NaN	NaN	NaN	NaN	NaN	NaN	NaN	NaN	NaN	NaN	NaN	NaN	22.9537	NaN	NaN	NaN	NaN	NaN	NaN	NaN	NaN	NaN	NaN	NaN	NaN	NaN	NaN	NaN	NaN	NaN	NaN	NaN	NaN	NaN	NaN	NaN	NaN	NaN	NaN
O35516	Notch2	Neurogenic locus notch homolog protein 2;Notch 2 extracellular truncation;Notch 2 intracellular domain	NaN	NaN	NaN	NaN	NaN	NaN	NaN	NaN	NaN	NaN	NaN	NaN	NaN	NaN	NaN	NaN	NaN	NaN	NaN	24.9547	NaN	NaN	NaN	NaN	NaN	NaN	NaN	NaN	NaN	NaN	NaN	NaN	NaN	NaN	NaN	NaN	NaN	NaN	NaN	NaN	NaN	NaN	NaN	NaN	NaN	NaN	NaN
O54782	Man2b2	Epididymis-specific alpha-mannosidase	NaN	NaN	NaN	NaN	NaN	NaN	NaN	NaN	NaN	NaN	NaN	NaN	NaN	NaN	NaN	NaN	NaN	NaN	NaN	NaN	NaN	NaN	NaN	NaN	NaN	NaN	NaN	NaN	NaN	NaN	NaN	NaN	NaN	NaN	NaN	NaN	NaN	NaN	NaN	NaN	NaN	NaN	NaN	NaN	25.4329	NaN	NaN
O70456	Sfn	14-3-3 protein sigma	NaN	NaN	NaN	NaN	NaN	NaN	NaN	NaN	NaN	NaN	NaN	NaN	NaN	NaN	NaN	NaN	NaN	NaN	NaN	NaN	NaN	NaN	NaN	NaN	NaN	NaN	NaN	NaN	NaN	NaN	NaN	NaN	NaN	NaN	NaN	NaN	NaN	NaN	NaN	25.0622	NaN	NaN	NaN	NaN	NaN	NaN	NaN
O70458	Osmr	Oncostatin-M-specific receptor subunit beta	NaN	NaN	NaN	NaN	NaN	NaN	NaN	NaN	NaN	NaN	NaN	NaN	NaN	NaN	NaN	NaN	NaN	NaN	NaN	NaN	23.9102	NaN	NaN	NaN	NaN	NaN	NaN	NaN	NaN	NaN	NaN	NaN	NaN	NaN	NaN	NaN	NaN	NaN	NaN	NaN	NaN	NaN	NaN	NaN	NaN	NaN	NaN
O88452	Stc2	Stanniocalcin-2	NaN	NaN	NaN	NaN	NaN	NaN	NaN	NaN	NaN	NaN	NaN	NaN	NaN	NaN	NaN	NaN	NaN	NaN	NaN	NaN	NaN	NaN	NaN	NaN	NaN	NaN	NaN	NaN	NaN	NaN	NaN	NaN	NaN	NaN	23.7987	NaN	NaN	NaN	NaN	NaN	NaN	NaN	NaN	NaN	NaN	NaN	NaN
O89051	Itm2b	Integral membrane protein 2B;BRI2, membrane form;BRI2 intracellular domain;BRI2C, soluble form;Bri23 peptide	NaN	NaN	NaN	NaN	NaN	NaN	NaN	NaN	NaN	NaN	NaN	NaN	NaN	NaN	NaN	NaN	NaN	22.9952	NaN	NaN	NaN	NaN	NaN	NaN	NaN	NaN	NaN	NaN	NaN	NaN	NaN	NaN	NaN	NaN	NaN	NaN	NaN	NaN	NaN	NaN	NaN	NaN	NaN	NaN	NaN	NaN	NaN
P00755	Klk1b1	Kallikrein 1-related peptidase b1	NaN	NaN	NaN	NaN	NaN	NaN	NaN	NaN	NaN	NaN	NaN	NaN	NaN	NaN	NaN	NaN	NaN	NaN	NaN	NaN	NaN	NaN	NaN	NaN	NaN	NaN	NaN	NaN	NaN	NaN	NaN	NaN	NaN	NaN	NaN	NaN	NaN	24.5743	NaN	NaN	NaN	NaN	NaN	NaN	NaN	NaN	NaN
P00756	Klk1b3	Kallikrein 1-related peptidase b3;Nerve growth factor gamma chain 1;Nerve growth factor gamma chain 2	NaN	NaN	NaN	NaN	NaN	NaN	NaN	NaN	NaN	NaN	NaN	NaN	NaN	NaN	NaN	NaN	NaN	NaN	NaN	NaN	NaN	NaN	NaN	NaN	NaN	NaN	NaN	NaN	NaN	NaN	NaN	NaN	NaN	NaN	NaN	NaN	NaN	29.8748	NaN	NaN	NaN	NaN	NaN	NaN	NaN	NaN	NaN
P01626		Ig kappa chain V-II region MOPC 167	NaN	NaN	NaN	NaN	NaN	NaN	NaN	NaN	NaN	NaN	NaN	NaN	NaN	NaN	NaN	NaN	NaN	NaN	NaN	NaN	NaN	NaN	NaN	NaN	NaN	NaN	NaN	NaN	NaN	NaN	NaN	NaN	NaN	NaN	NaN	NaN	NaN	NaN	NaN	NaN	NaN	NaN	NaN	NaN	NaN	NaN	NaN
P01629		Ig kappa chain V-II region 2S1.3	NaN	NaN	NaN	NaN	NaN	NaN	NaN	NaN	NaN	NaN	NaN	NaN	NaN	NaN	NaN	NaN	NaN	NaN	NaN	NaN	24.4368	NaN	NaN	NaN	NaN	NaN	NaN	NaN	NaN	NaN	NaN	NaN	NaN	NaN	NaN	NaN	NaN	NaN	NaN	NaN	NaN	NaN	NaN	NaN	NaN	NaN	NaN
P01630		Ig kappa chain V-II region 7S34.1	NaN	NaN	NaN	NaN	NaN	NaN	NaN	NaN	NaN	NaN	NaN	NaN	NaN	NaN	NaN	NaN	NaN	NaN	NaN	NaN	NaN	NaN	NaN	NaN	NaN	NaN	NaN	NaN	NaN	NaN	NaN	NaN	NaN	NaN	NaN	NaN	NaN	NaN	NaN	NaN	NaN	NaN	NaN	NaN	NaN	NaN	NaN
P01647		Ig kappa chain V-V region HP 124E1	NaN	NaN	NaN	NaN	NaN	NaN	NaN	NaN	NaN	NaN	NaN	NaN	NaN	NaN	NaN	NaN	24.861	NaN	NaN	NaN	NaN	NaN	NaN	NaN	NaN	NaN	NaN	NaN	NaN	NaN	NaN	NaN	NaN	NaN	NaN	NaN	NaN	NaN	NaN	NaN	NaN	NaN	NaN	NaN	NaN	NaN	NaN
P01648		Ig kappa chain V-V region HP 91A3	NaN	NaN	NaN	NaN	NaN	NaN	NaN	NaN	NaN	NaN	NaN	NaN	NaN	NaN	NaN	NaN	NaN	NaN	NaN	NaN	NaN	NaN	NaN	NaN	NaN	NaN	NaN	NaN	NaN	NaN	NaN	NaN	NaN	NaN	NaN	NaN	NaN	NaN	NaN	NaN	NaN	NaN	NaN	NaN	NaN	NaN	NaN
P01652		Ig kappa chain V-V region J606	NaN	NaN	NaN	NaN	NaN	NaN	NaN	NaN	NaN	NaN	NaN	NaN	NaN	NaN	NaN	NaN	NaN	NaN	NaN	NaN	NaN	NaN	NaN	NaN	NaN	NaN	NaN	NaN	NaN	NaN	NaN	NaN	NaN	NaN	27.0364	NaN	NaN	NaN	NaN	NaN	NaN	NaN	NaN	NaN	NaN	NaN	NaN
P01664		Ig kappa chain V-III region CBPC 101	NaN	NaN	NaN	NaN	NaN	NaN	NaN	NaN	NaN	NaN	NaN	NaN	NaN	NaN	NaN	NaN	NaN	NaN	NaN	NaN	NaN	NaN	NaN	NaN	NaN	NaN	NaN	NaN	NaN	NaN	NaN	NaN	28.2742	NaN	NaN	NaN	NaN	NaN	NaN	NaN	NaN	NaN	NaN	NaN	NaN	NaN	NaN
P01665;P01666;P01669		Ig kappa chain V-III region PC 7043;Ig kappa chain V-III region PC 7183;Ig kappa chain V-III region PC 7769	NaN	NaN	NaN	NaN	NaN	NaN	NaN	NaN	NaN	NaN	NaN	NaN	NaN	NaN	NaN	NaN	NaN	NaN	NaN	NaN	NaN	NaN	NaN	24.9142	NaN	NaN	NaN	NaN	NaN	NaN	NaN	NaN	NaN	NaN	NaN	NaN	NaN	NaN	NaN	NaN	NaN	NaN	NaN	NaN	NaN	NaN	NaN
P01667		Ig kappa chain V-III region PC 6308	NaN	NaN	NaN	NaN	NaN	NaN	NaN	NaN	NaN	NaN	NaN	NaN	NaN	NaN	NaN	27.5044	NaN	NaN	NaN	NaN	NaN	NaN	NaN	NaN	NaN	NaN	NaN	NaN	NaN	NaN	NaN	NaN	NaN	NaN	NaN	NaN	NaN	NaN	NaN	NaN	NaN	NaN	NaN	NaN	NaN	NaN	NaN
P01668		Ig kappa chain V-III region PC 7210	NaN	NaN	NaN	NaN	NaN	NaN	NaN	NaN	NaN	NaN	NaN	NaN	NaN	NaN	NaN	NaN	NaN	NaN	NaN	24.757	NaN	NaN	NaN	NaN	NaN	NaN	NaN	NaN	NaN	NaN	NaN	NaN	NaN	NaN	NaN	NaN	NaN	NaN	NaN	NaN	NaN	NaN	NaN	NaN	NaN	NaN	NaN
P01674		Ig kappa chain V-III region PC 2154	NaN	NaN	NaN	NaN	NaN	NaN	NaN	NaN	NaN	NaN	NaN	NaN	NaN	NaN	NaN	NaN	NaN	NaN	25.2293	NaN	NaN	NaN	NaN	NaN	NaN	NaN	NaN	NaN	NaN	NaN	NaN	NaN	NaN	NaN	NaN	NaN	NaN	NaN	NaN	NaN	NaN	NaN	NaN	NaN	NaN	NaN	NaN
P01724		Ig lambda-1 chain V regions MOPC 104E/RPC20/J558/S104	NaN	NaN	NaN	NaN	NaN	NaN	NaN	NaN	NaN	NaN	NaN	NaN	NaN	NaN	NaN	NaN	NaN	NaN	NaN	NaN	NaN	NaN	NaN	NaN	NaN	NaN	NaN	NaN	NaN	NaN	NaN	NaN	NaN	NaN	26.0923	NaN	NaN	NaN	NaN	NaN	NaN	NaN	NaN	NaN	NaN	NaN	NaN
P01725		Ig lambda-1 chain V region S178	NaN	NaN	NaN	NaN	NaN	NaN	NaN	NaN	NaN	NaN	NaN	NaN	NaN	NaN	NaN	26.1697	NaN	NaN	NaN	NaN	NaN	NaN	NaN	NaN	NaN	NaN	NaN	NaN	NaN	NaN	NaN	NaN	NaN	NaN	NaN	NaN	NaN	NaN	NaN	NaN	NaN	NaN	NaN	NaN	NaN	NaN	NaN
P01728;P01729		Ig lambda-2 chain V region;Ig lambda-2 chain V region MOPC 315	NaN	NaN	NaN	NaN	NaN	NaN	NaN	NaN	NaN	NaN	NaN	NaN	NaN	NaN	NaN	NaN	NaN	NaN	26.9278	NaN	NaN	NaN	NaN	NaN	NaN	NaN	NaN	NaN	NaN	NaN	NaN	NaN	NaN	NaN	NaN	NaN	NaN	NaN	NaN	NaN	NaN	NaN	NaN	NaN	NaN	NaN	NaN
P01745		Ig heavy chain V region MPC 11	NaN	NaN	NaN	NaN	NaN	NaN	NaN	NaN	NaN	NaN	NaN	NaN	NaN	NaN	NaN	NaN	NaN	NaN	NaN	NaN	NaN	NaN	NaN	NaN	NaN	NaN	NaN	NaN	NaN	NaN	NaN	NaN	NaN	NaN	NaN	23.3113	NaN	NaN	NaN	NaN	NaN	NaN	NaN	NaN	NaN	NaN	NaN
P01757;P01756		Ig heavy chain V region J558;Ig heavy chain V region MOPC 104E	NaN	NaN	NaN	NaN	NaN	NaN	NaN	NaN	NaN	NaN	NaN	NaN	NaN	NaN	NaN	NaN	NaN	NaN	25.695	NaN	NaN	NaN	NaN	NaN	NaN	NaN	NaN	NaN	NaN	NaN	NaN	NaN	NaN	NaN	NaN	NaN	NaN	NaN	NaN	NaN	NaN	NaN	NaN	NaN	NaN	NaN	NaN
P01759		Ig heavy chain V region BCL1	NaN	NaN	NaN	NaN	NaN	NaN	NaN	NaN	NaN	NaN	NaN	NaN	NaN	NaN	NaN	NaN	NaN	NaN	NaN	27.7251	NaN	NaN	NaN	NaN	NaN	NaN	NaN	NaN	NaN	NaN	NaN	NaN	NaN	NaN	NaN	NaN	NaN	NaN	NaN	NaN	NaN	NaN	NaN	NaN	NaN	NaN	NaN
P01783		Ig heavy chain V region MOPC 21	NaN	NaN	NaN	NaN	NaN	NaN	NaN	NaN	NaN	NaN	NaN	NaN	NaN	NaN	24.6787	NaN	NaN	NaN	NaN	NaN	NaN	NaN	NaN	NaN	NaN	NaN	NaN	NaN	NaN	NaN	NaN	NaN	NaN	NaN	NaN	NaN	NaN	NaN	NaN	NaN	NaN	NaN	NaN	NaN	NaN	NaN	NaN
P01798		Ig heavy chain V-III region E109	NaN	NaN	NaN	NaN	NaN	NaN	NaN	NaN	NaN	NaN	NaN	NaN	NaN	NaN	NaN	NaN	NaN	NaN	NaN	24.9144	NaN	NaN	NaN	NaN	NaN	NaN	NaN	NaN	NaN	NaN	NaN	NaN	NaN	NaN	NaN	NaN	NaN	NaN	NaN	NaN	NaN	NaN	NaN	NaN	NaN	NaN	NaN
P01804		Ig heavy chain V-III region HPC76	NaN	NaN	NaN	NaN	NaN	NaN	NaN	NaN	NaN	NaN	NaN	NaN	NaN	NaN	NaN	NaN	23.3695	NaN	NaN	NaN	NaN	NaN	NaN	NaN	NaN	NaN	NaN	NaN	NaN	NaN	NaN	NaN	NaN	NaN	NaN	NaN	NaN	NaN	NaN	NaN	NaN	NaN	NaN	NaN	NaN	NaN	NaN
P01809		Ig heavy chain V region X24	NaN	NaN	NaN	NaN	NaN	NaN	NaN	NaN	NaN	NaN	NaN	NaN	NaN	NaN	NaN	NaN	NaN	24.7145	NaN	NaN	NaN	NaN	NaN	NaN	NaN	NaN	NaN	NaN	NaN	NaN	NaN	NaN	NaN	NaN	NaN	NaN	NaN	NaN	NaN	NaN	NaN	NaN	NaN	NaN	NaN	NaN	NaN
P01810		Ig heavy chain V region J539	NaN	NaN	NaN	NaN	NaN	NaN	NaN	NaN	NaN	NaN	NaN	NaN	NaN	NaN	NaN	NaN	NaN	NaN	NaN	NaN	NaN	NaN	NaN	NaN	NaN	NaN	NaN	NaN	NaN	NaN	NaN	NaN	NaN	NaN	NaN	NaN	28.0588	NaN	NaN	NaN	NaN	NaN	NaN	NaN	NaN	NaN	NaN
P01811		Ig heavy chain V region UPC10	NaN	NaN	NaN	NaN	NaN	NaN	NaN	NaN	NaN	NaN	NaN	NaN	NaN	NaN	NaN	NaN	NaN	NaN	NaN	NaN	NaN	NaN	NaN	NaN	NaN	NaN	NaN	NaN	NaN	NaN	NaN	NaN	NaN	NaN	NaN	NaN	NaN	NaN	NaN	NaN	NaN	NaN	NaN	26.0013	NaN	NaN	NaN
P01822		Ig heavy chain V region MOPC 315	NaN	NaN	NaN	NaN	NaN	NaN	NaN	NaN	NaN	NaN	NaN	NaN	NaN	NaN	NaN	NaN	NaN	NaN	22.9527	NaN	NaN	NaN	NaN	NaN	NaN	NaN	NaN	NaN	NaN	NaN	NaN	NaN	NaN	NaN	NaN	NaN	NaN	NaN	NaN	NaN	NaN	NaN	NaN	NaN	NaN	NaN	NaN
P01899;P01900	H2-D1	H-2 class I histocompatibility antigen, D-B alpha chain	NaN	NaN	NaN	NaN	NaN	NaN	NaN	NaN	NaN	NaN	NaN	NaN	NaN	NaN	NaN	NaN	NaN	NaN	NaN	NaN	25.1181	NaN	NaN	NaN	NaN	NaN	NaN	NaN	NaN	NaN	NaN	NaN	NaN	NaN	NaN	NaN	NaN	NaN	NaN	NaN	NaN	NaN	NaN	NaN	NaN	NaN	NaN
P02772	Afp	Alpha-fetoprotein	NaN	NaN	NaN	NaN	NaN	NaN	NaN	NaN	NaN	NaN	NaN	NaN	NaN	NaN	NaN	NaN	NaN	NaN	NaN	NaN	NaN	NaN	NaN	NaN	NaN	NaN	NaN	NaN	NaN	NaN	NaN	NaN	NaN	NaN	NaN	NaN	NaN	NaN	NaN	NaN	NaN	NaN	NaN	NaN	NaN	NaN	NaN
P03976		Ig kappa chain V-II region 17S29.1	NaN	NaN	NaN	NaN	NaN	NaN	NaN	NaN	NaN	NaN	NaN	NaN	NaN	NaN	NaN	NaN	NaN	26.0343	NaN	NaN	NaN	NaN	NaN	NaN	NaN	NaN	NaN	NaN	NaN	NaN	NaN	NaN	NaN	NaN	NaN	NaN	NaN	NaN	NaN	NaN	NaN	NaN	NaN	NaN	NaN	NaN	NaN
P04071	Klk1b16	Kallikrein 1-related peptidase b16	NaN	NaN	NaN	NaN	NaN	NaN	NaN	NaN	NaN	NaN	NaN	NaN	NaN	NaN	NaN	NaN	NaN	NaN	NaN	NaN	NaN	NaN	NaN	NaN	NaN	NaN	NaN	NaN	NaN	NaN	NaN	NaN	NaN	NaN	NaN	NaN	NaN	28.8279	NaN	NaN	NaN	NaN	NaN	NaN	NaN	NaN	NaN
P04945		Ig kappa chain V-VI region NQ2-6.1	NaN	NaN	NaN	NaN	NaN	NaN	NaN	NaN	NaN	NaN	NaN	NaN	NaN	NaN	NaN	26.8973	29.7867	28.5601	29.2032	27.2687	NaN	NaN	NaN	NaN	NaN	NaN	NaN	NaN	NaN	NaN	NaN	NaN	NaN	NaN	NaN	NaN	NaN	NaN	NaN	NaN	NaN	NaN	NaN	NaN	NaN	NaN	NaN
P05064	Aldoa	Fructose-bisphosphate aldolase A	NaN	NaN	NaN	NaN	NaN	NaN	NaN	NaN	NaN	NaN	NaN	NaN	NaN	NaN	NaN	NaN	NaN	NaN	NaN	NaN	NaN	NaN	NaN	NaN	NaN	NaN	NaN	NaN	NaN	NaN	NaN	25.4339	NaN	NaN	NaN	NaN	NaN	NaN	NaN	NaN	NaN	NaN	25.5926	NaN	NaN	NaN	NaN
P05366	Saa1	Serum amyloid A-1 protein	NaN	NaN	NaN	NaN	NaN	NaN	NaN	NaN	NaN	NaN	NaN	NaN	NaN	NaN	NaN	NaN	NaN	NaN	NaN	NaN	NaN	NaN	NaN	NaN	NaN	NaN	NaN	NaN	NaN	NaN	NaN	NaN	NaN	NaN	NaN	NaN	NaN	NaN	NaN	24.677	NaN	NaN	NaN	NaN	NaN	NaN	NaN
P05367	Saa2	Serum amyloid A-2 protein;Amyloid protein A	NaN	NaN	NaN	NaN	NaN	NaN	NaN	NaN	NaN	NaN	NaN	NaN	NaN	NaN	NaN	NaN	NaN	NaN	NaN	NaN	19.7552	NaN	NaN	NaN	NaN	NaN	NaN	NaN	NaN	NaN	NaN	NaN	NaN	NaN	NaN	NaN	NaN	NaN	NaN	NaN	NaN	NaN	NaN	NaN	NaN	NaN	NaN
P05555	Itgam	Integrin alpha-M	NaN	NaN	NaN	NaN	-0.11301	0.924657	NaN	NaN	NaN	NaN	NaN	NaN	NaN	NaN	NaN	23.881	NaN	NaN	NaN	NaN	NaN	NaN	NaN	NaN	NaN	NaN	NaN	NaN	NaN	NaN	NaN	NaN	NaN	NaN	NaN	NaN	NaN	NaN	NaN	NaN	NaN	NaN	NaN	NaN	NaN	NaN	NaN
P06329		Ig heavy chain V region AC38 15.3	NaN	NaN	NaN	NaN	NaN	NaN	NaN	NaN	NaN	NaN	NaN	NaN	NaN	NaN	NaN	NaN	NaN	NaN	NaN	NaN	NaN	NaN	NaN	NaN	NaN	NaN	NaN	NaN	30.5471	NaN	NaN	NaN	NaN	NaN	NaN	NaN	NaN	NaN	NaN	NaN	NaN	NaN	NaN	NaN	NaN	NaN	NaN
P06336		Ig epsilon chain C region	NaN	NaN	NaN	NaN	NaN	NaN	NaN	NaN	NaN	NaN	NaN	NaN	NaN	NaN	NaN	NaN	NaN	NaN	NaN	NaN	NaN	NaN	NaN	NaN	NaN	NaN	NaN	NaN	NaN	NaN	NaN	NaN	NaN	NaN	NaN	NaN	NaN	NaN	NaN	NaN	27.4902	NaN	NaN	25.1047	25.9105	24.5811	NaN
P07091	S100a4	Protein S100-A4	NaN	NaN	NaN	NaN	NaN	NaN	NaN	NaN	NaN	NaN	NaN	NaN	NaN	NaN	NaN	NaN	NaN	22.3426	NaN	NaN	NaN	NaN	NaN	NaN	NaN	NaN	NaN	NaN	NaN	NaN	NaN	NaN	NaN	NaN	NaN	NaN	NaN	NaN	NaN	NaN	NaN	NaN	NaN	NaN	NaN	NaN	NaN
P07628	Klk1b8	Kallikrein 1-related peptidase b8	NaN	NaN	NaN	NaN	NaN	NaN	NaN	NaN	NaN	NaN	NaN	NaN	NaN	NaN	NaN	NaN	NaN	NaN	NaN	NaN	NaN	NaN	NaN	NaN	NaN	NaN	NaN	NaN	NaN	NaN	NaN	NaN	NaN	NaN	NaN	NaN	NaN	26.4537	NaN	NaN	NaN	NaN	NaN	NaN	NaN	NaN	NaN
P10126;P62631	Eef1a1;Eef1a2	Elongation factor 1-alpha 1;Elongation factor 1-alpha 2	NaN	NaN	NaN	NaN	NaN	NaN	NaN	NaN	NaN	NaN	NaN	NaN	NaN	NaN	NaN	NaN	NaN	NaN	NaN	NaN	NaN	NaN	NaN	NaN	NaN	NaN	NaN	NaN	NaN	27.0595	NaN	NaN	NaN	NaN	NaN	NaN	NaN	NaN	NaN	NaN	NaN	NaN	NaN	NaN	NaN	NaN	26.7468
P10810	Cd14	Monocyte differentiation antigen CD14	NaN	NaN	NaN	NaN	NaN	NaN	NaN	NaN	NaN	NaN	NaN	NaN	NaN	NaN	NaN	NaN	NaN	NaN	NaN	NaN	24.7452	NaN	NaN	NaN	NaN	NaN	NaN	NaN	NaN	NaN	NaN	NaN	NaN	NaN	NaN	NaN	NaN	NaN	NaN	NaN	NaN	NaN	NaN	NaN	NaN	NaN	NaN
P10852	Slc3a2	4F2 cell-surface antigen heavy chain	NaN	NaN	NaN	NaN	NaN	NaN	NaN	NaN	NaN	NaN	NaN	NaN	NaN	NaN	NaN	NaN	NaN	NaN	NaN	NaN	NaN	NaN	NaN	NaN	NaN	NaN	NaN	NaN	NaN	24.7997	NaN	NaN	NaN	NaN	NaN	NaN	NaN	NaN	NaN	NaN	NaN	NaN	NaN	NaN	NaN	NaN	NaN
P11087	Col1a1	Collagen alpha-1(I) chain	NaN	NaN	NaN	NaN	NaN	NaN	NaN	NaN	NaN	NaN	NaN	NaN	NaN	NaN	NaN	NaN	NaN	NaN	NaN	NaN	NaN	NaN	NaN	NaN	NaN	NaN	NaN	NaN	NaN	NaN	NaN	NaN	NaN	NaN	NaN	NaN	NaN	NaN	NaN	NaN	NaN	NaN	NaN	NaN	NaN	NaN	NaN
P11672	Lcn2	Neutrophil gelatinase-associated lipocalin	NaN	NaN	NaN	NaN	NaN	NaN	NaN	NaN	NaN	NaN	NaN	NaN	NaN	NaN	NaN	NaN	NaN	NaN	NaN	NaN	NaN	NaN	NaN	NaN	NaN	NaN	NaN	NaN	NaN	NaN	NaN	NaN	NaN	NaN	NaN	NaN	NaN	25.9736	NaN	NaN	NaN	NaN	NaN	NaN	NaN	NaN	26.2086
P12804	Fgl2	Fibroleukin	NaN	NaN	NaN	NaN	NaN	NaN	NaN	NaN	NaN	NaN	NaN	NaN	NaN	NaN	NaN	NaN	23.2508	NaN	NaN	NaN	NaN	NaN	NaN	NaN	NaN	NaN	NaN	NaN	NaN	NaN	NaN	NaN	NaN	NaN	NaN	NaN	NaN	NaN	NaN	NaN	NaN	NaN	NaN	NaN	NaN	NaN	NaN
P14426	H2-D1	H-2 class I histocompatibility antigen, D-K alpha chain	NaN	NaN	NaN	NaN	NaN	NaN	NaN	NaN	NaN	NaN	NaN	NaN	NaN	NaN	NaN	NaN	NaN	NaN	NaN	24.4956	NaN	NaN	NaN	NaN	NaN	NaN	NaN	NaN	NaN	NaN	NaN	NaN	NaN	NaN	NaN	NaN	NaN	NaN	NaN	NaN	NaN	NaN	NaN	NaN	NaN	NaN	NaN
P14429	H2-Q7	H-2 class I histocompatibility antigen, Q7 alpha chain	NaN	NaN	NaN	NaN	NaN	NaN	NaN	NaN	NaN	NaN	NaN	NaN	NaN	NaN	NaN	NaN	NaN	NaN	NaN	NaN	NaN	NaN	NaN	NaN	NaN	NaN	NaN	NaN	NaN	NaN	NaN	NaN	NaN	NaN	NaN	28.5603	NaN	27.9933	28.9399	NaN	NaN	NaN	NaN	NaN	NaN	NaN	NaN
P14602	Hspb1	Heat shock protein beta-1	NaN	NaN	NaN	NaN	NaN	NaN	NaN	NaN	NaN	NaN	NaN	NaN	NaN	NaN	NaN	NaN	NaN	NaN	22.1674	NaN	NaN	NaN	NaN	NaN	NaN	NaN	NaN	NaN	NaN	NaN	NaN	NaN	NaN	NaN	NaN	NaN	NaN	NaN	NaN	NaN	NaN	NaN	NaN	NaN	NaN	NaN	NaN
P15945	Klk1b5	Kallikrein 1-related peptidase b5	NaN	NaN	NaN	NaN	NaN	NaN	NaN	NaN	NaN	NaN	NaN	NaN	NaN	NaN	NaN	NaN	NaN	NaN	NaN	NaN	NaN	NaN	NaN	NaN	NaN	NaN	NaN	NaN	NaN	NaN	NaN	NaN	NaN	NaN	NaN	NaN	NaN	27.3834	NaN	NaN	NaN	NaN	NaN	NaN	NaN	NaN	NaN
P15946	Klk1b11	Kallikrein 1-related peptidase b11	NaN	NaN	NaN	NaN	NaN	NaN	NaN	NaN	NaN	NaN	NaN	NaN	NaN	NaN	NaN	NaN	26.3884	NaN	NaN	NaN	NaN	NaN	NaN	NaN	NaN	NaN	NaN	NaN	NaN	NaN	NaN	NaN	NaN	NaN	NaN	NaN	NaN	29.7818	NaN	NaN	NaN	NaN	NaN	NaN	NaN	NaN	NaN
P15948	Klk1b22	Kallikrein 1-related peptidase b22	NaN	NaN	NaN	NaN	NaN	NaN	NaN	NaN	NaN	NaN	NaN	NaN	NaN	NaN	NaN	NaN	26.0816	NaN	NaN	NaN	NaN	NaN	NaN	NaN	NaN	NaN	NaN	NaN	NaN	NaN	NaN	NaN	NaN	NaN	NaN	NaN	NaN	27.7159	NaN	NaN	NaN	NaN	NaN	NaN	NaN	NaN	NaN
P15949	Klk1b9	Kallikrein 1-related peptidase b9	NaN	NaN	NaN	NaN	NaN	NaN	NaN	NaN	NaN	NaN	NaN	NaN	NaN	NaN	NaN	NaN	26.4948	NaN	NaN	NaN	NaN	NaN	NaN	NaN	NaN	NaN	NaN	NaN	NaN	NaN	NaN	NaN	NaN	NaN	NaN	NaN	NaN	29.3563	NaN	NaN	NaN	NaN	NaN	NaN	NaN	NaN	NaN
P16092	Fgfr1	Fibroblast growth factor receptor 1	NaN	NaN	NaN	NaN	NaN	NaN	NaN	NaN	NaN	NaN	NaN	NaN	NaN	NaN	22.9739	NaN	NaN	NaN	NaN	NaN	NaN	NaN	NaN	NaN	NaN	NaN	NaN	NaN	NaN	NaN	NaN	NaN	NaN	NaN	NaN	NaN	NaN	NaN	NaN	NaN	NaN	NaN	NaN	NaN	NaN	NaN	NaN
P16858	Gapdh	Glyceraldehyde-3-phosphate dehydrogenase	NaN	NaN	NaN	NaN	NaN	NaN	NaN	NaN	NaN	NaN	NaN	NaN	NaN	NaN	NaN	NaN	NaN	NaN	NaN	NaN	NaN	NaN	NaN	NaN	NaN	NaN	NaN	NaN	NaN	NaN	NaN	27.0394	NaN	NaN	NaN	NaN	NaN	NaN	NaN	NaN	NaN	NaN	NaN	NaN	NaN	NaN	NaN
P17742	Ppia	Peptidyl-prolyl cis-trans isomerase A;Peptidyl-prolyl cis-trans isomerase A, N-terminally processed	NaN	NaN	NaN	NaN	NaN	NaN	NaN	NaN	NaN	NaN	NaN	NaN	NaN	NaN	NaN	NaN	NaN	NaN	NaN	NaN	NaN	NaN	NaN	NaN	NaN	NaN	NaN	NaN	NaN	25.9767	NaN	NaN	NaN	NaN	NaN	NaN	NaN	NaN	NaN	NaN	NaN	NaN	NaN	NaN	NaN	NaN	NaN
P17751	Tpi1	Triosephosphate isomerase	NaN	NaN	NaN	NaN	NaN	NaN	NaN	NaN	NaN	NaN	NaN	NaN	NaN	NaN	NaN	NaN	NaN	NaN	NaN	NaN	NaN	NaN	NaN	NaN	NaN	NaN	NaN	NaN	NaN	NaN	NaN	NaN	NaN	NaN	NaN	NaN	NaN	NaN	NaN	NaN	NaN	NaN	NaN	NaN	NaN	NaN	21.9572
P18419	Svs4	Seminal vesicle secretory protein 4	NaN	NaN	NaN	NaN	NaN	NaN	NaN	NaN	NaN	NaN	NaN	NaN	NaN	NaN	NaN	NaN	NaN	NaN	NaN	NaN	NaN	NaN	NaN	NaN	NaN	NaN	NaN	NaN	NaN	NaN	25.0752	NaN	NaN	NaN	NaN	NaN	NaN	NaN	NaN	NaN	NaN	NaN	NaN	NaN	NaN	NaN	NaN
P20029;P17156;P16627	Hspa5	78 kDa glucose-regulated protein	NaN	NaN	NaN	NaN	NaN	NaN	NaN	NaN	NaN	NaN	NaN	NaN	NaN	NaN	NaN	NaN	NaN	NaN	NaN	NaN	NaN	NaN	NaN	NaN	NaN	NaN	NaN	NaN	NaN	NaN	NaN	NaN	NaN	NaN	NaN	NaN	NaN	NaN	NaN	NaN	NaN	NaN	NaN	NaN	NaN	NaN	NaN
P20060	Hexb	Beta-hexosaminidase subunit beta	NaN	NaN	NaN	NaN	NaN	NaN	NaN	NaN	NaN	NaN	NaN	NaN	NaN	NaN	NaN	NaN	NaN	NaN	NaN	NaN	NaN	NaN	26.4496	NaN	NaN	NaN	NaN	NaN	NaN	NaN	NaN	NaN	NaN	NaN	NaN	NaN	NaN	NaN	NaN	NaN	NaN	NaN	NaN	NaN	NaN	NaN	NaN
P21765	Gpx5	Epididymal secretory glutathione peroxidase	NaN	NaN	NaN	NaN	NaN	NaN	NaN	NaN	NaN	NaN	NaN	NaN	NaN	NaN	NaN	NaN	NaN	NaN	NaN	NaN	NaN	NaN	NaN	25.7544	NaN	25.7618	NaN	NaN	NaN	NaN	NaN	NaN	NaN	NaN	NaN	NaN	NaN	NaN	NaN	24.4147	24.8477	24.6545	NaN	NaN	NaN	24.5731	NaN
P24549;O35945	Aldh1a1;Aldh1a7	Retinal dehydrogenase 1;Aldehyde dehydrogenase, cytosolic 1	NaN	NaN	NaN	NaN	NaN	NaN	NaN	NaN	NaN	NaN	NaN	NaN	NaN	NaN	NaN	NaN	NaN	NaN	NaN	NaN	NaN	NaN	NaN	NaN	NaN	NaN	NaN	NaN	NaN	NaN	23.5399	NaN	NaN	NaN	NaN	NaN	NaN	NaN	NaN	NaN	NaN	NaN	NaN	NaN	NaN	NaN	NaN
P26039	Tln1	Talin-1	NaN	NaN	NaN	NaN	NaN	NaN	NaN	NaN	NaN	NaN	NaN	NaN	NaN	NaN	NaN	NaN	NaN	NaN	NaN	NaN	NaN	NaN	NaN	NaN	NaN	NaN	NaN	NaN	NaN	NaN	NaN	NaN	NaN	NaN	NaN	NaN	NaN	NaN	NaN	NaN	NaN	NaN	NaN	NaN	NaN	NaN	NaN
P27046	Man2a1	Alpha-mannosidase 2	NaN	NaN	NaN	NaN	NaN	NaN	NaN	NaN	NaN	NaN	NaN	NaN	NaN	NaN	NaN	NaN	NaN	NaN	NaN	NaN	NaN	NaN	NaN	NaN	NaN	25.0356	NaN	NaN	NaN	NaN	NaN	NaN	NaN	NaN	NaN	NaN	NaN	NaN	NaN	NaN	NaN	NaN	NaN	NaN	NaN	NaN	NaN
P27931	Il1r2	Interleukin-1 receptor type 2;Interleukin-1 receptor type 2, membrane form;Interleukin-1 receptor type 2, soluble form	NaN	NaN	NaN	NaN	NaN	NaN	NaN	NaN	NaN	NaN	NaN	NaN	NaN	NaN	NaN	NaN	NaN	NaN	NaN	NaN	24.676	NaN	NaN	NaN	NaN	NaN	NaN	NaN	NaN	NaN	NaN	NaN	NaN	NaN	NaN	NaN	NaN	NaN	NaN	NaN	NaN	NaN	NaN	NaN	NaN	NaN	NaN
P28654	Dcn	Decorin	NaN	NaN	NaN	NaN	NaN	NaN	NaN	NaN	NaN	NaN	NaN	NaN	NaN	NaN	NaN	NaN	NaN	NaN	NaN	NaN	NaN	NaN	NaN	NaN	NaN	NaN	NaN	NaN	NaN	NaN	NaN	NaN	NaN	NaN	25.1627	NaN	NaN	NaN	NaN	NaN	NaN	NaN	NaN	NaN	NaN	NaN	NaN
P28828	Ptprm	Receptor-type tyrosine-protein phosphatase mu	NaN	NaN	NaN	NaN	NaN	NaN	NaN	NaN	NaN	NaN	NaN	NaN	NaN	NaN	NaN	NaN	NaN	NaN	NaN	NaN	NaN	NaN	NaN	NaN	NaN	NaN	NaN	NaN	NaN	NaN	NaN	NaN	NaN	NaN	NaN	NaN	NaN	NaN	NaN	24.2414	NaN	NaN	NaN	NaN	NaN	NaN	NaN
P31428	Dpep1	Dipeptidase 1	NaN	NaN	NaN	NaN	NaN	NaN	NaN	NaN	NaN	NaN	NaN	NaN	NaN	NaN	NaN	NaN	NaN	NaN	NaN	NaN	24.7705	NaN	NaN	NaN	NaN	NaN	NaN	NaN	NaN	NaN	NaN	NaN	NaN	NaN	NaN	NaN	NaN	NaN	NaN	NaN	NaN	NaN	NaN	NaN	NaN	NaN	NaN
P34927	Asgr1	Asialoglycoprotein receptor 1	NaN	NaN	NaN	NaN	NaN	NaN	NaN	NaN	NaN	NaN	NaN	NaN	NaN	NaN	NaN	NaN	NaN	NaN	NaN	NaN	20.1289	NaN	NaN	NaN	NaN	NaN	NaN	NaN	NaN	NaN	NaN	NaN	NaN	NaN	NaN	NaN	NaN	NaN	NaN	NaN	NaN	NaN	NaN	NaN	NaN	NaN	NaN
P35918	Kdr	Vascular endothelial growth factor receptor 2	NaN	NaN	NaN	NaN	NaN	NaN	NaN	NaN	NaN	NaN	NaN	NaN	NaN	NaN	NaN	NaN	24.0787	NaN	NaN	NaN	NaN	NaN	NaN	NaN	NaN	NaN	NaN	NaN	NaN	NaN	NaN	NaN	NaN	NaN	NaN	NaN	NaN	NaN	NaN	NaN	NaN	NaN	NaN	NaN	NaN	NaN	NaN
P36369;P36368	Klk1b26	Kallikrein 1-related peptidase b26	NaN	NaN	NaN	NaN	NaN	NaN	NaN	NaN	NaN	NaN	NaN	NaN	NaN	NaN	NaN	NaN	NaN	NaN	NaN	NaN	NaN	NaN	NaN	NaN	NaN	NaN	NaN	NaN	NaN	NaN	NaN	NaN	NaN	NaN	NaN	NaN	NaN	28.2681	NaN	NaN	NaN	NaN	NaN	NaN	NaN	NaN	NaN
P47880	Igfbp6	Insulin-like growth factor-binding protein 6	NaN	NaN	NaN	NaN	NaN	NaN	NaN	NaN	NaN	NaN	NaN	NaN	21.0067	NaN	NaN	NaN	NaN	NaN	NaN	NaN	NaN	NaN	NaN	NaN	NaN	NaN	NaN	NaN	NaN	NaN	NaN	NaN	NaN	NaN	NaN	NaN	NaN	NaN	NaN	NaN	NaN	NaN	NaN	NaN	NaN	NaN	NaN
P52480	Pkm	Pyruvate kinase PKM	NaN	NaN	NaN	NaN	NaN	NaN	NaN	NaN	NaN	NaN	NaN	NaN	NaN	NaN	NaN	NaN	NaN	NaN	NaN	NaN	NaN	NaN	NaN	NaN	NaN	NaN	NaN	NaN	NaN	NaN	NaN	NaN	NaN	NaN	NaN	NaN	NaN	26.2258	NaN	26.1722	NaN	NaN	25.9206	NaN	NaN	NaN	NaN
P59383	Lrrn4	Leucine-rich repeat neuronal protein 4	NaN	NaN	NaN	NaN	NaN	NaN	NaN	NaN	NaN	NaN	NaN	NaN	NaN	NaN	NaN	NaN	NaN	NaN	NaN	NaN	NaN	NaN	NaN	NaN	NaN	NaN	NaN	NaN	NaN	NaN	NaN	NaN	NaN	NaN	NaN	NaN	NaN	NaN	NaN	NaN	NaN	NaN	NaN	NaN	NaN	NaN	NaN
P62806	Hist1h4a	Histone H4	NaN	NaN	NaN	NaN	NaN	NaN	NaN	NaN	NaN	NaN	NaN	NaN	NaN	NaN	NaN	NaN	NaN	NaN	NaN	NaN	NaN	NaN	NaN	NaN	NaN	NaN	NaN	NaN	NaN	24.1395	NaN	NaN	NaN	NaN	NaN	NaN	NaN	NaN	NaN	NaN	NaN	NaN	NaN	NaN	NaN	NaN	NaN
P63017	Hspa8	Heat shock cognate 71 kDa protein	NaN	NaN	NaN	NaN	NaN	NaN	NaN	NaN	NaN	NaN	NaN	NaN	NaN	NaN	NaN	NaN	NaN	NaN	NaN	NaN	NaN	NaN	NaN	NaN	NaN	NaN	NaN	NaN	NaN	25.0181	NaN	NaN	NaN	NaN	NaN	NaN	NaN	NaN	NaN	NaN	NaN	NaN	NaN	NaN	NaN	NaN	NaN
P68373;P68369;P05213;P68368;Q9JJZ2;P05214	Tuba1c;Tuba1a;Tuba1b;Tuba4a;Tuba8;Tuba3a	Tubulin alpha-1C chain;Tubulin alpha-1A chain;Tubulin alpha-1B chain;Tubulin alpha-4A chain;Tubulin alpha-8 chain;Tubulin alpha-3 chain	NaN	NaN	NaN	NaN	NaN	NaN	NaN	NaN	NaN	NaN	NaN	NaN	NaN	NaN	NaN	NaN	NaN	NaN	NaN	NaN	NaN	NaN	NaN	NaN	NaN	NaN	NaN	NaN	NaN	23.2764	NaN	NaN	NaN	NaN	NaN	NaN	NaN	NaN	NaN	NaN	NaN	NaN	NaN	NaN	NaN	NaN	NaN
P70428	Ext2	Exostosin-2	NaN	NaN	NaN	NaN	NaN	NaN	NaN	NaN	NaN	NaN	NaN	NaN	NaN	NaN	NaN	NaN	NaN	NaN	NaN	NaN	NaN	NaN	NaN	NaN	NaN	NaN	NaN	NaN	NaN	NaN	NaN	NaN	NaN	NaN	NaN	NaN	NaN	NaN	NaN	NaN	NaN	NaN	NaN	NaN	NaN	NaN	NaN
P84751		Ig heavy chain Mem5	NaN	NaN	NaN	NaN	NaN	NaN	NaN	NaN	NaN	NaN	NaN	NaN	NaN	NaN	NaN	NaN	NaN	NaN	NaN	NaN	NaN	NaN	NaN	NaN	NaN	NaN	NaN	NaN	NaN	NaN	NaN	NaN	NaN	NaN	NaN	NaN	25.4061	NaN	NaN	NaN	NaN	NaN	NaN	NaN	NaN	NaN	NaN
P97798	Neo1	Neogenin	NaN	NaN	NaN	NaN	NaN	NaN	NaN	NaN	NaN	NaN	NaN	NaN	NaN	NaN	NaN	NaN	NaN	NaN	NaN	24.2346	NaN	NaN	NaN	NaN	NaN	NaN	NaN	NaN	NaN	NaN	NaN	NaN	NaN	NaN	NaN	NaN	NaN	NaN	NaN	NaN	NaN	NaN	NaN	NaN	NaN	NaN	NaN
Q00690	Sele	E-selectin	NaN	NaN	NaN	NaN	NaN	NaN	NaN	NaN	NaN	NaN	NaN	NaN	NaN	NaN	NaN	NaN	NaN	NaN	NaN	NaN	24.4219	NaN	NaN	NaN	NaN	NaN	NaN	NaN	NaN	NaN	NaN	NaN	NaN	NaN	NaN	NaN	NaN	NaN	NaN	NaN	NaN	NaN	NaN	NaN	NaN	NaN	NaN
Q01149	Col1a2	Collagen alpha-2(I) chain	NaN	NaN	NaN	NaN	NaN	NaN	NaN	NaN	NaN	NaN	NaN	NaN	NaN	NaN	NaN	NaN	NaN	NaN	NaN	NaN	NaN	24.1374	NaN	NaN	NaN	NaN	NaN	NaN	NaN	NaN	NaN	NaN	NaN	NaN	NaN	NaN	NaN	NaN	NaN	NaN	NaN	NaN	NaN	NaN	NaN	NaN	NaN
Q01705	Notch1	Neurogenic locus notch homolog protein 1;Notch 1 extracellular truncation;Notch 1 intracellular domain	NaN	NaN	NaN	NaN	NaN	NaN	NaN	NaN	NaN	NaN	NaN	NaN	NaN	NaN	NaN	NaN	NaN	NaN	NaN	NaN	NaN	NaN	NaN	NaN	NaN	NaN	23.711	NaN	NaN	NaN	NaN	NaN	NaN	NaN	NaN	NaN	NaN	NaN	NaN	NaN	NaN	NaN	NaN	NaN	NaN	NaN	NaN
Q02257	Jup	Junction plakoglobin	NaN	NaN	NaN	NaN	NaN	NaN	NaN	NaN	NaN	NaN	NaN	NaN	NaN	NaN	NaN	NaN	NaN	NaN	NaN	NaN	NaN	NaN	NaN	NaN	NaN	NaN	NaN	NaN	NaN	NaN	NaN	NaN	NaN	NaN	NaN	NaN	NaN	NaN	NaN	NaN	NaN	NaN	NaN	NaN	NaN	NaN	NaN
Q05793	Hspg2	Basement membrane-specific heparan sulfate proteoglycan core protein;Endorepellin;LG3 peptide	NaN	NaN	NaN	NaN	NaN	NaN	NaN	NaN	NaN	NaN	NaN	NaN	NaN	NaN	NaN	23.6833	NaN	NaN	NaN	NaN	NaN	NaN	NaN	NaN	NaN	NaN	NaN	NaN	NaN	NaN	NaN	NaN	NaN	NaN	NaN	NaN	NaN	NaN	NaN	NaN	NaN	NaN	NaN	NaN	NaN	NaN	NaN
Q06194	F8	Coagulation factor VIII	NaN	NaN	NaN	NaN	NaN	NaN	NaN	NaN	NaN	NaN	NaN	NaN	NaN	NaN	NaN	NaN	NaN	NaN	NaN	NaN	NaN	NaN	NaN	NaN	NaN	NaN	NaN	NaN	NaN	NaN	NaN	NaN	NaN	NaN	NaN	NaN	NaN	NaN	NaN	NaN	NaN	NaN	NaN	NaN	NaN	NaN	NaN
Q07079	Igfbp5	Insulin-like growth factor-binding protein 5	NaN	NaN	NaN	NaN	NaN	NaN	NaN	NaN	NaN	NaN	NaN	NaN	NaN	NaN	NaN	NaN	NaN	NaN	NaN	NaN	22.9381	NaN	NaN	NaN	NaN	NaN	NaN	NaN	NaN	NaN	NaN	NaN	NaN	NaN	NaN	NaN	NaN	NaN	NaN	NaN	NaN	NaN	NaN	NaN	NaN	NaN	NaN
Q07113	Igf2r	Cation-independent mannose-6-phosphate receptor	NaN	NaN	NaN	NaN	NaN	NaN	NaN	NaN	NaN	NaN	NaN	NaN	NaN	NaN	NaN	NaN	NaN	NaN	NaN	NaN	NaN	NaN	NaN	NaN	NaN	NaN	NaN	NaN	NaN	NaN	NaN	NaN	NaN	NaN	NaN	NaN	NaN	NaN	NaN	NaN	NaN	NaN	NaN	NaN	NaN	NaN	NaN
Q07235	Serpine2	Glia-derived nexin	NaN	NaN	NaN	NaN	NaN	NaN	NaN	NaN	NaN	NaN	NaN	NaN	NaN	NaN	NaN	NaN	NaN	NaN	NaN	NaN	25.3941	NaN	NaN	NaN	NaN	NaN	NaN	NaN	NaN	NaN	NaN	NaN	NaN	NaN	NaN	NaN	NaN	NaN	NaN	NaN	NaN	NaN	NaN	NaN	NaN	NaN	NaN
Q07797	Lgals3bp	Galectin-3-binding protein	NaN	NaN	NaN	NaN	NaN	NaN	NaN	NaN	NaN	NaN	NaN	NaN	NaN	NaN	NaN	NaN	NaN	NaN	NaN	NaN	NaN	NaN	NaN	NaN	NaN	NaN	NaN	NaN	NaN	NaN	NaN	NaN	NaN	NaN	NaN	NaN	NaN	NaN	NaN	NaN	NaN	NaN	NaN	NaN	NaN	NaN	NaN
Q1ERP8	Cd300lg	CMRF35-like molecule 9	NaN	NaN	NaN	NaN	NaN	NaN	NaN	NaN	NaN	NaN	NaN	NaN	NaN	NaN	NaN	NaN	NaN	NaN	NaN	NaN	33.0116	NaN	NaN	NaN	NaN	NaN	NaN	NaN	NaN	NaN	NaN	NaN	NaN	NaN	NaN	NaN	NaN	NaN	NaN	NaN	NaN	NaN	NaN	NaN	NaN	NaN	NaN
Q3TYD4	Arsg	Arylsulfatase G	NaN	NaN	NaN	NaN	NaN	NaN	NaN	NaN	NaN	NaN	NaN	NaN	NaN	NaN	NaN	NaN	NaN	NaN	NaN	NaN	NaN	NaN	NaN	NaN	NaN	NaN	NaN	NaN	NaN	NaN	NaN	NaN	NaN	NaN	NaN	NaN	NaN	NaN	21.6689	NaN	NaN	NaN	NaN	NaN	NaN	NaN	NaN
Q3UZ09	C1rl	Complement C1r subcomponent-like protein	NaN	NaN	NaN	NaN	NaN	NaN	NaN	NaN	NaN	NaN	NaN	NaN	NaN	NaN	NaN	NaN	22.2288	NaN	NaN	NaN	NaN	NaN	NaN	NaN	NaN	NaN	NaN	NaN	NaN	NaN	NaN	NaN	NaN	NaN	NaN	NaN	NaN	NaN	NaN	NaN	NaN	NaN	NaN	NaN	NaN	NaN	NaN
Q3V1G4	Olfml2b	Olfactomedin-like protein 2B	NaN	NaN	NaN	NaN	NaN	NaN	NaN	NaN	NaN	NaN	NaN	NaN	NaN	NaN	NaN	NaN	NaN	NaN	NaN	NaN	NaN	NaN	NaN	NaN	NaN	NaN	NaN	NaN	NaN	NaN	23.262	NaN	NaN	NaN	NaN	NaN	NaN	NaN	NaN	23.3376	NaN	NaN	23.274	NaN	NaN	23.1951	25.4177
Q3V2T4	Krtdap	Keratinocyte differentiation-associated protein	NaN	NaN	NaN	NaN	NaN	NaN	NaN	NaN	NaN	NaN	NaN	NaN	NaN	NaN	NaN	NaN	NaN	NaN	NaN	NaN	24.2711	NaN	NaN	NaN	NaN	NaN	NaN	NaN	NaN	NaN	NaN	NaN	NaN	NaN	NaN	NaN	NaN	NaN	NaN	NaN	NaN	NaN	NaN	NaN	NaN	NaN	NaN
Q5FW60	Mup20	Major urinary protein 20	NaN	NaN	NaN	NaN	NaN	NaN	NaN	NaN	NaN	NaN	NaN	NaN	NaN	NaN	NaN	NaN	NaN	NaN	NaN	NaN	23.824	NaN	NaN	NaN	NaN	NaN	NaN	NaN	NaN	NaN	NaN	NaN	NaN	NaN	NaN	NaN	NaN	NaN	NaN	NaN	NaN	NaN	NaN	NaN	NaN	NaN	NaN
Q60648	Gm2a	Ganglioside GM2 activator	NaN	NaN	NaN	NaN	NaN	NaN	NaN	NaN	NaN	NaN	NaN	NaN	NaN	NaN	NaN	NaN	NaN	NaN	NaN	NaN	NaN	NaN	NaN	NaN	NaN	NaN	NaN	NaN	NaN	NaN	NaN	NaN	NaN	NaN	NaN	NaN	NaN	22.1705	NaN	NaN	NaN	NaN	NaN	NaN	NaN	NaN	NaN
Q60841	Reln	Reelin	NaN	NaN	NaN	NaN	NaN	NaN	NaN	NaN	NaN	NaN	NaN	NaN	NaN	NaN	NaN	NaN	NaN	NaN	NaN	NaN	NaN	NaN	NaN	NaN	NaN	NaN	NaN	NaN	NaN	NaN	NaN	NaN	NaN	NaN	NaN	NaN	24.2171	NaN	NaN	NaN	NaN	NaN	NaN	NaN	NaN	NaN	NaN
Q61559	Fcgrt	IgG receptor FcRn large subunit p51	NaN	NaN	NaN	NaN	NaN	NaN	NaN	NaN	NaN	NaN	NaN	NaN	NaN	NaN	NaN	NaN	NaN	NaN	NaN	NaN	NaN	NaN	NaN	NaN	NaN	NaN	NaN	NaN	NaN	NaN	NaN	NaN	NaN	NaN	NaN	NaN	NaN	NaN	NaN	NaN	NaN	NaN	NaN	NaN	24.5203	NaN	NaN
Q61696;P17879	Hspa1a;Hspa1b	Heat shock 70 kDa protein 1A;Heat shock 70 kDa protein 1B	NaN	NaN	NaN	NaN	NaN	NaN	NaN	NaN	NaN	NaN	NaN	NaN	NaN	NaN	NaN	NaN	NaN	NaN	NaN	NaN	NaN	NaN	NaN	NaN	NaN	NaN	NaN	NaN	NaN	24.1539	NaN	NaN	NaN	NaN	NaN	NaN	NaN	NaN	NaN	NaN	NaN	NaN	NaN	NaN	NaN	NaN	NaN
Q61759	Klk1b21	Kallikrein 1-related peptidase b21	NaN	NaN	NaN	NaN	NaN	NaN	NaN	NaN	NaN	NaN	NaN	NaN	NaN	NaN	NaN	NaN	NaN	NaN	NaN	NaN	22.7621	NaN	NaN	NaN	NaN	NaN	NaN	NaN	NaN	NaN	NaN	NaN	NaN	NaN	NaN	NaN	NaN	NaN	NaN	NaN	NaN	NaN	NaN	NaN	NaN	NaN	NaN
Q61982	Notch3	Neurogenic locus notch homolog protein 3;Notch 3 extracellular truncation;Notch 3 intracellular domain	NaN	NaN	NaN	NaN	NaN	NaN	NaN	NaN	NaN	NaN	NaN	NaN	NaN	NaN	NaN	NaN	NaN	NaN	NaN	NaN	NaN	NaN	NaN	NaN	NaN	NaN	NaN	NaN	NaN	NaN	NaN	NaN	NaN	NaN	NaN	NaN	24.3554	NaN	NaN	NaN	NaN	NaN	NaN	NaN	NaN	NaN	NaN
Q62084	Ppp1r14b	Protein phosphatase 1 regulatory subunit 14B	NaN	NaN	NaN	NaN	NaN	NaN	NaN	NaN	NaN	NaN	NaN	NaN	NaN	NaN	NaN	NaN	NaN	NaN	NaN	NaN	NaN	NaN	NaN	NaN	NaN	NaN	NaN	NaN	NaN	NaN	NaN	NaN	NaN	NaN	NaN	NaN	NaN	NaN	NaN	NaN	NaN	NaN	NaN	NaN	NaN	NaN	25.6993
Q62178	Sema4a	Semaphorin-4A	NaN	NaN	NaN	NaN	NaN	NaN	NaN	NaN	NaN	NaN	NaN	NaN	25.2077	24.6981	NaN	NaN	NaN	NaN	NaN	NaN	NaN	NaN	NaN	NaN	NaN	NaN	NaN	NaN	NaN	NaN	NaN	NaN	NaN	NaN	NaN	NaN	NaN	NaN	NaN	NaN	NaN	NaN	NaN	NaN	NaN	NaN	NaN
Q62469	Itga2	Integrin alpha-2	NaN	NaN	NaN	NaN	NaN	NaN	NaN	NaN	NaN	NaN	NaN	NaN	NaN	NaN	NaN	NaN	NaN	NaN	NaN	NaN	NaN	NaN	NaN	NaN	NaN	NaN	NaN	NaN	NaN	NaN	NaN	NaN	NaN	NaN	NaN	NaN	NaN	NaN	NaN	NaN	NaN	NaN	NaN	NaN	23.9376	NaN	NaN
Q64314	Cd34	Hematopoietic progenitor cell antigen CD34	NaN	NaN	NaN	NaN	NaN	NaN	NaN	NaN	NaN	NaN	NaN	NaN	NaN	NaN	NaN	NaN	NaN	24.8685	NaN	NaN	NaN	NaN	NaN	NaN	NaN	NaN	NaN	NaN	NaN	NaN	NaN	NaN	NaN	NaN	NaN	NaN	NaN	NaN	NaN	NaN	NaN	NaN	NaN	NaN	NaN	NaN	NaN
Q64356	Svs6	Seminal vesicle secretory protein 6	NaN	NaN	NaN	NaN	NaN	NaN	NaN	NaN	NaN	NaN	NaN	NaN	NaN	NaN	NaN	NaN	NaN	NaN	NaN	NaN	NaN	NaN	NaN	NaN	NaN	NaN	NaN	NaN	NaN	NaN	NaN	NaN	NaN	NaN	NaN	NaN	NaN	NaN	NaN	NaN	NaN	NaN	NaN	NaN	NaN	NaN	23.9607
Q64455	Ptprj	Receptor-type tyrosine-protein phosphatase eta	NaN	NaN	NaN	NaN	NaN	NaN	NaN	NaN	NaN	NaN	NaN	NaN	NaN	NaN	NaN	NaN	NaN	NaN	NaN	NaN	NaN	NaN	NaN	NaN	NaN	NaN	NaN	NaN	NaN	NaN	NaN	NaN	NaN	NaN	NaN	NaN	NaN	NaN	NaN	NaN	NaN	NaN	NaN	NaN	NaN	NaN	NaN
Q64695	Procr	Endothelial protein C receptor	NaN	NaN	NaN	NaN	NaN	NaN	NaN	NaN	NaN	NaN	NaN	NaN	NaN	NaN	NaN	NaN	NaN	NaN	NaN	NaN	24.8052	NaN	NaN	NaN	NaN	NaN	NaN	NaN	NaN	NaN	NaN	NaN	NaN	NaN	NaN	NaN	NaN	NaN	NaN	NaN	NaN	NaN	NaN	NaN	NaN	NaN	NaN
Q6DFX2	Antxr2	Anthrax toxin receptor 2	NaN	NaN	NaN	NaN	NaN	NaN	NaN	NaN	NaN	NaN	NaN	NaN	NaN	NaN	NaN	NaN	NaN	NaN	NaN	NaN	NaN	NaN	NaN	NaN	NaN	NaN	NaN	NaN	NaN	NaN	NaN	NaN	NaN	NaN	NaN	24.4231	NaN	NaN	NaN	NaN	NaN	NaN	NaN	NaN	NaN	NaN	NaN
Q6PGG2;P70313	Gmip;Nos3	GEM-interacting protein;Nitric oxide synthase, endothelial	NaN	NaN	NaN	NaN	NaN	NaN	NaN	NaN	NaN	NaN	NaN	NaN	NaN	NaN	NaN	23.6404	NaN	NaN	NaN	NaN	NaN	NaN	NaN	NaN	NaN	NaN	NaN	NaN	NaN	NaN	NaN	NaN	NaN	NaN	NaN	NaN	NaN	NaN	NaN	NaN	NaN	NaN	NaN	NaN	NaN	NaN	NaN
Q769J6	Adamts13	A disintegrin and metalloproteinase with thrombospondin motifs 13	NaN	NaN	NaN	NaN	NaN	NaN	NaN	NaN	NaN	NaN	NaN	NaN	NaN	NaN	NaN	NaN	NaN	NaN	NaN	NaN	NaN	NaN	25.5754	NaN	NaN	NaN	NaN	NaN	NaN	NaN	NaN	NaN	NaN	NaN	NaN	NaN	NaN	NaN	NaN	NaN	NaN	NaN	NaN	NaN	NaN	NaN	NaN
Q80X76	Serpina3f	Serine protease inhibitor A3F	NaN	NaN	NaN	NaN	NaN	NaN	NaN	NaN	NaN	NaN	NaN	NaN	NaN	NaN	NaN	NaN	NaN	NaN	NaN	NaN	NaN	NaN	NaN	NaN	NaN	NaN	NaN	NaN	NaN	NaN	NaN	NaN	NaN	NaN	NaN	NaN	NaN	27.0335	NaN	NaN	NaN	NaN	NaN	NaN	NaN	NaN	NaN
Q80YX1	Tnc	Tenascin	NaN	NaN	NaN	NaN	NaN	NaN	NaN	NaN	NaN	NaN	NaN	NaN	NaN	NaN	NaN	NaN	NaN	NaN	NaN	NaN	NaN	NaN	NaN	NaN	NaN	NaN	23.5927	NaN	NaN	NaN	NaN	NaN	NaN	NaN	NaN	NaN	NaN	NaN	NaN	NaN	NaN	NaN	NaN	NaN	NaN	NaN	NaN
Q810U4	Nrcam	Neuronal cell adhesion molecule	NaN	NaN	NaN	NaN	NaN	NaN	NaN	NaN	NaN	NaN	NaN	NaN	NaN	NaN	NaN	NaN	NaN	NaN	NaN	NaN	22.0726	NaN	NaN	NaN	NaN	NaN	NaN	NaN	NaN	NaN	NaN	NaN	NaN	NaN	NaN	NaN	NaN	NaN	NaN	NaN	NaN	NaN	NaN	NaN	NaN	NaN	NaN
Q8BHN3	Ganab	Neutral alpha-glucosidase AB	NaN	NaN	NaN	NaN	NaN	NaN	NaN	NaN	NaN	NaN	NaN	NaN	NaN	NaN	NaN	NaN	NaN	NaN	NaN	22.7544	NaN	NaN	NaN	NaN	NaN	NaN	NaN	NaN	NaN	NaN	NaN	NaN	NaN	NaN	NaN	NaN	NaN	NaN	NaN	NaN	NaN	NaN	NaN	NaN	NaN	NaN	NaN
Q8BRK9	Man2a2	Alpha-mannosidase 2x	NaN	NaN	NaN	NaN	NaN	NaN	NaN	NaN	NaN	NaN	NaN	NaN	NaN	NaN	NaN	NaN	NaN	NaN	NaN	22.1729	NaN	NaN	NaN	NaN	NaN	NaN	NaN	NaN	NaN	NaN	NaN	NaN	NaN	NaN	NaN	NaN	NaN	NaN	NaN	NaN	NaN	NaN	NaN	NaN	NaN	NaN	NaN
Q8BWP8	B4gat1	Beta-1,4-glucuronyltransferase 1	NaN	NaN	NaN	NaN	NaN	NaN	NaN	NaN	NaN	NaN	NaN	NaN	NaN	NaN	NaN	NaN	NaN	NaN	NaN	NaN	NaN	NaN	NaN	NaN	NaN	NaN	NaN	NaN	NaN	NaN	NaN	NaN	NaN	NaN	NaN	NaN	NaN	NaN	NaN	NaN	NaN	NaN	NaN	NaN	NaN	NaN	NaN
Q8BZ33	Tns4	Tensin-4	NaN	NaN	NaN	NaN	NaN	NaN	NaN	NaN	NaN	NaN	NaN	NaN	NaN	NaN	NaN	27.1371	NaN	NaN	NaN	NaN	NaN	NaN	NaN	NaN	NaN	NaN	NaN	NaN	NaN	NaN	NaN	NaN	NaN	NaN	NaN	NaN	NaN	NaN	NaN	NaN	NaN	NaN	NaN	NaN	NaN	NaN	NaN
Q8CFG9	C1rb	Complement C1r-B subcomponent;Complement C1r-B subcomponent heavy chain;Complement C1r-B subcomponent light chain	NaN	NaN	NaN	NaN	NaN	NaN	NaN	NaN	NaN	NaN	NaN	NaN	NaN	NaN	NaN	NaN	NaN	NaN	NaN	NaN	NaN	NaN	NaN	NaN	NaN	NaN	NaN	NaN	NaN	NaN	NaN	NaN	NaN	NaN	26.4541	NaN	NaN	NaN	NaN	NaN	NaN	NaN	NaN	NaN	NaN	NaN	NaN
Q8K093	Trhde	Thyrotropin-releasing hormone-degrading ectoenzyme	NaN	NaN	NaN	NaN	NaN	NaN	NaN	NaN	NaN	NaN	NaN	NaN	NaN	NaN	NaN	NaN	NaN	NaN	NaN	NaN	NaN	NaN	NaN	NaN	NaN	NaN	NaN	NaN	NaN	NaN	NaN	NaN	NaN	NaN	NaN	NaN	NaN	NaN	NaN	NaN	NaN	NaN	NaN	NaN	NaN	NaN	NaN
Q8R2S8	Cd177	CD177 antigen	NaN	NaN	NaN	NaN	NaN	NaN	NaN	NaN	NaN	NaN	NaN	NaN	NaN	NaN	NaN	NaN	NaN	NaN	NaN	NaN	NaN	NaN	NaN	NaN	NaN	NaN	NaN	NaN	NaN	NaN	NaN	NaN	NaN	NaN	NaN	NaN	NaN	NaN	NaN	NaN	NaN	NaN	NaN	NaN	NaN	NaN	NaN
Q8R2Y2	Mcam	Cell surface glycoprotein MUC18	NaN	NaN	NaN	NaN	NaN	NaN	NaN	NaN	NaN	NaN	NaN	NaN	NaN	NaN	NaN	NaN	NaN	NaN	NaN	NaN	NaN	NaN	NaN	NaN	NaN	NaN	25.2279	NaN	NaN	NaN	NaN	NaN	NaN	NaN	NaN	NaN	NaN	NaN	NaN	NaN	NaN	NaN	NaN	NaN	NaN	NaN	NaN
Q8R422	Cd109	CD109 antigen	NaN	NaN	NaN	NaN	NaN	NaN	NaN	NaN	NaN	NaN	NaN	NaN	NaN	NaN	NaN	NaN	NaN	NaN	NaN	NaN	NaN	NaN	NaN	NaN	NaN	NaN	NaN	NaN	NaN	NaN	NaN	NaN	NaN	NaN	NaN	NaN	NaN	NaN	NaN	NaN	NaN	NaN	NaN	NaN	NaN	NaN	NaN
Q8R4V5	Oit3	Oncoprotein-induced transcript 3 protein	NaN	NaN	NaN	NaN	NaN	NaN	NaN	NaN	NaN	NaN	NaN	NaN	NaN	NaN	NaN	NaN	22.5947	NaN	NaN	NaN	NaN	NaN	NaN	NaN	NaN	NaN	NaN	NaN	NaN	NaN	NaN	NaN	NaN	NaN	NaN	NaN	NaN	NaN	NaN	NaN	NaN	NaN	NaN	NaN	NaN	NaN	NaN
Q8VCC2	Ces1	Liver carboxylesterase 1	NaN	NaN	NaN	NaN	NaN	NaN	NaN	NaN	NaN	NaN	NaN	NaN	NaN	NaN	NaN	NaN	NaN	NaN	NaN	NaN	30.647	NaN	NaN	NaN	NaN	NaN	NaN	NaN	NaN	NaN	NaN	NaN	NaN	NaN	NaN	NaN	NaN	NaN	NaN	NaN	NaN	NaN	NaN	NaN	NaN	NaN	NaN
Q8VCT4	Ces1d	Carboxylesterase 1D	NaN	NaN	NaN	NaN	NaN	NaN	NaN	NaN	NaN	NaN	NaN	NaN	NaN	NaN	NaN	NaN	NaN	NaN	NaN	NaN	NaN	NaN	NaN	NaN	NaN	NaN	NaN	NaN	NaN	NaN	NaN	NaN	NaN	NaN	NaN	NaN	NaN	NaN	NaN	NaN	NaN	NaN	NaN	NaN	NaN	NaN	NaN
Q91V98	Cd248	Endosialin	NaN	NaN	NaN	NaN	NaN	NaN	NaN	NaN	NaN	NaN	NaN	NaN	NaN	NaN	NaN	NaN	NaN	NaN	NaN	NaN	NaN	NaN	25.1874	NaN	NaN	NaN	NaN	NaN	NaN	25.0454	NaN	NaN	NaN	NaN	NaN	NaN	NaN	NaN	NaN	NaN	NaN	NaN	NaN	NaN	25.4677	NaN	NaN
Q91VE3	Klk7	Kallikrein-7	NaN	NaN	NaN	NaN	NaN	NaN	NaN	NaN	NaN	NaN	NaN	NaN	NaN	NaN	NaN	NaN	NaN	NaN	NaN	NaN	NaN	NaN	NaN	NaN	NaN	NaN	NaN	NaN	NaN	NaN	NaN	NaN	NaN	NaN	NaN	NaN	NaN	25.578	NaN	NaN	NaN	NaN	NaN	NaN	NaN	NaN	NaN
Q91XA2	Golm1	Golgi membrane protein 1	NaN	NaN	NaN	NaN	NaN	NaN	NaN	NaN	NaN	NaN	NaN	NaN	NaN	NaN	NaN	NaN	NaN	NaN	NaN	NaN	NaN	NaN	NaN	NaN	NaN	NaN	NaN	NaN	NaN	25.4957	NaN	NaN	NaN	NaN	NaN	NaN	NaN	NaN	NaN	NaN	NaN	NaN	NaN	NaN	NaN	NaN	NaN
Q922P9	Glyr1	Putative oxidoreductase GLYR1	NaN	NaN	NaN	NaN	NaN	NaN	NaN	NaN	NaN	NaN	NaN	NaN	NaN	NaN	NaN	NaN	NaN	NaN	NaN	NaN	NaN	NaN	NaN	NaN	NaN	NaN	NaN	NaN	NaN	NaN	NaN	NaN	NaN	NaN	NaN	NaN	NaN	NaN	NaN	NaN	NaN	NaN	NaN	NaN	NaN	NaN	NaN
Q923X1	Eltd1	EGF, latrophilin seven transmembrane domain-containing protein 1	NaN	NaN	NaN	NaN	NaN	NaN	NaN	NaN	NaN	NaN	NaN	NaN	NaN	NaN	23.8901	23.7522	NaN	NaN	NaN	NaN	NaN	NaN	NaN	NaN	NaN	NaN	NaN	NaN	NaN	NaN	NaN	NaN	NaN	NaN	NaN	NaN	NaN	NaN	NaN	NaN	NaN	NaN	NaN	NaN	NaN	NaN	NaN
Q99P87	Retn	Resistin	NaN	NaN	NaN	NaN	NaN	NaN	NaN	NaN	NaN	NaN	NaN	NaN	NaN	NaN	NaN	NaN	NaN	NaN	NaN	NaN	NaN	NaN	NaN	NaN	NaN	NaN	25.745	NaN	NaN	NaN	NaN	NaN	NaN	NaN	NaN	NaN	NaN	NaN	NaN	NaN	NaN	NaN	NaN	NaN	NaN	NaN	NaN
Q9CPY7	Lap3	Cytosol aminopeptidase	NaN	NaN	NaN	NaN	NaN	NaN	NaN	NaN	NaN	NaN	NaN	NaN	NaN	24.6517	NaN	24.8126	NaN	NaN	24.9059	NaN	NaN	NaN	NaN	NaN	NaN	NaN	NaN	NaN	NaN	NaN	NaN	NaN	NaN	NaN	NaN	NaN	NaN	NaN	24.9528	NaN	NaN	NaN	NaN	NaN	NaN	NaN	NaN
Q9CYK2	Qpct	Glutaminyl-peptide cyclotransferase	NaN	NaN	NaN	NaN	NaN	NaN	NaN	NaN	NaN	NaN	NaN	NaN	NaN	NaN	NaN	NaN	NaN	NaN	NaN	NaN	NaN	NaN	NaN	NaN	NaN	24.7958	NaN	NaN	NaN	NaN	NaN	NaN	NaN	NaN	NaN	NaN	NaN	NaN	NaN	NaN	NaN	NaN	NaN	NaN	NaN	NaN	NaN
Q9CZ52	Antxr1	Anthrax toxin receptor 1	NaN	NaN	NaN	NaN	NaN	NaN	NaN	NaN	NaN	NaN	NaN	NaN	NaN	NaN	NaN	NaN	NaN	NaN	NaN	NaN	NaN	NaN	NaN	NaN	NaN	NaN	24.6331	NaN	NaN	NaN	NaN	NaN	NaN	NaN	NaN	NaN	NaN	NaN	NaN	NaN	NaN	NaN	NaN	NaN	NaN	NaN	NaN
Q9D1D4	Tmed10	Transmembrane emp24 domain-containing protein 10	NaN	NaN	NaN	NaN	NaN	NaN	NaN	NaN	NaN	NaN	NaN	NaN	NaN	NaN	NaN	NaN	NaN	NaN	NaN	25.5115	NaN	NaN	NaN	NaN	NaN	NaN	NaN	NaN	NaN	NaN	NaN	NaN	NaN	NaN	NaN	NaN	NaN	NaN	NaN	NaN	NaN	NaN	NaN	NaN	NaN	NaN	NaN
Q9D6F9;P99024;Q9CWF2;Q7TMM9;P68372;Q922F4;Q9ERD7	Tubb4a;Tubb5;Tubb2b;Tubb2a;Tubb4b;Tubb6;Tubb3	Tubulin beta-4A chain;Tubulin beta-5 chain;Tubulin beta-2B chain;Tubulin beta-2A chain;Tubulin beta-4B chain;Tubulin beta-6 chain;Tubulin beta-3 chain	NaN	NaN	NaN	NaN	NaN	NaN	NaN	NaN	NaN	NaN	NaN	NaN	NaN	NaN	NaN	NaN	NaN	NaN	NaN	NaN	NaN	NaN	NaN	NaN	NaN	NaN	NaN	NaN	NaN	25.8012	NaN	NaN	NaN	NaN	NaN	NaN	NaN	NaN	NaN	NaN	NaN	NaN	NaN	NaN	NaN	NaN	NaN
Q9DAU7	Wfdc2	WAP four-disulfide core domain protein 2	NaN	NaN	NaN	NaN	NaN	NaN	NaN	NaN	NaN	NaN	NaN	NaN	NaN	NaN	NaN	NaN	NaN	NaN	22.3366	NaN	NaN	NaN	NaN	NaN	NaN	NaN	NaN	NaN	NaN	NaN	NaN	NaN	NaN	NaN	NaN	NaN	NaN	NaN	NaN	NaN	NaN	NaN	NaN	NaN	NaN	NaN	NaN
Q9DD06	Rarres2	Retinoic acid receptor responder protein 2	NaN	NaN	NaN	NaN	NaN	NaN	NaN	NaN	NaN	NaN	NaN	NaN	NaN	NaN	NaN	NaN	NaN	NaN	24.9134	NaN	NaN	NaN	NaN	NaN	NaN	NaN	NaN	NaN	NaN	NaN	NaN	NaN	NaN	NaN	NaN	NaN	NaN	NaN	NaN	NaN	NaN	NaN	NaN	NaN	NaN	NaN	NaN
Q9ESY9	Ifi30	Gamma-interferon-inducible lysosomal thiol reductase	NaN	NaN	NaN	NaN	NaN	NaN	NaN	NaN	NaN	NaN	NaN	NaN	NaN	NaN	NaN	NaN	NaN	NaN	NaN	NaN	NaN	NaN	NaN	NaN	NaN	NaN	23.6855	NaN	NaN	NaN	NaN	NaN	NaN	NaN	NaN	NaN	NaN	NaN	NaN	NaN	NaN	NaN	NaN	NaN	NaN	NaN	NaN
Q9JHE3	Asah2	Neutral ceramidase;Neutral ceramidase soluble form	NaN	NaN	NaN	NaN	NaN	NaN	NaN	NaN	NaN	NaN	NaN	NaN	NaN	NaN	NaN	NaN	NaN	NaN	NaN	NaN	23.5814	NaN	NaN	NaN	NaN	NaN	NaN	NaN	NaN	NaN	NaN	NaN	NaN	NaN	NaN	NaN	NaN	NaN	NaN	NaN	NaN	NaN	NaN	NaN	NaN	NaN	NaN
Q9JHI0	Mmp19	Matrix metalloproteinase-19	NaN	NaN	NaN	NaN	NaN	NaN	NaN	NaN	NaN	NaN	NaN	NaN	NaN	NaN	NaN	NaN	NaN	NaN	NaN	NaN	NaN	NaN	NaN	NaN	NaN	NaN	NaN	NaN	NaN	NaN	NaN	NaN	NaN	NaN	NaN	NaN	NaN	26.3814	NaN	NaN	NaN	NaN	NaN	NaN	NaN	NaN	NaN
Q9JKR6	Hyou1	Hypoxia up-regulated protein 1	NaN	NaN	NaN	NaN	NaN	NaN	NaN	NaN	NaN	NaN	NaN	NaN	NaN	NaN	NaN	NaN	NaN	NaN	NaN	NaN	NaN	NaN	NaN	NaN	NaN	NaN	NaN	NaN	NaN	NaN	NaN	NaN	NaN	NaN	NaN	NaN	NaN	NaN	NaN	NaN	NaN	NaN	NaN	NaN	NaN	NaN	NaN
Q9JM71	Klk1b27	Kallikrein 1-related peptidase b27	NaN	NaN	NaN	NaN	NaN	NaN	NaN	NaN	NaN	NaN	NaN	NaN	NaN	NaN	NaN	NaN	NaN	NaN	NaN	NaN	NaN	NaN	NaN	NaN	NaN	NaN	NaN	NaN	NaN	NaN	NaN	NaN	NaN	NaN	NaN	NaN	NaN	26.4634	NaN	NaN	NaN	NaN	NaN	NaN	NaN	NaN	NaN
Q9WUB3	Pygm	Glycogen phosphorylase, muscle form	NaN	NaN	NaN	NaN	NaN	NaN	NaN	NaN	NaN	NaN	NaN	NaN	NaN	NaN	NaN	NaN	NaN	NaN	NaN	NaN	NaN	NaN	NaN	NaN	NaN	NaN	NaN	NaN	NaN	NaN	25.0451	NaN	NaN	NaN	NaN	NaN	NaN	NaN	NaN	26.069	NaN	NaN	25.5097	NaN	NaN	NaN	NaN
Q9Z0K8	Vnn1	Pantetheinase	NaN	NaN	NaN	NaN	NaN	NaN	NaN	NaN	NaN	NaN	NaN	NaN	NaN	NaN	NaN	NaN	NaN	NaN	NaN	NaN	NaN	NaN	24.3582	NaN	NaN	NaN	NaN	NaN	NaN	NaN	NaN	NaN	NaN	NaN	NaN	NaN	NaN	NaN	NaN	NaN	NaN	NaN	NaN	NaN	NaN	NaN	NaN
[truncated: 55 more columns]

## Sheet: C - Peptides VEGFR3
Sequence	Mass	Start position	End position	Charges	Experiment
GQHPLEWTWPGAQEVLTTGGK	2291.13	53	73	3	B
DSEDTRVVHDCEGTEARPYCK	2523.08	74	94	3;4;5	B
VVHDCEGTEARPYCK	1819.8	80	94	3;4	B
IEGTTAASTYVFVR	1513.78	120	133	2	A
GMRVPTQLLR	1169.67	190	199	3	B
VPTQLLR	825.507	193	199	2	B
FRESTEVIVHEKPFISVEWLK	2572.37	319	339	3;4;5	B
GPVLEATAGDELVK	1397.74	340	353	2	A
GPVLEATAGDELVKLPVK	1835.04	340	357	2;3	B
LAAYPPPEFQWYK	1608.8	358	370	2	B
LAAYPPPEFQWYKDRK	2008.02	358	373	4	B
EASSPSIYSR	1095.52	428	437	2	B
EVTTQDAVNPIESLDSWTEFVEGK	2693.27	491	514	2	A
LVIQDANVSAMYK	1450.75	521	533	2	B
NVHLFATPLEANLEEAEPGAR	2277.14	612	632	2	B
HATLSLNIPR	1120.64	633	642	2	A
HATLSLNIPR	1120.64	633	642	2;3	B
VAPEDEGDYVCEVQDRR	2035.89	643	659	3	B
VAPEDEGDYVCEVQDR	1879.79	643	658	2	B
YLSVQALEAPR	1245.67	669	679	2	A
DERLLEKESGIDLADSNQR	2187.08	714	732	3;4	B
LLEKESGIDLADSNQR	1786.91	717	732	3	B
ESGIDLADSNQR	1303.6	721	732	2	A
ESGIDLADSNQR	1303.6	721	732	2	B
VREEDAGRYLCSVCNAK	2025.94	738	754	3;4	B
YLCSVCNAK	1113.49	746	754	2	B

## Sheet: D - BACEi vs Veh
Supplementary Table 01 C: BACEi vs Veh
Analysis of protein abundance changes between BACE inhibitor (BACEi) and Vehicle treated mouse plasma based on LFQ values. For details, see method section of the manuscript.
NaN (Not a Number): Not detected and quantified
											log2 transformed label free quantification intensities
											Vehicle														Cpd89													LY2811376
UniProt Accession	Gene Name	Protein Name	log2 difference (Cpd89 vs. Veh)	Fold change (Cpd89 vs. Veh)	log2 difference (LY2811376 vs. Veh)	Fold change (LY2811376 vs. Veh)	neg. log10 p-value (Cpd89 vs. Veh)	p-value (Cpd89 vs. Veh)	neg. log10 p-value (LY2811376 vs. Veh)	p-value (LY2811376 vs. Veh)	Veh_01	Veh_02	Veh_03	Veh_04	Veh_05	Veh_06	Veh_07	Veh_08	Veh_09	Veh_10	Veh_11	Veh_12	Veh_13	Veh_14	Cpd89_01	Cpd89_02	Cpd89_03	Cpd89_04	Cpd89_05	Cpd89_06	Cpd89_07	Cpd89_08	Cpd89_09	Cpd89_10	Cpd89_11	Cpd89_12	Cpd89_13	LY2811376_01	LY2811376_02	LY2811376_03	LY2811376_04	LY2811376_05	LY2811376_06	LY2811376_07	LY2811376_08	LY2811376_09	LY2811376_10	LY2811376_11	LY2811376_12
A2AQ07	Tubb1	Tubulin beta-1 chain	-0.156019	1.11421	0.188892	1.13989	0.138377	0.727149	0.223343	0.59794	17.291	16.4796	16.4703	16.3052	16.1581	19.0473	17.6465	15.4562	16.4256	16.0324	13.8801	16.5536	15.7219	16.309	16.395	17.4605	15.5876	18.3302	15.7166	16.6977	17.3976	16.2281	16.268	16.375	15.8094	15.4006	13.6694	16.1404	16.2883	16.9484	16.6945	17.2353	16.0729	16.9187	17.0538	17.6474	15.6997	16.419	15.9767
A6X935	Itih4	Inter alpha-trypsin inhibitor, heavy chain 4	0.0166077	1.01158	-0.44106	1.3576	0.0231277	0.94814	1.58119	0.0262309	27.0155	25.2191	25.3255	25.3687	25.5287	25.6258	25.6406	27.126	25.3749	25.3991	25.1676	25.6089	26.4109	26.0344	25.6557	25.5204	26.1188	25.589	25.8434	25.5162	25.8982	27.9063	25.4759	25.2531	25.5933	25.4125	25.5042	25.1601	25.1958	25.2181	25.836	25.338	25.3124	25.1247	25.3404	25.3569	25.715	25.2477	25.1159
B2RPV6	Mmrn1	Multimerin-1	1.24135	2.3642	0.630253	1.54784	NaN	NaN	NaN	NaN	NaN	NaN	NaN	NaN	NaN	NaN	NaN	15.5112	NaN	NaN	NaN	NaN	NaN	NaN	17.8944	NaN	15.3379	NaN	17.1083	NaN	16.8785	NaN	NaN	NaN	16.5437	NaN	NaN	NaN	NaN	NaN	NaN	NaN	NaN	NaN	17.0708	15.2121	NaN	NaN	NaN
B2RY83	Hpse2	Inactive heparanase-2	-0.117804	1.08508	-0.477906	1.39272	0.133087	0.73606	0.467423	0.340861	20.3504	21.5973	21.7371	21.5922	21.7136	21.6504	21.6458	19.5296	21.9427	21.4596	21.8772	21.4873	20.9365	20.945	17.7341	21.2594	21.0938	21.4188	21.3506	21.8816	21.5322	20.7957	21.784	21.8856	21.7796	21.4324	21.6665	21.5726	21.717	21.7794	18.0965	18.1345	22.1699	21.6475	21.8128	17.4037	21.386	21.6095	21.806
B5X0G2	Mup17	Major urinary protein 17	-0.719722	1.64686	-0.489552	1.40401	1.80431	0.0156924	0.748257	0.178543	23.7396	24.9077	24.0477	24.6666	23.6314	25.4063	25.2855	22.3856	24.5469	24.4871	24.215	25.0952	24.3394	23.8838	24.0415	23.544	22.9673	24.5479	23.5191	23.5831	23.0572	24.8022	24.4367	23.0534	23.0981	23.2004	23.0991	24.7109	25.0529	23.7354	20.9635	23.7715	24.178	24.505	23.8304	25.041	23.5914	23.2517	23.6713
CON__H-INV:HIT000292931	NaN	NaN	-0.208218	1.15526	-0.159712	1.11706	0.104375	0.786366	0.070767	0.849636	19.8374	NaN	18.161	NaN	NaN	NaN	19.3052	17.3216	NaN	NaN	NaN	NaN	NaN	NaN	17.9687	18.4451	NaN	NaN	19.0127	18.165	16.8015	20.2955	NaN	NaN	NaN	NaN	NaN	19.5241	18.0382	19.0086	NaN	19.422	NaN	16.4901	NaN	NaN	NaN	NaN	NaN
CON__P00735	NaN	NaN	0.135408	1.0984	0.0410595	1.02887	0.801697	0.157871	0.179928	0.660802	23.3634	23.5846	23.8135	23.9028	23.7752	23.7865	23.6358	23.1825	23.6238	23.7406	23.8279	23.7072	23.0823	23.1478	23.8437	23.7725	23.5674	23.8075	23.8904	23.819	23.7464	23.4791	23.5529	23.993	23.8683	23.2735	23.7368	23.4181	23.4017	23.7398	23.5689	23.7443	23.8552	23.7325	23.7717	23.5797	23.3551	23.3643	23.6501
CON__P00761	NaN	NaN	-0.139391	1.10144	-0.303494	1.23413	0.196633	0.635868	0.539208	0.288929	28.7318	29.256	28.9475	28.6066	28.4549	26.6518	28.7488	28.0126	27.4529	28.8062	28.1078	28.7642	27.9565	26.7115	27.3973	28.7758	27.8313	28.8245	28.4034	28.5966	27.5371	28.2455	28.4262	26.9829	28.9058	26.8692	28.3724	28.5438	28.9805	28.4798	28.1289	28.3329	28.0961	27.3198	27.8941	28.4435	27.3485	27.1512	27.1607
CON__P02662	NaN	NaN	4.79309	27.7246	3.69026	12.9086	1.06117	0.0868617	0.58998	0.257051	5.87018	0	13.1862	0	14.4101	13.0856	0	15.1809	12.5019	16.767	0	12.2344	NaN	NaN	19.3032	18.4753	15.1267	12.3793	13.962	11.1714	0	14.3656	13.3425	NaN	15.8352	NaN	NaN	13.7423	13.5198	0	14.6243	21.3027	20.096	14.2824	0	13.0721	NaN	NaN	NaN
CON__P02768-1	NaN	NaN	0.0562061	1.03973	0.392578	1.31274	0.0282371	0.93705	0.227586	0.592126	23.1241	24.5133	19.589	23.5824	23.8512	21.2573	21.4508	21.9267	21.5419	22.084	20.4659	19.4286	18.8651	20.6858	23.754	23.5176	22.1317	19.6131	23.8474	20.1348	23.9138	19.5254	19.4871	24.1922	20.9752	19.9234	20.4837	19.3426	23.4479	21.7665	23.6063	23.3293	19.5487	24.3538	24.1931	24.3214	19.468	19.8619	20.2444
CON__P02769	NaN	NaN	0.98375	1.9776	0.460048	1.37559	0.311817	0.487734	0.131602	0.73858	21.6906	29.8946	22.9732	21.3374	23.6161	22.1015	23.3745	21.4055	22.4085	30.6802	30.2123	21.7643	22.903	23.1534	30.4894	30.4926	23.5517	22.837	22.9606	22.4874	30.7042	23.907	21.9567	30.5179	22.8874	21.5602	21.8436	23.4666	22.0109	23.8959	22.3231	23.4293	23.1728	22.7353	21.2407	30.9794	21.7461	30.8301	22.7417
CON__P04264	NaN	NaN	0.54552	1.45955	-0.224788	1.16861	0.360159	0.436356	0.144786	0.716496	17.453	22.2331	19.7381	16.3201	20.7402	20.2025	18.2536	19.8468	18.2438	20.3311	19.6831	18.6881	19.3777	17.4422	21.5958	19.7024	21.5828	21.6225	18.1194	17.3786	22.5772	18.1523	19.7447	15.4909	20.5701	19.3264	20.5999	17.353	20.6857	18.7784	19.9125	20.3822	20.2326	19.7962	20.4276	17.3373	15.8294	16.912	18.4582
CON__P13645	NaN	NaN	-0.987845	1.98322	1.51831	2.86456	0.233955	0.583505	0.752198	0.17693	15.8608	21.9083	9.89055	21.3891	20.1614	18.8393	22.0799	18.6588	18.3576	20.701	14.9225	14.4911	18.5767	14.0291	20.1502	15.1092	18.5892	20.5507	15.3773	16.4857	21.4289	17.4801	17.1205	0	20.4995	20.761	15.6242	20.6073	17.9741	21.1208	18.4269	17.9984	20.6706	20.9812	19.0353	15.4311	18.8093	18.4804	20.7396
CON__P35527	NaN	NaN	0.77828	1.71509	-1.41834	2.67279	0.530778	0.294593	0.395384	0.402361	18.838	20.9527	NaN	15.9135	17.5219	17.9891	16.3958	19.6842	17.7662	19.8428	20.6957	NaN	17.6127	18.5978	19.429	19.0136	20.9826	21.1472	20.3006	15.5983	21.3892	NaN	19.4043	17.5313	20.2309	NaN	16.8601	12.6815	19.5331	17.0327	19.1581	19.4161	19.683	19.9123	20.0272	20.9737	18.7683	17.7402	16.9299
CON__P35908	NaN	NaN	-0.0174064	1.01214	-2.20167	4.60012	0.00630738	0.985582	0.72615	0.187867	13.0642	21.1012	16.8688	NaN	17.6718	16.8727	18.3076	16.8443	15.5611	17.0475	NaN	20.1133	18.4113	14.0784	19.2231	NaN	17.5681	15.6706	NaN	16.531	20.1252	17.2047	17.1971	NaN	17.5916	NaN	13.1885	14.9302	17.3714	14.5612	17.0336	17.3197	18.5312	17.137	16.8746	NaN	15.5814	NaN	15.1397
CON__Q28107	NaN	NaN	1.93793	3.83156	0.291331	1.22377	0.611774	0.24447	0.0606337	0.869694	19.4005	18.9227	18.7482	14.4502	12.8873	NaN	NaN	NaN	NaN	NaN	NaN	NaN	NaN	NaN	18.8764	18.9577	19.0992	18.3456	NaN	NaN	NaN	NaN	NaN	NaN	NaN	NaN	NaN	18.8168	18.4575	19.3725	NaN	13.9153	15.3036	NaN	NaN	NaN	NaN	NaN	NaN
CON__Q29RQ1	NaN	NaN	0.0172372	1.01202	0.207222	1.15446	0.0267548	0.940254	0.420849	0.379447	22.0247	23.2075	23.0235	23.2084	23.3167	23.1835	23.2773	20.5167	23.2621	23.4282	23.0586	23.4498	22.443	22.8232	23.3065	22.6465	22.9148	22.6617	22.9371	22.9019	22.5934	22.5694	23.3024	23.1373	22.9546	22.9321	22.7165	23.1625	23.3075	23.205	22.8602	23.1253	22.9823	23.5864	23.1666	23.4697	22.4605	22.815	23.0279
E9PV24	Fga	Fibrinogen alpha chain	-0.116846	1.08436	-0.0474142	1.03341	0.133349	0.735616	0.0568776	0.877248	27.6107	27.0205	25.3735	27.0179	27.3668	27.4885	26.0576	28.7365	27.6536	27.9938	27.792	28.148	27.8475	27.7183	26.6687	27.4806	27.7143	25.2191	26.5625	27.3774	27.3098	29.3779	27.3679	27.4988	26.9444	27.7084	27.6604	25.1868	27.6124	27.7774	27.9006	27.4745	27.3053	27.651	27.0699	27.5136	27.7968	27.4243	27.109
E9Q414	Apob	Apolipoprotein B-100	-0.029073	1.02036	-0.051729	1.03651	0.0820294	0.827886	0.184756	0.653498	22.8785	23.1456	23.0654	22.8207	22.8747	22.8773	23.0171	24.0958	22.9314	23.1251	23.1782	23.1002	23.154	22.4856	22.8492	23.0907	23.2421	22.8952	23.0458	22.9733	22.7171	23.9972	22.9121	22.7851	23.1591	22.7109	22.9406	23.0582	22.9619	23.2256	23.0726	23.0777	23.0061	23.0147	23.0966	23.0383	23.1879	22.9676	22.9913
G5E8Q8	Adgrf5	Adhesion G protein-coupled receptor F5	1.05915	2.0837	0.190646	1.14127	0.844939	0.14291	0.1065	0.782529	18.0944	19.891	18.2785	21.1826	21.5164	19.7126	20.4473	21.0083	17.7058	17.8203	17.5924	17.6584	19.1914	17.8705	17.8609	21.1751	16.8339	22.6907	20.7128	20.4101	17.7393	21.5716	22.6038	21.5695	22.464	19.8967	17.0696	18.3232	18.0074	20.8674	23.6219	20.8765	21.0017	17.6823	17.7332	21.0797	20.3195	17.1608	17.5184
O08529	Capn2	Calpain-2 catalytic subunit	0.365666	1.28848	1.08378	2.11958	0.0850578	0.822133	0.463764	0.343744	14.769	14.4158	0	14.8254	14.8663	15.0812	15.2379	14.5633	15.0139	15.1279	15.5572	15.6124	15.4722	14.5902	15.1684	15.1926	0	15.5191	14.662	15.1451	15.0598	16.7163	15.7177	16.2248	16.0761	15.5517	14.9146	14.661	14.9581	14.6631	14.8863	14.9252	14.8045	14.814	15.8071	15.5034	15.142	15.4584	14.7669
O08677	Kng1	Kininogen-1	0.0676983	1.04804	-0.0903074	1.0646	0.46557	0.342318	0.661796	0.217873	27.3971	27.1789	27.0334	26.8262	27.116	26.7425	26.5672	27.1473	26.9549	26.9944	27.0652	27.0216	26.7389	26.8936	26.9828	27.0949	26.8397	27.1131	27.1261	27.1522	26.9951	27.182	26.9247	26.9428	27.2839	26.8128	27.1301	26.9895	26.7744	26.8146	27.1012	26.6468	26.91	26.7852	26.9443	26.8038	26.9412	26.7284	26.8996
O08677-2	Kng1	Isoform LMW of Kininogen-1	0.00544079	1.00378	-0.158521	1.11614	0.0224428	0.949636	1.06479	0.0861407	22.2506	21.6552	22.2367	21.8488	21.9514	21.6099	21.8925	22.5604	21.7034	21.825	22.0639	21.8295	21.8651	21.8734	22.0116	21.6615	22.2408	21.8792	21.9382	21.9643	21.7126	22.1458	21.9316	22.0503	22.1081	21.752	21.9001	21.8616	21.4748	21.5132	22.0259	22.0079	21.7262	21.588	22.0737	21.6485	21.8827	21.6966	21.8337
O08689	Mstn	Growth/differentiation factor 8	0.122822	1.08886	0.299827	1.231	0.223752	0.597376	0.478292	0.332436	14.9152	16.615	16.6552	15.4255	16.8386	16.1326	16.7741	NaN	16.4261	15.3039	16.2014	16.5529	15.642	16.1795	16.3012	15.5527	16.2639	15.4991	16.0278	16.7101	16.0838	NaN	17.4168	16.3177	16.081	16.6806	16.0734	16.1191	16.9778	16.6229	16.7851	13.9538	16.0741	17.242	16.4854	17.056	16.2845	17.0503	15.6006
O08709	Prdx6	Peroxiredoxin-6	0.858975	1.81375	0.0484476	1.03415	1.26481	0.0543491	0.0381617	0.915879	16.4574	16.272	16.1722	15.602	15.7545	16.479	15.4693	18.2501	17.3302	16.5797	16.941	16.8934	18.0277	17.1483	17.0631	17.6763	17.6688	18.974	16.1833	15.8478	17.1827	20.8003	16.131	17.0534	18.4996	16.8967	17.8966	14.5438	17.0872	16.1673	15.6221	18.3522	17.3483	16.3903	18.6616	17.9837	17.7557	15.3827	17.8844
O08742	Gp5	Platelet glycoprotein V	0.591268	1.50657	0.0162558	1.01133	0.968116	0.107618	0.0165963	0.962506	18.0061	18.3834	19.2563	17.6358	17.0721	17.1601	18.3131	17.1287	17.2452	17.0684	17.0238	16.1236	15.2696	17.702	18.7071	17.6252	17.6453	19.1184	19.5161	16.9197	17.6947	19.1009	17.3778	17.3558	18.0329	17.5661	17.0299	19.2031	16.4484	16.4633	17.1752	17.8433	17.8455	17.7417	17.9976	17.5773	16.4352	17.2993	17.4062
O09043	Napsa	Napsin-A	0.926436	1.90058	0.228147	1.17133	0.397589	0.400323	0.0695451	0.85203	17.8204	5.62693	19.7941	18.7597	17.3092	NaN	18.8007	18.7967	17.8349	NaN	19.5268	17.8237	18.2916	18.1739	20.0943	16.9444	17.8309	18.3994	18.1526	19.9622	18.8861	18.6534	17.4467	16.9622	18.3374	18.3571	17.9554	18.6458	NaN	19.8494	14.2265	16.8038	18.7521	16.9645	17.4101	14.7223	17.6847	18.3398	20.347
O09049	Reg3g	Regenerating islet-derived protein 3-gamma	1.66231	3.16523	0.683709	1.60626	0.62629	0.236434	0.189612	0.646232	0	16.0398	NaN	15.5977	15.084	16.7851	16.1137	13.247	17.1412	17.0411	16.4698	15.3635	16.7653	13.1067	15.7672	17.1656	15.8803	16.3929	11.8412	14.4925	14.8234	19.9978	16.7701	16.8861	16.0278	18.0216	16.2981	10.2554	14.7315	NaN	16.8891	14.8471	14.326	16.9063	16.4311	15.7662	16.1491	15.598	NaN
O09061	Psmb1	Proteasome subunit beta type-1	0.556788	1.47099	0.0573023	1.04052	1.34685	0.0449931	0.0674158	0.856218	18.1458	17.6698	18.5686	18.5847	18.9061	17.6787	18.9879	19.4038	18.5675	18.0104	18.1036	17.7924	16.4662	16.8112	18.7195	18.4254	18.4122	18.3442	18.8511	19.074	18.3248	20.0416	18.5655	18.7762	18.9977	18.0849	18.1966	18.4605	18.1217	18.0917	18.8039	19.6099	18.2679	18.4359	18.87	18.6464	17.4706	17.3368	16.3674
O09131	Gsto1	Glutathione S-transferase omega-1	0.812786	1.7566	0.0284375	1.01991	1.428	0.0373251	0.027184	0.939325	19.6701	19.8278	20.5345	18.9787	19.7567	19.7145	19.9401	18.193	20.0871	18.7793	18.7811	18.9155	18.6846	18.2592	20.1831	17.3778	20.4604	21.206	20.6774	20.5811	20.9553	21.3051	18.6324	19.6406	20.8635	18.8938	20.6173	18.8119	20.7682	17.0853	18.8758	19.7014	20.4291	18.0362	21.4674	18.6059	19.2565	19.4991	19.829
O09159	Man2b1	Lysosomal alpha-mannosidase	0.225853	1.16947	0.670844	1.592	0.325726	0.472361	1.6706	0.0213501	18.4806	19.878	19.9993	20.3501	20.7558	20.2001	20.0265	17.4217	20.0813	20.1903	19.9567	20.1872	19.2126	19.6442	20.1915	20.0039	19.3475	19.9017	19.6644	20.042	19.8482	18.575	20.1877	20.0898	19.9436	21.96	19.8234	20.4943	20.4772	20.0703	19.5308	20.2009	20.4683	20.6298	20.5918	20.6132	19.9225	21.6865	20.4592
O09164	Sod3	Extracellular superoxide dismutase [Cu-Zn]	0.245578	1.18557	0.154068	1.1127	1.14786	0.0711449	0.622752	0.238368	20.5421	20.1551	21.3314	21.3766	21.1176	20.9617	20.8162	20.2198	20.9463	20.9077	21.1279	21.0141	20.4518	20.6734	20.6847	21.1253	20.9656	20.8535	20.8206	21.2023	21.2861	20.5544	21.1432	21.5554	21.2064	21.4062	21.1991	21.0174	21.1448	21.1998	21.5494	20.7323	20.4527	21.0186	21.1047	20.8436	20.7131	20.9105	21.112
O35664-3	Ifnar2	Isoform 3 of Interferon alpha/beta receptor 2	-0.135999	1.09885	-0.0497778	1.03511	0.620556	0.239576	0.238128	0.577926	21.8313	21.269	21.1743	21.3769	21.0364	21.2037	21.0504	21.4347	21.3699	21.2084	20.6833	21.3221	21.3108	21.2735	21.4467	21.1174	21.1924	21.1897	21.2034	21.4566	21.3844	20.1449	20.9401	21.097	20.9849	21.2154	21.1507	21.3159	21.1893	21.1139	21.0735	21.365	21.1395	21.6154	20.8033	21.09	21.3675	21.0158	21.3052
O35930	Gp1ba	Platelet glycoprotein Ib alpha chain	0.316482	1.24529	0.126055	1.09131	1.14249	0.0720302	0.326578	0.471435	20.4674	21.0262	21.2985	21.0813	21.0734	20.7223	20.6208	19.135	21.017	21.0422	21.0433	21.0518	19.8584	21.0288	20.9496	21.1153	21.1786	20.9083	20.9863	21.2165	20.7305	21.1918	20.9742	21.0632	21.3001	21.0751	21.1438	21.1753	20.9062	20.9315	20.7583	21.0993	21.057	20.8744	21.0173	20.5318	20.5467	20.8731	20.9581
O54819;O54819-2	Tfpi	Tissue factor pathway inhibitor;Isoform Beta of Tissue factor pathway inhibitor	0.026885	1.01881	-0.208467	1.15546	0.0290616	0.935273	0.308236	0.491772	17.8034	18.7606	18.5422	18.8573	18.7189	18.4427	19.3581	16.0653	18.7606	18.0991	18.1302	18.4157	18.4308	20.6323	18.6987	19.3299	17.3454	18.0104	18.1787	18.5494	18.8583	17.044	19.0565	19.0626	18.9284	18.8732	18.9298	18.8714	18.3672	18.5627	17.2107	18.7397	18.1488	17.989	18.8899	18.2625	18.2498	17.6485	18.3601
O55111	Dsg2	Desmoglein-2	0.542387	1.45638	0.0757755	1.05393	0.572108	0.26785	0.0453241	0.900899	14.8854	15.7587	16.4077	15.685	14.912	15.5535	15.4629	17.0919	17.8791	16.407	18.3749	15.5932	NaN	14.2403	18.1242	16.6434	14.3075	NaN	16.4858	16.5858	16.4676	14.7048	15.9432	17.4286	18.1758	17.5314	16.3427	15.5692	13.9246	15.7747	17.6962	17.4386	15.359	11.4711	18.0184	16.2181	16.6941	18.0155	16.6086
O55134	Pcdh12	Protocadherin-12	0.755486	1.6882	2.15372	4.44974	0.143303	0.718947	0.660787	0.21838	17.1257	16.7453	14.1492	16.3439	15.6559	15.1182	0	14.6791	17.0865	16.9837	17.7785	17.1972	17.416	0	16.7153	15.0802	15.9869	13.9916	15.5343	15.5034	17.2508	0	16.2897	17.4328	17.2674	16.9431	14.085	14.4508	16.9679	14.1026	15.8568	15.1783	16.7139	17.1855	16.7516	17.0219	17.465	17.6999	15.3458
O55234	Psmb5	Proteasome subunit beta type-5	0.197563	1.14676	-0.0855476	1.06109	0.58422	0.260483	0.195651	0.637307	18.4644	18.3738	18.8302	18.8776	19.1529	18.6196	19.0312	18.7793	18.8148	19.0995	19.2111	19.0878	17.6549	18.1048	18.3942	19.1677	19.2235	18.5143	19.0513	18.9712	18.9815	19.2021	19.4851	19.0843	19.439	18.4393	17.9953	18.6411	19.3076	18.5344	19.1085	18.7699	18.5074	18.8372	18.6902	19.5186	17.9046	18.1171	17.9875
O70165	Fcn1	Ficolin-1	0.112035	1.08075	0.153508	1.11227	0.560671	0.274998	1.16315	0.0686825	20.8589	20.4362	20.4592	20.7257	20.3769	20.5626	21.097	20.1509	20.3332	20.7195	20.5444	20.7829	20.4162	20.5622	20.735	21.027	20.6782	20.5473	20.7063	20.8039	21.015	20.0045	20.8306	20.609	20.8547	20.7765	20.3211	20.7352	20.9867	20.8047	20.5266	20.8988	20.6958	20.7294	20.7123	20.9355	20.5534	20.8056	20.6328
O70362	Gpld1	Phosphatidylinositol-glycan-specific phospholipase D	0.155121	1.11351	0.165189	1.12131	0.403301	0.395093	0.901638	0.125419	23.6515	24.2816	24.4233	24.1297	24.4369	24.1436	24.2453	23.3058	24.3275	24.2623	24.5128	24.0997	23.7712	23.6934	24.4747	24.3569	24.0578	24.3799	24.4084	24.602	24.3629	22.4763	24.299	24.6196	24.4807	24.0682	24.6228	24.1838	24.3437	24.2227	24.1761	24.313	24.3603	24.017	24.5042	24.127	24.1975	24.1986	24.2852
O70370	Ctss	Cathepsin S	0.0826091	1.05893	0.391144	1.31143	0.15679	0.696964	1.32042	0.0478171	19.1647	17.6149	18.2972	17.5648	NaN	17.4939	17.8665	18.9127	17.7392	18.3397	18.5886	17.6379	18.172	17.8466	18.5447	18.0808	17.3252	18.0091	17.9824	18.1316	18.4504	19.3372	17.8655	18.2529	18.8451	17.9484	17.5392	18.8325	18.2655	18.3616	19.4951	18.7212	18.3868	18.4134	18.6355	18.5742	18.4298	18.2279	17.729
O70435	Psma3	Proteasome subunit alpha type-3	0.577832	1.4926	-0.0157703	1.01099	0.740054	0.181948	0.0171586	0.961261	18.3872	17.7554	17.5216	18.3905	18.5236	17.6638	16.5094	18.8666	18.3382	17.7431	19.6117	18.4677	16.8775	17.1696	19.3705	18.755	18.1005	18.2846	18.6353	18.2274	18.501	19.4381	18.5528	21.761	18.7614	16.207	16.7554	18.3795	18.3301	17.6568	18.994	18.5049	17.7102	18.5943	18.8858	18.8155	16.9192	17.3277	16.358
O70451	Slc16a7	Monocarboxylate transporter 2	-0.413997	1.33237	-1.17207	2.25334	0.513786	0.306347	2.54789	0.00283208	20.9139	18.5102	18.2467	18.7736	18.5133	19.4992	19.4871	20.9618	18.6156	18.7242	16.6237	18.9334	19.3677	18.4043	18.9069	18.8182	19.0478	18.8665	19.0981	18.4444	18.2223	20.8207	18.7958	16.9721	18.2388	17.6497	17.3417	18.3574	18.6258	18.7927	18.7741	18.0245	17.2678	17.5382	16.8345	18.1005	17.6197	17.1761	17.0795
O70570	Pigr	Polymeric immunoglobulin receptor	0.715739	1.64232	0.653139	1.57259	1.68828	0.0204985	1.36575	0.0430775	17.1507	18.1832	18.734	19.1847	19.1703	18.8362	18.3043	16.9447	19.1873	18.7918	18.8539	19.3043	17.3579	17.417	19.2111	19.235	18.0881	19.8524	18.8991	18.7552	18.8077	19.6702	19.5197	19.399	20.2451	18.1692	18.4861	18.9878	19.0547	18.5258	21.1542	18.8956	19.2746	18.5278	18.9054	19.4845	18.2998	19.5009	18.4745
O88200	Clec11a	C-type lectin domain family 11 member A	-0.232905	1.1752	0.00968521	1.00674	0.508858	0.309843	0.0182466	0.958856	17.9317	18.4516	17.6914	18.3437	17.8117	18.6656	18.5486	16.4543	18.2262	18.2704	18.6006	18.7122	17.6903	18.5885	18.0957	17.9448	17.9514	18.1188	18.3265	18.2032	17.9676	16.2828	18.432	17.7916	17.5363	18.4614	17.7049	18.5058	18.5043	17.9881	18.0891	17.6353	17.8926	18.3612	18.1756	18.4434	17.6329	18.3682	18.0974
O88456	Capns1	Calpain small subunit 1	-0.53993	1.4539	0.300927	1.23194	0.159565	0.692524	0.256328	0.554207	16.7671	14.5908	16.6954	15.1846	16.0794	16.0714	13.5749	18.1279	17.169	16.6583	17.5422	16.9152	17.9495	16.2941	17.4798	16.3317	0	17.2852	15.7535	16.0855	17.4362	19.8536	17.743	18.0558	16.6801	17.324	16.1709	16.0773	16.0377	12.6954	17.2397	17.1516	16.7939	16.9371	18.1595	17.5258	17.7213	16.9365	17.2641
O88783	F5	Coagulation factor V	0.110224	1.0794	0.0331779	1.02326	0.724511	0.188577	0.171181	0.674247	21.3816	21.0938	21.1827	21.1269	21.0873	21.0906	20.8159	21.8061	20.9531	20.8922	20.8331	20.9753	21.2619	21.019	21.4462	21.0955	21.1342	21.1754	21.3283	21.3219	21.0717	20.8904	21.2762	21.1559	21.3823	21.2981	21.2678	21.2045	20.8912	21.0151	21.3593	21.0895	21.1396	21.0813	21.16	21.0766	21.1732	21.3212	21.1774
O88947	F10	Coagulation factor X	0.0438597	1.03087	0.0363649	1.02553	0.140302	0.723933	0.151637	0.705283	23.3083	23.4013	23.6364	23.5997	23.6136	23.6137	23.4533	22.7265	23.5054	24.0185	23.8273	23.7992	23.3187	23.3185	23.3922	23.5397	23.7525	23.6261	23.5172	23.5019	23.3335	22.6489	23.763	23.6152	24.0619	23.7636	23.6848	23.6154	23.4185	23.5754	23.3293	23.4365	23.464	23.4202	23.7357	23.6968	23.7584	23.7385	23.5824
O88968	Tcn2	Transcobalamin-2	-0.138179	1.10051	0.12486	1.0904	0.407448	0.391338	0.268904	0.538389	20.9018	21.0381	21.0115	20.9609	22.1569	21.1457	20.71	20.5055	21.2924	22.2635	21.5031	21.3563	20.7576	20.9716	21.024	20.7628	20.818	20.7764	21.6786	20.9593	21.2403	20.935	21.2979	21.2751	21.1459	20.8967	20.7847	21.1191	20.874	20.8584	21.3543	21.0858	20.8537	22.2615	21.5456	22.2385	21.0661	21.9902	20.8509
O89020;O89020-3	Afm	Afamin;Isoform 3 of Afamin	0.284183	1.21772	0.364262	1.28722	0.823375	0.150184	1.31129	0.0488321	23.5639	24.4198	24.5377	24.5653	24.5795	24.0151	24.1506	22.3898	24.46	24.3183	24.6628	24.1064	23.5537	23.8762	24.2787	24.5045	24.4571	24.4224	24.2375	24.6054	24.5842	23.4074	24.0346	24.6476	24.5784	24.5984	24.4514	24.5425	24.1058	24.3097	24.608	24.6992	24.5684	24.3493	24.7001	24.1996	24.3086	24.4794	24.5352
P00329	Adh1	Alcohol dehydrogenase 1	0.584599	1.49962	0.497651	1.41191	0.394663	0.40303	0.347363	0.449404	15.192	15.5863	14.8188	15.1751	15.9965	13.7859	NaN	18.7236	18.0311	18.0656	19.0979	18.1219	18.4863	16.5303	17.0982	14.0096	17.5536	17.6256	15.0733	15.6568	17.8708	20.7986	16.6607	17.4013	18.8336	17.8575	18.7716	14.8745	16.8896	15.5441	16.9091	16.6798	18.4489	17.0374	19.0406	19.0704	18.3568	16.5542	19.5076
P00687	Amy1	Alpha-amylase 1	0.22368	1.16771	0.214878	1.16061	1.18687	0.0650318	1.41696	0.038286	20.2631	20.8198	21.0097	21.0023	21.0227	20.9869	20.8277	20.2903	20.9996	21.218	20.7525	20.9985	20.261	20.3463	21.1342	21.1259	20.727	20.8943	20.6609	21.0102	20.7765	21.5363	20.9549	21.359	21.1282	20.7267	20.9008	21.0767	21.193	20.9021	20.9251	21.0236	21.1857	20.9598	21.0457	20.86	20.8875	20.9434	20.8092
P00688	Amy2	Pancreatic alpha-amylase	0.0773863	1.0551	0.179008	1.13211	0.266895	0.540885	0.942245	0.114223	19.3236	19.9107	19.9828	19.7906	19.8098	20.2826	20.1275	19.1805	19.4694	20.1674	19.9668	19.6483	19.1817	19.4575	19.8878	20.0255	19.2627	19.8936	19.5306	19.9514	19.4727	20.1761	20.1386	19.5876	19.9388	19.922	19.7819	20.0746	20.0746	19.9954	19.9399	19.8138	20.149	19.7147	19.7612	19.78	19.7591	19.9821	19.7675
P00920	Ca2	Carbonic anhydrase 2	0.616566	1.53322	0.337366	1.26345	1.70698	0.0196343	0.779673	0.166084	21.7221	23.1638	23.3907	22.3715	23.2911	22.7643	23.2347	21.765	23.0362	22.2435	22.4798	22.5477	22.1623	23.068	23.2366	23.6787	23.2651	23.8132	23.1391	22.566	22.8908	25.3913	23.0035	22.9269	22.9464	22.9209	22.8177	22.48	23.0625	22.6873	22.7533	24.7491	23.6705	23.0127	23.6368	22.7018	22.5794	22.3749	22.8292
P01027	C3	Complement C3	0.15308	1.11194	-0.029103	1.02038	0.598763	0.251905	0.0876205	0.817296	27.7811	27.1494	27.1162	26.881	27.1144	26.4739	26.5261	27.7446	26.8334	26.5864	27.0094	26.7165	27.1114	27.1224	27.3467	27.0775	27.434	27.3434	26.9018	26.9222	27.2385	27.7671	26.9314	27.1041	26.8026	27.0877	27.1872	26.8447	26.5202	26.7013	27.2819	27.209	26.9054	26.7959	27.1059	26.9592	27.1646	27.0807	27.146
P01029	C4b	Complement C4-B	-0.0726167	1.05162	-0.129246	1.09372	0.279715	0.525152	0.624403	0.237464	24.0432	24.3628	24.1501	23.9044	24.3975	24.1057	24.6529	23.2401	24.2532	24.2865	24.2501	24.5094	24.2284	24.6293	23.9622	23.9798	24.4561	24.4445	23.7691	24.1308	24.2109	23.8578	24.2751	24.065	24.1526	24.2503	24.2999	24.0857	24.001	23.9739	24.3546	24.1327	24.0851	23.9297	24.2084	24.0547	24.3207	24.2057	24.0046
P01592	Jchain	Immunoglobulin J chain	0.11314	1.08158	0.132607	1.09627	0.151753	0.705093	0.210386	0.616047	23.0434	22.1221	22.7463	23.975	23.3175	23.2096	23.4327	24.5896	24.3075	23.2298	22.2762	23.6683	24.0297	22.5779	22.9783	23.6548	22.2691	24.7958	23.9881	23.2315	23.9016	22.8008	23.4558	23.7049	24.6672	22.9171	22.3082	23.4263	23.7144	24.1273	24.682	23.5466	23.602	23.6544	22.7555	23.5421	22.6741	23.7125	22.5726
P01626		Ig kappa chain V-II region MOPC 167	-0.228518	1.17163	-0.126603	1.09172	0.256313	0.554227	0.117338	0.763241	19.3958	15.2004	17.6115	16.9057	16.65	18.7606	17.7485	19.7397	17.3723	17.9906	17.6938	19.1155	19.2622	18.5297	17.3045	17.2713	18.0952	18.1482	18.8216	18.1056	17.2725	17.5155	16.7892	18.0033	17.8986	18.5786	17.2032	17.5612	18.4422	19.4999	17.7765	18.6434	17.3761	18.4577	17.028	16.8805	16.2466	18.0495	18.0063
P01627	Gm5153	Ig kappa chain V-II region VKappa167	-0.0274128	1.01918	0.0761958	1.05423	0.0203038	0.954325	0.0584158	0.874147	20.3405	17.0638	15.6489	17.4111	15.8013	19.2212	18.098	20.6881	18.1574	18.7675	19.0919	18.8823	20.0065	19.7487	18.0008	18.017	19.3283	18.7642	19.6129	18.6571	17.0299	18.5669	17.9952	19.1187	18.4013	18.748	17.8357	18.386	19.3427	19.8817	18.2732	18.8787	18.2496	17.8658	18.2545	18.1468	17.3975	19.7436	18.5268
P01629		Ig kappa chain V-II region 2S1.3	-0.0252111	1.01763	-0.785707	1.72394	0.0104584	0.976206	0.63429	0.232118	21.5996	17.829	20.0733	19.5803	20.4051	NaN	20.0449	19.4175	20.1639	18.7312	17.2138	18.2625	16.49	20.8561	16.6016	18.3945	14.8943	21.7851	19.9034	20.7807	16.0883	20.0586	19.3908	21.4743	24.1093	20.1533	16.7052	15.4084	18.058	20.7469	17.8397	18.9703	21.2483	18.5506	17.2477	20.7702	18.1427	NaN	17.7797
P01630		Ig kappa chain V-II region 7S34.1	-0.193338	1.14341	0.0208849	1.01458	0.254358	0.556726	0.0248463	0.944395	22.8684	21.8684	21.8507	22.399	20.354	20.5377	20.7741	23.1209	20.7747	21.8529	20.3016	20.9551	22.0853	22.7494	20.7487	21.5164	20.4776	21.5405	22.8577	20.9782	20.6552	21.3296	21.7702	21.8717	22.2251	21.2237	21.1776	21.5024	21.1299	21.4573	22.5508	21.575	21.7121	21.2248	22.1	21.9103	21.3713	21.2211	21.2079
P01631		Ig kappa chain V-II region 26-10	-0.360432	1.28381	-0.0964502	1.06914	0.4791	0.331818	0.115472	0.766528	22.1838	23.0125	23.5579	22.8996	22.9458	22.889	22.9147	24.0662	21.5137	23.2875	22.7437	22.1933	23.1281	23.9818	20.532	22.7531	22.4873	23.043	23.5934	23.5281	19.7607	22.4854	22.8631	23.488	23.485	23.0193	22.6425	22.9612	22.9656	23.9741	23.3302	23.4594	23.1673	19.875	22.9921	23.3199	22.5124	22.5951	22.9795
P01632	Igkv7-33	Ig kappa chain V-I region S107A	-0.282458	1.21627	-0.0870553	1.0622	0.338394	0.458782	0.0771567	0.837227	23.1423	18.3533	19.3458	19.7925	18.5602	20.5112	19.7015	20.475	20.2506	19.4684	20.2129	20.874	19.0873	20.5608	18.7501	19.0874	19.68	20.7551	19.8914	19.6654	18.7078	19.7207	19.6464	20.3578	20.9669	20.1002	19.3107	18.3373	20.5294	19.9194	21.739	19.2628	19.4647	20.4172	21.7594	19.7256	19.9382	19.7103	19.0642
P01633	Igk-V19-17	Ig kappa chain V19-17	-0.251625	1.19055	-0.434098	1.35107	0.308914	0.491005	0.653751	0.221947	25.1243	22.2656	21.4147	21.9556	21.7932	22.2677	21.8294	22.3778	22.7698	22.239	21.2345	22.2879	22.2247	24.8403	21.4228	21.7787	21.7722	22.6057	23.5913	22.1414	22.7343	22.0222	21.8584	22.7333	22.674	21.1802	22.3655	21.7249	22.3682	22.231	23.2723	21.8075	22.0985	22.3492	22.3563	21.1031	21.4539	22.205	21.589
P01635		Ig kappa chain V-V region K2 (Fragment)	-0.568394	1.48287	-0.800752	1.74201	0.830812	0.147635	1.42395	0.0376748	24.2344	22.9169	20.6094	22.4606	21.5109	21.8681	22.491	22.6715	21.7163	21.5156	21.3954	20.9493	21.4431	24.5853	21.5952	21.2413	20.7309	21.2149	22.0874	22.0317	21.3255	21.1954	20.8406	22.6186	23.468	21.1744	21.2857	21.2504	21.5085	21.4829	22.2276	20.9661	21.0419	23.0214	21.5488	21.339	21.0778	20.5218	20.7187
P01636		Ig kappa chain V-V region MOPC 149	-0.606619	1.52269	-0.516431	1.43041	0.875436	0.133218	0.694572	0.202036	25.3331	24.6696	21.8613	22.319	22.6973	22.7478	21.9622	22.9501	22.675	21.6204	21.3256	22.107	22.7815	23.4304	22.7566	20.7671	21.4328	21.3162	22.8526	22.1698	22.1648	21.9076	21.2689	23.5832	23.6862	22.3319	21.6079	22.1895	21.2763	22.2216	24.4917	21.6301	21.8824	22.9132	21.9763	22.9632	21.0599	22.5688	21.3107
P01637		Ig kappa chain V-V region T1	-3.27433	9.67545	-4.58876	24.0633	1.03402	0.0924651	1.56039	0.0275175	19.313	13.696	13.6901	11.8409	19.2446	13.2882	12.566	19.6212	15.2052	13.5776	13.3566	10.3685	NaN	20.1426	13.3674	14.2179	13.7776	0	12.1943	18.888	11.3813	19.5149	10.4021	11.7618	14.0832	0	13.7558	NaN	13.8405	14.3569	16.3559	9.64414	14.5775	NaN	13.4174	9.7896	NaN	12.8308	0
P01638		Ig kappa chain V-V region L6 (Fragment)	-0.762554	1.69649	-0.56682	1.48126	1.07634	0.0838811	0.677358	0.210205	25.3807	22.8715	21.0429	22.6578	21.8404	21.7599	21.3863	21.9461	22.2129	22.6755	22.4363	21.3143	21.5758	25.2573	21.9851	21.0715	22.2031	22.0562	21.8677	22.0905	21.1567	20.9564	20.8467	22.4923	23.3633	20.815	21.0856	20.7286	21.8031	21.2678	22.7547	21.6317	21.8689	22.1558	22.5417	21.3422	21.2642	21.754	21.2012
P01639	Gm5571	Ig kappa chain V-V region MOPC 41	-0.368599	1.2911	-0.447132	1.36333	0.904709	0.124535	1.03809	0.0916038	23.5635	21.3038	21.6715	22.1326	22.4455	22.0857	21.9545	22.333	22.1799	22.6874	21.3147	21.3488	22.264	21.8494	21.8288	22.4266	21.0978	22.0223	22.3574	22.1519	21.1877	20.4854	21.2603	22.3055	21.8531	22.0411	21.2436	22.7783	20.9347	22.2779	22.3505	22.2575	21.2879	21.6265	21.4772	21.8676	20.726	20.9821	20.4907
P01642	Gm10881	Ig kappa chain V-V region L7 (Fragment)	-0.112177	1.08086	-0.272822	1.20817	0.158399	0.694386	0.428189	0.373087	25.1768	23.0531	23.9355	22.0777	21.8991	21.9734	22.5231	23.4596	22.7943	23.2573	22.3448	22.5436	22.5805	22.3964	22.465	22.4913	22.362	22.7974	22.9568	22.1082	22.3093	22.3061	22.7627	23.9741	23.5177	22.8259	22.8221	21.9818	22.8191	23.4434	21.46	22.7822	21.8804	23.3203	23.0529	23.3753	22.2165	22.0114	22.2714
P01643		Ig kappa chain V-V region MOPC 173	-0.386525	1.30724	0.271624	1.20717	0.462947	0.344392	0.265561	0.542549	24.2686	23.7416	20.6062	21.5294	21.9465	22.9098	20.6264	22.2077	21.2191	21.4585	21.5375	21.6768	22.6419	24.5798	22.6787	22.8568	21.0993	21.6645	21.7162	21.6468	21.5964	20.559	21.2075	21.9785	23.0881	22.1915	21.4309	21.0051	22.7521	21.4594	22.8346	23.6167	22.8747	22.7198	24.1239	22.1491	21.4433	22.2038	23.7588
P01644;P01645		Ig kappa chain V-V region HP R16.7;Ig kappa chain V-V region HP 93G7	-0.421534	1.33935	-0.285214	1.21859	1.00266	0.0993883	0.642868	0.227579	24.9518	23.3379	23.2047	22.6464	22.3501	23.8542	23.5405	22.5347	23.596	22.6859	22.9875	22.634	22.6337	24.2568	22.5797	22.4093	22.5537	22.291	22.5614	23.1583	22.9146	22.0383	22.7509	23.4367	23.5473	23.5919	22.6717	22.6573	23.6034	22.6322	23.3856	22.7053	22.8632	23.1024	23.1909	22.8141	22.1822	22.8551	23.159
P01647		Ig kappa chain V-V region HP 124E1	-0.329617	1.25668	-0.477345	1.39218	0.664254	0.216644	1.07046	0.0850234	24.7011	22.6343	22.3105	22.1873	21.7545	23.0618	22.7692	21.9013	22.5278	22.5812	22.3106	22.4031	21.315	23.259	21.5722	21.7425	21.9845	21.8317	21.9301	22.264	22.9769	22.6943	22.1804	22.6682	23.1051	22.317	21.6135	21.2943	22.9578	21.5846	22.5911	21.8353	21.9477	21.9987	22.4014	21.9238	21.0394	22.5627	22.3751
P01654;P01655		Ig kappa chain V-III region PC 2880/PC 1229;Ig kappa chain V-III region PC 7132	-0.132145	1.09592	-0.279791	1.21402	0.135524	0.731941	0.465618	0.342281	23.9949	22.4272	21.8404	22.2956	21.7308	23.4424	21.9939	22.2682	22.0897	22.3312	21.7612	22.1582	23.0598	24.109	21.9599	22.772	21.7817	20.7455	22.4266	22.4662	23.4049	21.9426	22.5989	25.1262	23.375	20.6679	21.981	23.6349	23.0279	22.7551	21.8926	22.5688	22.1506	22.9732	22.267	21.6845	21.6885	21.2149	21.5765
P01662		Ig kappa chain V-III region ABPC 22/PC 9245	-0.387295	1.30794	-0.275277	1.21023	0.488087	0.325022	0.326231	0.471812	22.536	22.5864	19.3725	19.7347	19.6672	22.1717	20.3175	20.005	19.7719	20.3554	20.1573	20.3123	20.6553	22.9037	20.613	20.0521	20.0181	20.9755	20.6681	20.7819	21.4781	19.0137	19.8329	21.0694	20.5673	19.7944	19.8944	20.8342	20.9641	20.6106	20.3179	20.8675	19.7627	20.4392	21.6565	20.987	19.7051	19.7017	19.9574
P01665;P01666		Ig kappa chain V-III region PC 7043;Ig kappa chain V-III region PC 7183	-0.512234	1.42626	-0.0895267	1.06402	0.391932	0.405572	0.0649758	0.861042	24.8278	21.8282	20.7665	19.9402	22.1486	22.3317	22.1926	19.7781	22.4246	21.3477	20.4836	20.7173	23.1699	24.3558	22.4039	21.4797	21.8968	19.9363	20.9386	20.5607	23.3805	20.1288	18.8025	22.514	24.4409	19.3422	21.9492	21.8885	22.6924	24.2497	22.7959	21.4266	21.8672	21.8552	21.5952	21.2301	20.8535	19.9468	21.6693
P01667		Ig kappa chain V-III region PC 6308	7.95918	248.858	9.92344	971.074	1.27604	0.0529617	1.92094	0.0119967	15.8698	14.266	0	10.7096	0	0	24.6738	0	0	0	0	0.142616	0	22.3096	0	NaN	0	0	18.627	23.5301	22.8849	22.1273	0	20.7761	17.9987	22.8788	22.0913	24.7546	14.534	18.9579	0	23.9047	24.9749	19.0717	17.2652	0	0	20.9644	22.2646
P01670;P01671		Ig kappa chain V-III region PC 6684;Ig kappa chain V-III region PC 7175	-0.460115	1.37565	-0.227844	1.17108	0.699908	0.199568	0.283415	0.520697	21.7272	18.5295	19.1641	18.184	20.4972	20.0415	20.4159	20.6461	20.4314	20.3408	19.1624	19.7681	21.0123	22.5009	19.0061	20.1838	19.7864	20.214	20.1246	20.0864	19.1124	20.079	18.9566	20.1195	19.6764	19.4898	19.4322	19.087	20.1218	20.476	20.1969	20.176	19.4516	20.3154	20.5447	19.5434	20.4013	19.3971	19.5779
P01674		Ig kappa chain V-III region PC 2154	-1.18654	2.27606	-1.88894	3.70362	1.29826	0.0503194	2.90293	0.00125046	23.9725	22.5423	19.586	21.3626	19.8858	24.3706	21.8143	22.0968	20.7206	21.512	20.4703	20.3412	22.5398	23.3874	21.3246	19.2763	21.2202	20.8269	20.6705	22.7601	20.1883	20.7355	16.4958	21.8616	21.4861	19.9604	20.6134	20.519	19.8913	20.412	20.0474	19.5722	19.2087	19.1347	19.7415	18.5765	18.5866	19.5524	19.8157
P01675;P01676;P01677;P01678		Ig kappa chain V-VI region XRPC 44;Ig kappa chain V-VI region XRPC 24;Ig kappa chain V-VI region TEPC 601/TEPC 191;Ig kappa chain V-VI region SAPC 10	0.123077	1.08906	0.399526	1.31907	0.12936	0.742403	0.551752	0.280704	23.3232	21.436	21.4675	20.869	21.933	21.2205	20.713	20.6268	20.4084	21.1675	21.5768	18.8851	21.2647	23.0387	20.6897	21.6998	21.6818	22.5977	20.6769	20.1013	20.6497	20.8086	22.1603	21.2236	21.3791	22.7462	21.8348	21.8364	20.5213	21.9726	21.9639	22.1784	23.0651	22.5277	22.0905	21.6472	20.4537	21.2907	21.2994
P01680		Ig kappa chain V-IV region S107B	-0.972063	1.96164	-1.25576	2.38793	1.52782	0.0296608	2.00126	0.00997092	24.0443	22.9576	19.6135	21.6084	20.3426	21.5897	20.0994	21.7366	20.6858	21.6364	19.6697	19.6176	21.1828	22.6069	20.6331	20.7376	20.2378	19.3968	20.3908	20.9322	20.3548	20.5629	19.4637	21.4044	20.7506	19.9607	18.6868	19.2114	21.0632	19.8255	20.8376	20.5544	19.4486	20.0587	19.667	19.3552	19.8513	18.8474	18.9576
P01723;P01727		Ig lambda-1 chain V region;Ig lambda-1 chain V region S43	-0.470832	1.38591	-0.176068	1.1298	1.36029	0.0436229	0.395443	0.402306	24.1111	22.6601	22.4288	22.7043	22.1766	23.2753	22.1597	23.0135	22.7742	22.8973	22.966	23.2844	24.491	23.0786	22.1371	22.4102	21.7755	22.6794	23.5758	22.7436	22.7928	22.1121	21.9393	22.8965	22.7452	22.5622	22.5291	22.4649	23.151	23.2893	22.6828	22.7033	22.9143	22.6405	22.9465	22.5993	23.6747	22.4749	22.4288
P01725		Ig lambda-1 chain V region S178	-0.339907	1.26567	-0.0270891	1.01895	0.698874	0.200044	0.047998	0.895369	21.3686	19.7456	20.361	20.207	19.0335	20.1285	19.5054	20.5716	20.2402	20.342	20.5683	21.5515	20.5721	20.6696	20.0189	19.5427	18.9096	20.3188	20.6633	20.0656	20.3288	19.0151	19.3849	20.9896	21.0939	19.8044	19.9629	20.46	20.0195	20.2988	20.5922	20.3869	20.7147	20.3612	20.6941	20.3531	20.74	19.9233	19.9572
P01728		Ig lambda-2 chain V region	-0.544927	1.45895	-0.535512	1.44946	1.75244	0.0176831	2.37713	0.00419638	23.64	23.3759	23.0028	22.5968	21.9496	23.4991	22.5948	23.2964	22.6387	22.9008	22.0863	23.0865	23.571	23.0493	21.9431	22.5654	22.3995	22.5456	23.3907	22.7979	22.4708	21.2718	22.1848	21.918	23.4442	22.1029	22.2201	22.6235	22.8725	23.1318	22.2596	22.5219	22.3005	22.5278	22.1241	22.3083	22.4443	22.1843	21.9497
P01746;P01747		Ig heavy chain V region 93G7;Ig heavy chain V region 36-65	-0.296838	1.22845	-1.48228	2.7939	0.302422	0.4984	1.35041	0.0446257	24.4374	22.8735	19.6946	21.3401	20.8756	22.4249	20.9895	22.4222	21.6264	22.4878	22.0462	22.5107	21.7117	24.4355	22.243	22.1447	22.6673	21.7599	20.638	20.5874	22.7528	21.4675	21.5028	22.9946	23.2061	20.6742	21.2447	16.5565	22.2198	21.7582	22.7699	15.4033	19.8638	22.7819	21.3723	21.9466	20.4188	21.7832	21.0205
P01749	Ighv1-61	Ig heavy chain V region 3	1.62371	3.08166	2.18023	4.53225	0.350136	0.446544	0.540896	0.287809	22.1455	17.2234	0	0	20.5572	18.9026	19.5791	19.1414	20.3512	18.5951	18.5772	18.8896	18.5383	20.2196	20.2496	17.3784	18.5599	19.1007	20.1923	11.4211	19.5777	18.8762	18.4643	20.4444	20.9186	16.1422	15.8804	17.7105	17.1839	18.6901	18.893	18.5347	17.1618	20.5635	20.2439	20.4906	18.3079	19.0853	19.6649
P01750		Ig heavy chain V region 102	-1.14415	2.21015	-0.824469	1.77088	2.08035	0.00831088	1.40259	0.0395737	24.279	20.9496	19.3894	20.3611	20.1918	20.8509	20.3912	21.6682	20.4129	20.4913	19.3002	20.2318	20.9203	22.4119	19.6972	19.9474	19.5542	18.9827	20.418	19.5067	20.3341	18.6237	19.0145	21.2664	19.9461	19.3799	19.4584	19.4696	20.1387	20.3944	20.278	20.0197	19.3965	20.3921	20.2648	19.0661	19.7799	20.0805	19.894
P01751;P01754	Ighv1-72;Ighv1-62-3	Ig heavy chain V region B1-8/186-2;Ig heavy chain V region 1-62-3	-0.453506	1.36936	-0.492426	1.40681	0.799174	0.158791	0.955319	0.110836	24.3206	22.8582	20.9454	21.7804	21.6662	21.7324	21.1973	22.4699	21.9381	22.4773	22.7248	21.5661	22.2523	24.4859	21.866	21.7696	21.2715	22.0518	22.2363	21.8658	21.6276	21.3662	22.0351	22.1307	22.9189	21.4099	21.6546	21.7836	21.6805	21.9223	22.0829	21.6922	21.7025	21.6862	22.128	22.2981	21.5276	21.6196	21.4488
P01758	Igh-VJ558	Ig heavy chain V region 108A	-0.458818	1.37441	-0.428306	1.34565	0.568457	0.270111	0.75579	0.175473	21.319	21.39	20.6074	19.8838	20.6963	20.8126	19.7864	21.991	20.5573	20.397	19.7402	20.0688	21.1386	22.6029	20.1764	19.1814	18.6459	18.46	20.3046	20.3824	20.791	20.7444	19.6693	21.5972	23.2472	20.5907	20.4511	19.615	20.1254	20.1001	22.345	20.5849	20.3146	20.1326	20.5633	19.4891	19.5068	20.2938	20.5663
P01783		Ig heavy chain V region MOPC 21 (Fragment)	-0.57973	1.49457	-0.629131	1.54663	1.42713	0.0374001	1.44427	0.0359527	24.0758	21.8148	20.9094	20.9292	21.4613	22.5823	21.3226	22.4798	21.4156	21.6102	23.1598	21.3772	22.1432	22.3452	21.1111	21.4311	21.3219	21.3924	21.3216	21.4703	21.8476	21.1622	21.1297	21.9201	21.9066	20.765	21.3369	21.1944	21.8581	21.4678	21.5797	21.0652	21.5114	21.0539	22.268	21.0502	20.8596	21.1153	22.0665
P01786		Ig heavy chain V region MOPC 47A	-0.222324	1.16661	0.0158272	1.01103	0.30023	0.500922	0.0180358	0.959322	22.4544	21.838	21.469	21.1421	21.6833	21.1227	21.529	23.0333	21.5022	22.3094	21.8883	21.2747	22.4893	24.5208	21.981	21.294	20.9185	21.9948	23.4531	22.0017	21.9787	20.8548	20.5349	21.7341	22.2824	21.962	22.3578	23.0512	22.1483	22.4345	22.2267	23.1986	22.0272	21.5891	21.7568	21.7023	21.0243	21.6067	22.4551
P01787;P01788;P01790;P01791;P01794		Ig heavy chain V regions TEPC 15/S107/HPCM1/HPCM2/HPCM3;Ig heavy chain V region H8;Ig heavy chain V region M511;Ig heavy chain V region HPCM6;Ig heavy chain V region HPCG14	0.402619	1.32191	0.347232	1.27212	0.609043	0.246012	0.559772	0.275567	22.0893	17.6564	19.7114	20.8981	20.4868	20.3492	21.3231	21.1558	20.949	21.4364	21.1405	20.9046	20.9468	21.0822	21.5322	20.0624	20.9745	21.3184	21.2985	21.1423	20.918	19.8224	21.3697	22.321	20.8615	21.9348	21.0843	20.9789	21.8324	20.4073	21.7028	20.5904	21.4567	20.8607	21.0466	21.21	20.5788	20.8147	20.9833
P01798		Ig heavy chain V-III region E109	0.00180408	1.00125	0.150205	1.10973	0.00255293	0.994139	0.245536	0.568151	22.7454	21.8312	21.3173	21.4238	21.2169	20.8585	20.9679	22.7879	21.4798	21.5367	20.3997	21.0755	22.7758	21.9154	21.8499	21.219	20.656	21.8325	22.2022	21.7531	21.324	21.8	20.8467	21.8995	21.6704	21.4547	22.2521	21.7129	21.7883	22.2812	22.3093	22.7578	22.6119	21.5836	21.0905	20.837	21.3179	21.6879	21.2852
P01804		Ig heavy chain V-III region HPC76 (Fragment)	-0.0846663	1.06044	-0.049961	1.03524	0.146894	0.713027	0.0796455	0.832443	23.3356	22.1764	22.5158	22.8967	22.3545	22.0654	22.3055	23.6774	21.7796	22.2724	21.7254	21.9651	23.1913	22.4133	23.1318	22.1499	21.73	22.6765	23.5468	22.6858	21.9413	21.5887	21.8537	22.8329	22.6663	22.3987	21.8946	22.1063	22.7193	23.8127	23.127	22.9818	22.7347	21.9363	22.2797	21.8444	21.555	22.2576	22.2752
P01806;P01807;P01808;P01812		Ig heavy chain V region 441;Ig heavy chain V region X44;Ig heavy chain V region T601;Ig heavy chain V region MOPC 173	0.387212	1.30786	0.374918	1.29677	1.18299	0.0656155	1.25063	0.0561529	23.6039	22.3953	22.3013	22.1837	22.7044	22.0587	22.1252	21.8034	22.6671	22.4265	21.9255	22.3841	22.3116	22.8105	22.3514	22.5728	22.5967	23.4066	23.3516	22.4126	22.5979	24.1036	22.59	22.1268	22.4132	23.4815	22.3229	22.7348	22.0109	22.4926	23.1465	22.5399	23.3707	23.1858	23.275	22.9885	21.7136	23.3538	22.9309
P01819;P01820		Ig heavy chain V region MOPC 141;Ig heavy chain V region PJ14	-0.543424	1.45743	0.013753	1.00958	0.58365	0.260825	0.0106016	0.975884	20.5462	17.5137	15.8689	17.1783	16.9027	20.1686	16.1538	18.5661	16.4734	17.635	17.4485	16.6467	18.7008	18.6993	16.1981	16.6866	17.0637	18.4636	18.1149	18.782	16.5435	15.9302	15.6377	17.4587	17.501	17.5044	17.8029	17.8165	18.4241	17.987	17.517	19.3702	17.0174	18.4531	18.2163	16.2391	17.8028	17.2095	16.8468
P01837		Ig kappa chain C region	-0.326774	1.25421	-0.274787	1.20982	0.738373	0.182653	0.632505	0.233075	25.4799	23.665	23.6571	24.1453	23.566	23.9515	23.8515	24.4663	24.1214	23.6519	23.4128	23.2255	23.6577	25.6469	23.7106	23.4143	23.2017	24.1305	24.085	23.8308	23.806	23.0882	23.455	24.3086	24.663	23.209	23.3125	23.8562	23.8365	24.1766	24.3462	24.0953	23.7633	23.7113	24.0046	23.721	22.9673	23.3559	23.2553
P01843		Ig lambda-1 chain C region	-0.423807	1.34146	-0.336584	1.26276	1.08323	0.0825604	0.682523	0.207719	23.4823	22.3732	22.8121	22.5491	22.0108	23.4648	21.7321	22.8916	22.7673	22.8685	22.8228	23.8077	24.462	23.2554	21.9812	22.5901	22.4688	22.9355	23.5699	22.5649	22.3576	21.7876	22.2981	22.9238	22.8927	22.2037	22.2666	21.7127	23.035	23.2516	22.7171	21.8438	22.9403	22.3071	23.1681	22.3067	23.5668	22.7295	21.5113
P01844	Iglc2	Ig lambda-2 chain C region	-0.348365	1.27312	-0.229755	1.17264	1.43975	0.0363284	0.926661	0.118397	23.3074	22.5411	22.5778	22.9568	22.3789	22.7691	22.4775	23.1174	22.7854	22.7278	22.4302	22.6487	23.6487	22.2918	22.8936	22.6633	21.5422	22.4401	23.2015	22.0305	22.0092	22.2106	22.3373	22.6487	22.7943	22.3932	22.2043	22.4064	22.8365	23.1822	22.3897	22.1995	22.9621	22.6986	22.1081	22.8968	22.2471	22.5604	22.3172
P01845	Iglc3	Ig lambda-3 chain C region	0.0468387	1.033	-0.0483557	1.03409	0.0429274	0.905884	0.0418598	0.908114	20.4325	17.2753	18.518	19.1093	17.8871	16.8665	18.3293	19.8064	18.2394	17.9556	17.8435	18.6942	21.0678	17.7025	19.2579	18.8035	17.4604	17.9533	19.8164	18.2976	18.1895	18.6038	17.3708	19.0972	19.9328	18.3964	18.6046	17.7675	18.8371	19.6107	17.2406	18.0714	18.9388	18.4169	16.6267	19.3217	19.0868	19.0031	19.7471
P01864		Ig gamma-2A chain C region secreted form	0.323853	1.25167	-0.191316	1.14181	0.29513	0.506839	0.159348	0.69287	24.7397	24.9077	22.2327	21.4902	22.3248	25.0081	23.3089	21.0023	23.4172	23.8694	22.1442	23.2498	21.8636	25.9707	23.3373	22.9867	23.813	22.4993	22.9273	24.5982	24.2129	22.2906	23.0277	25.0634	25.0031	23.112	23.6156	23.066	23.179	22.9908	22.76	22.7238	23.5557	23.7001	23.3185	23.7543	21.5776	21.9157	22.2092
P01867;P01867-2	Igh-3	Ig gamma-2B chain C region;Isoform 2 of Ig gamma-2B chain C region	-0.64912	1.56821	-0.506961	1.42105	1.03723	0.0917853	0.71958	0.19073	27.6696	26.8021	24.7852	24.843	25.4042	25.8799	25.1455	23.7867	25.703	25.1106	25.1812	24.7872	25.0111	28.5638	25.3311	25.1177	24.8612	24.6518	25.3847	24.97	25.232	24.0325	24.4049	25.5048	25.4088	24.6348	25.0808	24.6136	25.1934	24.8133	25.1956	25.7007	24.5642	25.1143	26.0799	25.0658	24.4902	24.6364	25.1046
P01868;P01869	Ighg1	Ig gamma-1 chain C region secreted form;Ig gamma-1 chain C region, membrane-bound form	-0.474628	1.38956	-0.111468	1.08033	0.520573	0.301597	0.0973646	0.799163	29.0025	26.0164	24.9808	25.0898	25.3035	24.7445	23.97	23.1932	25.5879	26.4151	26.1468	24.7014	25.8781	28.0028	25.7134	24.3406	24.5239	24.6372	24.7109	24.8228	25.178	24.9648	24.8347	26.0805	26.2307	25.1508	26.0292	25.0285	25.346	25.1604	25.8948	25.1144	25.2149	25.1357	26.4881	25.4863	25.5616	25.4991	25.8422
P01872	Ighm	Ig mu chain C region	-0.181122	1.13377	-0.00633402	1.0044	0.283518	0.520573	0.00878179	0.979982	26.9338	25.9172	26.2827	27.7071	25.963	27.1845	27.1492	27.9623	27.6439	26.8313	26.3701	26.496	28.0584	26.6056	26.0218	26.9292	26.2371	26.4686	27.7786	27.1947	27.5101	25.7996	25.6547	27.5618	27.55	26.9007	26.2073	26.7892	27.522	27.986	27.1774	26.3149	27.188	27.2789	26.6626	27.4278	26.6069	25.8703	26.3799
P01878		Ig alpha chain C region	0.590583	1.50585	0.332471	1.25917	0.82892	0.148279	0.436754	0.365802	21.9445	22.0952	22.4307	22.9298	23.1408	21.3239	22.2553	22.6756	24.0238	23.4707	22.5964	24.0856	21.7541	21.6704	23.313	23.5782	21.606	25.29	22.5096	22.1905	23.1831	23.6336	24.5907	23.6298	24.4957	21.5153	21.939	23.0847	22.9519	21.8491	25.4915	23.2033	22.3637	22.8201	22.7136	23.3996	22.4519	24.117	22.0056
P01887	B2m	Beta-2-microglobulin	0.152011	1.11112	0.266117	1.20257	0.706713	0.196466	1.27069	0.0536174	21.534	21.7553	21.9193	21.815	21.6565	21.7324	21.897	20.9701	21.8756	21.551	21.5467	21.5274	21.957	21.8439	22.1818	21.8644	21.6547	21.94	21.7722	21.9109	21.6356	21.0161	21.8297	21.7241	21.7303	22.2747	22.3386	21.9677	21.4352	21.8191	21.6438	21.5758	22.0342	21.4816	21.6828	21.8036	22.6153	22.5078	22.5789
P01898	H2-Q10	H-2 class I histocompatibility antigen, Q10 alpha chain	0.0817245	1.05828	-0.128963	1.09351	0.329411	0.46837	0.446058	0.358049	25.4222	25.3806	25.1841	25.4444	25.1819	25.5576	25.4744	24.8855	25.575	25.5736	25.446	25.536	25.4764	24.8563	25.7213	24.4702	25.5908	25.5371	25.5873	25.5153	25.5715	25.1636	25.4765	25.6634	25.7225	25.3808	25.2995	25.4394	24.1083	25.3098	25.3158	25.2876	25.2992	25.2521	24.3836	25.5312	25.5178	25.5334	25.5423
P01899	H2-D1	H-2 class I histocompatibility antigen, D-B alpha chain	0.0910001	1.06511	-0.194762	1.14454	0.441387	0.36192	1.10603	0.078338	19.7125	19.366	19.1691	19.5494	19.3794	19.7048	19.7874	18.8206	19.7994	19.7575	19.7126	19.6491	19.1015	19.3855	19.4556	19.8493	19.4315	19.4348	19.5151	19.6173	19.7125	19.6272	19.5362	19.6029	20.0375	19.4138	19.3518	19.2145	19.233	19.1265	19.9153	18.9922	19.0864	19.384	19.4866	19.5705	19.1412	19.2002	19.3396
P01902	H2-K1	H-2 class I histocompatibility antigen, K-D alpha chain	-0.016861	1.01176	0.019797	1.01382	0.0138037	0.968716	0.0174276	0.960666	20.1336	17.6407	18.2644	17.592	17.2354	19.0938	19.7653	19.4171	20.2215	20.2032	19.9552	19.965	20.2165	19.8461	19.7298	17.5308	17.6884	17.9592	18.1406	18.5075	19.7672	20.9787	19.8787	20.1665	20.0791	19.805	19.8457	18.9968	19.5578	17.3172	21.0252	18.6001	17.7453	19.555	19.8195	20.0185	19.4728	19.6353	19.4999
P01942	Hba	Hemoglobin subunit alpha	0.85659	1.81075	0.443777	1.36016	2.72619	0.0018785	1.1695	0.0676856	26.6525	27.2538	28.8203	26.7955	27.6328	27.8565	26.2454	26.9548	27.23	27.0193	27.5203	26.5398	27.5434	26.9492	27.7261	28.8197	28.547	27.8288	28.1685	27.0369	27.4019	29.5281	28.1278	28.2347	27.8526	27.8268	27.8351	27.0368	27.7213	27.9649	27.9928	28.7666	27.4567	27.1766	28.199	27.7873	27.3533	26.7747	28.1089
P02088	Hbb-b1	Hemoglobin subunit beta-1	0.568584	1.48307	0.205517	1.1531	1.71308	0.0193606	0.471966	0.337314	26.4333	27.777	27.8444	26.9229	26.9873	27.326	26.3846	26.6064	27.768	27.2089	27.279	27.0335	26.933	27.1939	27.5502	27.2177	28.253	27.8286	27.8957	26.5776	28.1444	29.2514	26.6467	27.6538	28.0551	27.5936	27.3004	26.5363	27.8877	26.6452	27.1122	27.8476	28.1386	27.6408	28.3062	27.3517	27.1183	26.4695	27.473
P02535;P02535-2;P02535-3	Krt10	Keratin, type I cytoskeletal 10;Isoform 2 of Keratin, type I cytoskeletal 10;Isoform 3 of Keratin, type I cytoskeletal 10	0.392333	1.31251	-0.227198	1.17056	0.227152	0.592719	0.150837	0.706583	19.8323	22.6565	17.9444	17.6617	20.8664	19.5661	14.5565	19.7585	18.9367	18.717	NaN	17.8135	19.0379	17.4873	21.0642	21.6073	20.1482	18.6661	16.864	17.0664	21.6838	19.8091	19.0695	18.83	18.3294	NaN	17.5712	18.6838	19.2415	17.5704	19.4464	19.223	18.8855	17.9746	19.9374	18.0707	17.6011	NaN	18.003
P02816	Pip	Prolactin-inducible protein homolog	1.37648	2.59634	0.872638	1.83101	1.29516	0.05068	0.974828	0.105967	13.5972	16.2391	16.629	14.5799	14.1436	16.8339	14.5686	15.7251	16.8008	16.8116	14.2987	15.3465	11.3534	14.1674	16.2927	15.5321	15.6408	17.1466	15.0208	16.9678	16.8412	22.3369	15.6602	15.6278	16.4375	15.3393	15.0672	16.1283	17.9332	16.508	15.5358	15.8264	16.6971	16.3465	17.0225	15.6399	16.2027	13.8603	15.02
P03953;P03953-2	Cfd	Complement factor D;Isoform 2 of Complement factor D	-0.146678	1.10702	0.171716	1.1264	0.284306	0.519629	0.467784	0.340577	24.4046	24.6759	24.5172	24.3098	24.275	24.4974	24.5826	22.2728	24.5542	24.4024	24.5678	24.5002	23.8968	24.2181	24.033	24.4346	24.6391	24.2578	24.3952	23.8061	24.1455	22.4323	24.4331	23.9503	24.382	24.4669	24.1295	24.4045	24.3052	24.274	24.5103	24.1346	24.3234	24.7167	24.504	24.4096	24.2181	24.3899	24.5814
P03976		Ig kappa chain V-II region 17S29.1	-0.134556	1.09776	-0.326604	1.25406	0.145612	0.715136	0.45527	0.350534	23.3753	21.675	20.3503	21.1774	21.0294	22.3559	20.9986	21.9537	21.2062	21.0893	22.8488	21.83	22.3958	24.2826	22.0288	20.9938	21.1177	20.8717	21.8641	22.4707	21.6964	21.2846	21.8246	22.1102	23.5441	22.4217	20.6929	20.9122	21.7561	22.4714	21.7252	21.2577	21.0072	20.8905	21.5966	21.1078	21.2151	21.2233	22.8205
P03987;P03987-2		Ig gamma-3 chain C region;Isoform 2 of Ig gamma-3 chain C region	0.0183161	1.01278	0.33721	1.26331	0.031572	0.929882	1.37111	0.0425493	25.7473	25.8387	26.1616	25.8516	25.9212	25.6635	26.022	25.8459	26.419	25.6068	25.9776	25.4683	25.5771	25.4762	25.4285	26.3865	25.7487	25.7037	26.0629	24.7627	25.7595	24.9312	25.3463	26.6118	27.5076	26.0535	25.6851	26.4178	26.6798	26.488	25.8032	25.9798	26.5514	26.7527	26.198	25.542	25.2918	25.5883	25.892
P04104	Krt1	Keratin, type II cytoskeletal 1	0.600087	1.51581	-0.140033	1.10193	0.351247	0.445403	0.0658324	0.859345	15.2845	22.8429	18.249	16.2419	21.1323	20.2177	NaN	19.9039	19.8149	20.4991	NaN	19.9366	19.3892	18.641	21.4688	19.4491	21.1892	21.2676	19.1296	17.8939	22.4045	18.6622	20.0397	NaN	20.5509	NaN	17.3523	15.6688	20.4488	19.6666	20.1784	20.2642	20.5863	20.4191	20.8343	17.6734	18.3302	16.3577	20.0446
P04186	Cfb	Complement factor B	-0.0696855	1.04949	-0.0324088	1.02272	0.716879	0.191921	0.306649	0.493572	25.4155	25.0559	25.1259	25.1504	25.1274	25.1891	25.1521	25.4113	24.9912	25.2164	25.1578	25.0791	25.2571	25.1296	25.0675	24.8197	25.2046	25.1613	25.1818	25.1062	25.0689	25.4405	25.1829	24.9595	24.9501	25.1244	25.1095	25.2706	25.182	25.2427	24.9831	25.145	24.87	25.2638	25.2251	25.2325	25.2085	25.1319	25.0783
P04247	Mb	Myoglobin	1.03614	2.05074	0.175176	1.1291	1.40276	0.0395582	0.15493	0.699955	23.3479	20.7654	20.3618	19.9835	19.4828	17.8547	20.7983	19.8559	21.1345	21.4054	19.3575	20.6733	18.9703	18.6637	20.25	20.2621	21.8601	23.1607	21.4537	19.7694	20.3035	23.1984	20.6337	20.9311	22.1787	21.0369	20.8967	20.0437	20.8016	20.5463	19.828	18.2426	19.8512	21.4046	21.799	21.4736	20.1689	20.3393	19.8092
P04919;P04919-2	Slc4a1	Band 3 anion transport protein;Isoform 2 of Band 3 anion transport protein	4.40059	21.1207	-0.085414	1.06099	0.351767	0.44487	0.305373	0.495025	NaN	0.256242	NaN	NaN	NaN	0	NaN	NaN	NaN	NaN	0	NaN	NaN	NaN	0	NaN	0	NaN	NaN	NaN	NaN	17.944	NaN	NaN	0	NaN	NaN	NaN	NaN	NaN	NaN	NaN	NaN	NaN	0	NaN	0	NaN	NaN
P04939	Mup3	Major urinary protein 3	-0.0905653	1.06479	-0.19916	1.14803	0.140645	0.723361	0.296871	0.504811	21.4506	22.775	22.2361	22.4508	21.8359	23.3418	22.2752	19.8351	22.5901	22.5448	22.3566	22.5311	22.2321	22.3455	22.2143	22.1368	21.4709	22.8439	21.7564	21.7245	21.7466	23.024	22.3322	22.0013	21.8031	22.2062	22.163	22.093	22.3535	22.041	19.7354	21.9894	22.012	22.2511	22.1276	22.762	21.9226	22.2208	22.0604
P04940;P04941;P04942;P04943;P04944		Ig kappa chain V-VI region NQ2-17.4.1;Ig kappa chain V-VI region NQ2-48.2.2;Ig kappa chain V-VI region NQ5-61.1.2;Ig kappa chain V-VI region NQ6-8.3.1;Ig kappa chain V-VI region NQ5-78.2.6	-0.922934	1.89597	-0.453155	1.36903	1.22278	0.0598712	0.412857	0.386494	22.687	22.3468	18.8599	20.9481	19.2351	20.5082	20.0558	22.9827	21.2696	19.8342	20.1168	19.4996	21.0156	22.7603	19.5797	20.9044	18.8872	19.4525	20.4107	19.3031	22.2162	19.5808	18.6025	20.1203	21.194	19.2867	19.7179	20.2015	21.5363	21.1658	20.6768	19.1411	20.828	20.6298	18.8553	23.6549	19.3387	19.3264	20.4667
P04945		Ig kappa chain V-VI region NQ2-6.1	-0.128174	1.09291	-0.127529	1.09242	0.0861577	0.820054	0.0986483	0.796804	22.8403	20.7862	20.1805	22.2225	19.6187	20.8741	21.561	20.6756	21.033	20.583	20.3122	21.4481	20.7557	23.9558	22.254	23.1724	20.7446	19.3735	21.0947	21.2527	22.6827	19.9415	18.2418	21.8921	24.1472	19.8567	19.3233	21.9119	22.8241	22.5283	22.2751	20.8413	21.9307	22.6909	20.3099	19.9738	19.4546	18.6294	19.5444
P05017;P05017-2	Igf1	Insulin-like growth factor I;Isoform IGF-IB of Insulin-like growth factor I	0.10065	1.07226	0.369113	1.29156	0.2566	0.55386	1.30101	0.050002	19.9833	20.4356	20.2186	20.5605	20.595	20.4632	20.4971	20.1951	20.1616	19.5599	19.7487	19.7491	19.4827	18.7637	20.0199	20.4483	19.9356	20.501	20.5308	20.3152	19.7324	20.2255	19.579	20.2937	19.7002	20.0876	20.3238	20.4882	20.0026	20.4844	20.2206	21.0408	20.9292	20.1551	20.7156	19.7323	19.847	20.3936	20.6056
P05064	Aldoa	Fructose-bisphosphate aldolase A	0.830322	1.77808	0.878289	1.83819	0.86364	0.136886	2.07927	0.0083317	18.3403	17.2452	16.991	17.9916	17.2876	18.7209	18.8029	20.7401	18.4719	18.3069	18.3116	18.2596	18.2982	17.6498	17.7483	18.8242	18.913	20.8136	17.6407	18.0737	17.8164	24.3316	18.7915	18.9719	19.2484	18.7571	18.0373	19.2007	18.0479	18.5522	20.3364	18.3276	19.0031	19.8989	19.2191	19.1151	19.2238	19.4812	18.4859
P05208	Cela2a	Chymotrypsin-like elastase family member 2A	0.16382	1.12025	-0.363668	1.28669	0.115762	0.766016	0.315873	0.4832	21.8766	19.1297	18.8588	19.3833	18.976	19.6591	19.6981	22.6959	19.4047	21.6361	19.2845	21.81	22.1601	21.9289	21.7202	19.3543	19.2549	19.0066	19.3012	21.612	22.0007	22.4072	19.493	21.6678	21.7528	21.7702	18.8261	18.9049	19.8967	19.0906	19.331	21.7697	21.6882	21.8268	18.9954	19.7703	21.7863	19.6062	18.9206
P05213	Tuba1b	Tubulin alpha-1B chain	0.356114	1.27997	-0.0480623	1.03388	0.549908	0.281898	0.0518644	0.887433	17.751	17.398	17.3971	17.0311	17.4532	19.4817	18.3316	19.308	18.5554	18.3847	18.3792	17.5149	18.6809	18.0848	17.5953	18.189	18.3594	20.1616	17.495	18.0781	18.6904	20.1574	17.0622	18.4145	19.3126	18.1374	18.6032	17.1036	17.9568	17.1973	17.8758	18.6707	17.1265	17.2751	19.9678	19.4164	18.9829	17.5028	18.8809
P05366	Saa1	Serum amyloid A-1 protein	-1.21082	2.31469	-2.74413	6.69985	0.518308	0.303174	1.70278	0.0198252	27.3558	19.1481	18.3741	19.2275	19.3153	25.4627	20.7343	27.6369	23.7471	19.5934	18.6567	23.6485	25.5291	20.7153	19.7163	21.8713	20.5715	19.7784	19.2113	18.1353	23.8636	26.6435	20.4661	23.9534	19.6014	19.067	18.4432	18.0204	20.159	18.4094	19.0625	17.5311	17.7199	19.1852	23.7887	19.4838	19.0959	17.8949	17.0669
P06151	Ldha	L-lactate dehydrogenase A chain	0.818539	1.76362	0.202433	1.15064	1.01795	0.0959513	0.36378	0.432733	18.808	18.1396	17.978	18.0686	18.557	19.153	19.2973	19.8482	18.7358	18.8999	18.709	18.6925	19.1809	18.5542	18.6149	19.0512	19.6685	21.2592	18.5579	18.2855	19.0151	24.5643	18.5997	18.7305	20.0246	19.0291	19.1039	18.4094	18.9208	18.3863	17.9472	19.6456	18.8557	18.6718	20.3253	19.9583	19.7949	18.6816	19.1863
P06330		Ig heavy chain V region AC38 205.12	-0.327647	1.25497	-0.378606	1.30009	0.646756	0.225551	0.91146	0.122614	25.5363	24.5379	23.6542	23.5766	23.4793	24.1632	23.8503	25.2209	23.848	23.6587	23.2261	23.6479	24.0778	25.5723	23.2603	23.8825	23.6686	23.7076	24.0238	24.0214	23.9025	23.3077	23.2293	24.4917	25.2723	23.3607	23.5154	23.4617	24.3728	24.1877	24.3029	23.5488	23.5326	24.1214	23.9442	23.5505	23.2156	23.6092	23.466
P06683	C9	Complement component C9	-0.48029	1.39502	-0.331588	1.2584	2.71887	0.00191044	1.65567	0.0220967	23.5839	23.9387	23.4765	23.7271	23.4996	24.2154	24.2669	22.9882	23.744	23.9293	23.7432	24.2238	24.0617	24.0781	23.7246	23.2548	23.2927	23.5313	23.6369	23.2738	23.1422	22.7083	24.1692	23.2658	23.149	23.2582	23.006	23.7554	24.0448	23.7341	23.196	22.8626	23.0613	23.7264	23.5036	23.9668	23.3295	23.3678	23.3278
P06684	C5	Complement C5	-0.191433	1.1419	-0.167875	1.1234	0.702858	0.198217	0.609737	0.24562	24.5226	24.5553	25.6896	24.8009	24.7737	24.629	24.8658	23.9512	25.2376	25.0276	25.1326	25.5324	24.891	25.1149	24.9083	24.6893	24.848	24.7235	24.8125	24.2067	24.9216	24.0002	24.858	25.0443	24.7208	24.7787	24.815	24.8573	24.9773	24.714	24.5454	24.6659	24.4075	25.2249	24.9761	24.9559	24.859	24.4852	24.2944
P06728	Apoa4	Apolipoprotein A-IV	0.161036	1.11809	0.399334	1.3189	0.558792	0.27619	2.44413	0.00359644	26.5145	27.1388	27.275	27.2097	26.9556	27.3752	27.1185	25.9433	27.3167	27.5087	27.3289	27.5266	26.7816	26.7575	27.1249	27.0858	27.0385	27.1107	27.0646	27.1618	27.1285	27.9687	26.982	27.5485	27.5857	26.9823	27.0084	27.3416	27.2075	27.452	27.4771	27.3386	27.5886	27.4434	27.5021	27.5585	27.4086	27.4876	27.5994
P06745	Gpi	Glucose-6-phosphate isomerase	0.533775	1.44771	-0.0023011	1.0016	0.436148	0.366312	0.00217397	0.995007	18.0767	16.3775	16.7848	16.6266	15.8701	17.1189	17.4253	20.4664	16.7617	16.558	18.0437	16.6611	17.524	16.7224	16.1427	17.326	17.9172	19.7039	16.5689	16.1064	16.9814	23.0128	17.1153	17.4563	18.108	17.216	17.086	16.4483	17.2679	16.6269	16.163	17.6067	17.3192	17.2863	18.6577	17.8612	17.5802	17.1057	17.6059
P06801	Me1	NADP-dependent malic enzyme	0.518004	1.43197	0.764749	1.69907	0.80204	0.157747	1.57141	0.026828	16.4543	16.7556	17.7606	17.7568	17.6361	17.3332	17.1964	17.7752	18.1596	18.7795	19.0854	17.8192	19.1692	18.3539	16.5461	16.9792	17.8939	18.4758	17.6568	18.3217	17.9958	20.2814	18.0101	18.7183	19.4939	19.2986	19.2379	17.8271	18.5373	17.9388	19.456	18.0517	17.7578	17.6206	18.8809	20.0387	20.208	17.9973	19.3536
P06909	Cfh	Complement factor H	-0.0144868	1.01009	-0.186332	1.13787	0.0447026	0.902189	0.900541	0.125736	26.552	25.7722	25.7789	25.7673	25.9326	25.599	25.9306	26.8633	25.7367	25.8024	25.8141	25.2735	26.1188	25.8949	25.8521	25.9044	26.0998	25.9186	25.952	25.8493	25.9093	26.3136	25.8502	25.7079	25.675	25.906	25.7931	25.7065	25.6961	25.884	25.6445	25.7632	25.7661	25.7147	25.7584	25.6957	26.0022	25.2491	25.7734
P07091	S100a4	Protein S100-A4	3.20218	9.20345	3.77148	13.6561	0.508934	0.309789	0.545746	0.284612	NaN	NaN	14.5036	NaN	NaN	NaN	NaN	NaN	13.4956	0	NaN	12.035	NaN	15.3765	NaN	14.8324	13.5343	14.3242	NaN	NaN	NaN	16.995	11.7356	NaN	NaN	NaN	NaN	NaN	NaN	NaN	NaN	16.3932	NaN	14.0599	15.4446	NaN	13.5168	NaN	NaN
P07309	Ttr	Transthyretin	0.0762909	1.0543	0.384913	1.30578	0.153928	0.701572	1.31799	0.0480849	23.6428	24.5292	24.8159	24.6736	24.6961	24.8314	24.775	23.3582	24.8338	24.9698	24.7642	24.8474	24.834	25.2263	24.5472	24.6427	24.8095	24.7023	24.2842	24.7716	24.556	23.5368	24.6502	24.6924	24.7768	25.6132	25.5782	24.7998	24.752	24.7814	24.2871	24.9606	24.8755	24.8643	25.0618	24.7306	25.5878	25.8464	25.7769
P07310	Ckm	Creatine kinase M-type	1.18703	2.27684	-0.354731	1.27875	1.11196	0.0772745	0.492264	0.321911	19.6809	18.3368	18.661	19.6516	18.7907	19.7544	21.3772	21.0556	20.2264	20.4969	18.9395	19.7951	19.4393	20.1484	19.0606	19.7786	21.8896	23.8903	20.0685	19.5953	20.4405	26.9534	19.2412	20.0114	21.3927	19.7477	19.9757	18.3195	19.6373	18.9556	20.9477	17.7502	19.0959	19.8237	21.2271	19.083	19.7584	19.1906	19.1642
P07361	Orm2	Alpha-1-acid glycoprotein 2	0.677786	1.59968	0.201991	1.15028	0.595817	0.25362	0.180835	0.659424	21.8821	22.6075	21.4248	21.4638	21.7047	22.4237	22.6813	23.0553	21.5964	21.7241	21.2207	22.5479	26.258	23.7187	23.2013	21.9333	25.2738	23.5442	24.9384	21.7207	24.0967	26.7173	22.1738	21.396	21.8708	21.3207	22.4828	22.2666	22.4399	22.326	24.9289	22.9781	22.0106	21.6963	22.3158	22.0063	24.5237	21.6152	22.2991
P07724	Alb	Serum albumin	0.008017	1.00557	-0.190461	1.14113	0.0099479	0.977354	0.290252	0.512564	31.6197	31.7663	31.9364	31.3737	32.4516	33.1725	32.6813	30.6391	31.7079	32.6684	32.3043	32.8156	31.7397	31.7449	31.5598	32.1955	32.1631	32.3644	32.6455	32.5119	31.9599	30.4858	30.5463	32.8926	32.4508	32.9209	31.9847	32.0196	31.4067	29.9043	32.4222	30.6926	32.334	31.5312	32.3629	32.2085	31.624	32.8084	32.4118
P07743	Bpifa2	BPI fold-containing family A member 2	0.802531	1.74416	0.587569	1.50271	0.786491	0.163497	0.753312	0.176477	16.8389	18.5288	18.8578	18.0042	18.6106	17.1476	17.9902	20.513	17.6694	21.7681	18.0966	18.4656	16.7049	18.3991	18.9545	18.6507	17.0495	18.5579	19.1984	19.3202	18.8734	23.6909	20.1489	17.7878	19.4413	19.0314	18.923	18.7152	19.0561	19.8069	17.1161	19.4407	19.5303	18.8386	19.3787	18.6455	18.4566	19.8823	19.1006
P07758	Serpina1a	Alpha-1-antitrypsin 1-1	0.0447586	1.03151	0.463362	1.37875	0.0673547	0.856338	1.41008	0.038897	28.7272	28.4796	29.9022	28.5248	29.0271	29.565	28.6018	28.6616	30.0347	29.2901	29.5776	30.0433	28.3439	29.5476	27.7028	29.8101	29.5186	29.5903	28.7917	29.1327	28.4758	28.6646	29.4711	29.0549	29.779	29.8981	29.8524	29.5529	30.0905	29.6545	29.5124	29.2918	29.8704	28.4087	30.0512	29.4001	29.4058	29.6488	30.1238
P07759	Serpina3k	Serine protease inhibitor A3K	-0.0838049	1.05981	0.372386	1.29449	0.132747	0.736635	1.10101	0.0792476	27.9384	27.4527	28.7375	28.2073	28.2177	28.7962	28.4195	28.2428	28.6006	28.4046	27.6275	28.5864	26.9964	26.9398	28.4352	28.2167	28.4642	26.7467	28.6259	28.2638	28.2138	28.4691	28.6688	28.0484	27.8223	27.321	26.6987	28.756	28.6192	28.6248	28.1341	28.3836	28.3979	28.9307	28.1201	28.8639	27.5772	28.1514	28.2344
P08071	Ltf	Lactotransferrin	-0.421459	1.33928	-0.786103	1.72441	0.434927	0.367344	1.57218	0.0267807	21.2354	18.9894	19.607	18.6087	18.1077	19.6724	17.886	21.7736	18.3532	18.1737	18.3527	18.5404	19.7039	19.2851	18.3604	18.4524	21.0907	18.8708	18.2408	17.6018	18.4344	21.6825	18.0425	18.2829	18.3693	17.8063	18.4122	18.5108	18.2451	18.1686	18.7532	18.3259	18.5879	18.0301	19.0645	18.4565	18.3725	17.8564	18.2024
P08113	Hsp90b1	Endoplasmin	0.835774	1.78481	0.620669	1.53759	0.218338	0.60487	0.16702	0.680737	17.2723	15.8522	14.6509	16.0998	15.1618	17.2258	17.0141	18.0411	0	9.89015	13.9932	NaN	18.5838	19.4172	NaN	15.8174	14.5414	16.6	17.5979	16.3687	9.67208	18.8763	16.727	15.0828	15.8195	16.0906	15.1761	16.3525	16.2547	14.7064	16.1443	16.3333	14.1023	15.2172	15.6221	13.8814	NaN	15.0085	16.0899
P08121	Col3a1	Collagen alpha-1(III) chain	-0.661415	1.58163	-0.420551	1.33844	1.61064	0.0245111	0.9763	0.105609	18.1935	18.0267	17.3718	18.2436	17.035	18.7182	17.4413	19.5973	18.7891	17.5695	17.8547	18.3753	18.526	17.949	17.3159	17.5496	18.3918	16.7006	16.9147	17.3506	16.938	19.0237	17.9952	17.5024	16.1172	18.0312	17.1408	17.4286	17.8198	19.2223	17.7455	18.078	17.3281	17.6659	16.9898	16.7801	18.1278	17.3643	17.3423
P08226	Apoe	Apolipoprotein E	0.143635	1.10468	0.139754	1.10172	0.383667	0.413365	0.795579	0.160111	25.69	25.9646	25.9431	26.0654	25.8016	25.3346	26.0189	25.9316	25.843	26.2643	26.0374	25.8094	26.0781	25.4376	25.6793	25.5597	25.4892	25.9093	26.0294	26.2318	25.7736	27.7853	26.2822	25.5434	26.1681	25.8353	25.9274	25.8671	26.1138	25.9846	25.3864	25.9851	25.8515	26.0567	26.0187	26.3511	26.0817	26.4288	25.9716
P08228	Sod1	Superoxide dismutase [Cu-Zn]	0.636114	1.55414	0.0770731	1.05488	1.02489	0.0944293	0.0719971	0.847233	18.2354	18.647	19.1748	17.8926	18.813	18.7775	18.5105	20.0542	20.1771	20.006	20.0711	19.3705	20.425	19.5599	19.9587	19.5141	19.3075	20.8768	18.7994	18.5778	20.2305	22.8326	19.1528	19.7973	20.3747	19.4583	19.8381	17.4104	19.1601	18.4966	18.7156	20.9434	19.7702	19.53	21.0524	20.1788	20.3507	17.8771	20.2624
P08607	C4bpa	C4b-binding protein	-0.175935	1.1297	-0.187191	1.13854	0.699783	0.199626	0.984156	0.103716	25.6077	25.162	24.9031	24.887	25.0008	24.8839	25.3096	26.1096	25.0689	24.9904	24.8495	25.2735	25.4722	24.7658	25.371	24.7839	25.1177	24.8704	25.1606	24.996	24.6826	25.7102	24.8445	24.9162	25.1201	24.4345	24.8261	24.9106	25.0305	24.8723	24.9214	25.0439	24.9349	25.0987	25.1071	25.2772	25.1594	24.7654	24.7484
P08905	Lyz2	Lysozyme C-2	-0.152975	1.11186	-0.324859	1.25254	0.252428	0.559207	0.794093	0.16066	19.9844	20.1754	19.9368	19.2807	18.7048	20.3227	19.7987	20.417	18.2564	18.7815	19.0141	18.3141	19.7591	18.9294	19.2238	19.4625	19.3213	20.3361	19.8393	18.6915	18.4998	20.1971	18.9915	18.8029	19.2754	19.0714	18.5683	19.594	19.0429	18.7401	19.1561	19.3218	19.5791	18.8763	19.2518	19.4141	18.7771	18.8331	18.9443
P09411	Pgk1	Phosphoglycerate kinase 1	0.890387	1.85367	-0.0880847	1.06296	0.992864	0.101657	0.101934	0.790799	18.1908	17.2304	17.1688	16.2569	17.236	18.4177	18.8108	18.9869	18.4248	17.7099	17.8641	16.8527	17.8283	16.7991	17.8016	17.6332	19.6562	21.3722	17.8524	17.3827	18.2466	22.8464	16.8863	18.2584	19.2339	17.2845	17.1995	16.9954	17.7541	16.7799	16.9345	18.2208	17.8985	17.2536	19.6675	18.338	17.9331	16.2086	18.0435
P09470	Ace	Angiotensin-converting enzyme	-0.0692044	1.04914	0.0246039	1.0172	0.179281	0.661788	0.0544115	0.882244	19.3077	19.9429	19.2026	19.7817	19.592	20.0177	20.0431	18.4482	19.7985	19.8749	19.8245	20.2348	19.6531	19.9876	19.8421	18.7982	19.3459	19.5744	19.5487	19.5912	19.7919	19.4095	20.0897	19.9131	19.872	19.9622	19.3772	19.7098	20.1455	19.5566	19.7388	19.5586	19.2294	20.2998	20.0183	20.2764	19.5087	19.7136	18.943
P09581	Csf1r	Macrophage colony-stimulating factor 1 receptor	-0.167896	1.12342	-0.0272138	1.01904	1.05621	0.0878598	0.160631	0.690827	22.1858	21.6464	21.6656	21.8647	21.5923	21.8349	22.0099	21.5187	21.8056	21.693	21.7753	21.7396	21.6117	21.6512	21.5817	21.742	20.8051	21.4801	21.6608	21.8203	21.8503	21.1605	21.761	21.8279	21.6062	21.8068	21.5525	21.7276	21.5534	21.3092	22.0446	21.7624	21.8483	21.7403	21.7644	21.8611	21.6793	21.6621	21.8395
P09803	Cdh1	Cadherin-1	0.175112	1.12905	0.494837	1.40916	0.362017	0.434494	1.57375	0.0266839	18.6277	19.2555	19.2015	19.0708	18.7585	19.5744	19.3519	16.7059	19.4197	19.5669	19.4675	19.5104	18.8546	18.911	19.385	19.224	18.6646	19.597	19.1896	19.01	19.2772	18.4781	19.381	19.3307	19.3005	19.4477	19.2473	19.6299	19.4827	19.068	19.7972	19.5887	19.4707	19.3841	19.5418	19.5969	19.3167	19.6915	19.4718
P09813	Apoa2	Apolipoprotein A-II	0.0305498	1.0214	1.11039	2.15904	0.0189958	0.957203	1.47942	0.0331574	24.7692	25.7158	26.7702	25.2796	22.8824	22.6315	26.5271	25.4611	22.8738	25.5141	26.5997	22.6232	24.5853	24.6611	25.2412	25.5234	26.4478	22.8184	22.7914	23.0897	26.8784	25.9161	25.3987	25.4781	24.6322	25.3621	22.9355	24.9068	23.3616	25.221	25.5823	26.5962	26.693	26.587	26.3124	26.732	25.3053	25.9986	26.6695
P0CG49;P0CG50;P62983;P62984	Ubb;Ubc;Rps27a;Uba52	Polyubiquitin-B;Polyubiquitin-C;Ubiquitin-40S ribosomal protein S27a;Ubiquitin-60S ribosomal protein L40	0.549752	1.46383	0.0118712	1.00826	0.817129	0.15236	0.00803901	0.98166	18.4259	18.2184	17.6578	16.7986	16.8676	18.7205	17.818	17.8506	17.3072	17.8897	17.3889	14.4286	NaN	17.6735	17.8659	17.8943	17.4903	18.2099	18.0136	17.8992	18.0553	20.2338	17.3299	17.9322	17.4328	NaN	17.8202	17.3448	16.8803	17.5638	17.7471	18.246	17.5691	NaN	19.0691	18.4677	NaN	14.4044	NaN
P10126;P62631	Eef1a1;Eef1a2	Elongation factor 1-alpha 1;Elongation factor 1-alpha 2	0.53137	1.4453	-0.146594	1.10695	0.593953	0.25471	0.135647	0.731734	16.5053	17.5308	17.1474	16.5696	16.3581	17.1038	17.8689	19.3278	18.119	17.5234	16.6284	17.1503	18.1659	18.1774	16.7058	17.8309	18.1495	19.6784	16.9321	17.163	18.3424	20.9463	15.0802	16.966	18.7154	18.7309	18.4021	15.8052	17.2503	18.0552	16.0997	17.4827	17.5854	16.3374	19.4936	18.6401	17.6028	17.0109	18.7799
P10404		MLV-related proviral Env polyprotein	-0.0110878	1.00772	0.213325	1.15936	0.0151281	0.965766	0.444202	0.359582	16.6331	18.133	18.4884	18.4257	18.1315	19.3627	19.1191	17.4025	17.9435	18.0923	18.496	19.0835	17.6795	18.0746	17.652	17.9665	17.9917	17.4498	18.5572	18.5287	17.597	NaN	18.9962	18.6726	19.1399	18.1629	17.7799	19.3617	18.3878	18.7571	18.3727	17.8836	18.788	18.7366	18.2124	18.5023	18.3984	18.0882	18.3884
P10493	Nid1	Nidogen-1	0.0988663	1.07093	0.158681	1.11627	0.0151677	0.965678	0.0290323	0.935336	15.8103	0	14.6859	15.5512	14.3464	14.1367	NaN	17.2302	NaN	15.4404	15.2533	16.1078	16.2733	NaN	15.9058	NaN	NaN	15.2363	0	15.2269	NaN	17.8192	15.7218	16.3128	15.1086	16.2419	NaN	16.1264	14.4905	15.0672	16.2159	15.3214	16.0823	0	NaN	15.3072	15.9601	15.6029	14.9056
P10518	Alad	Delta-aminolevulinic acid dehydratase	-0.193086	1.14321	0.0529908	1.03741	0.0943132	0.804798	0.0215675	0.951552	14.6409	14.5902	NaN	NaN	14.2098	13.4855	13.9775	15.0474	15.047	22.6819	16.1749	15.626	16.3128	15.0156	15.3792	15.3007	13.8003	16.3508	14.0043	13.907	13.7686	18.7162	14.9661	15.711	16.1704	15.7855	16.0068	NaN	14.9725	14.314	15.4415	16.0046	14.6576	13.1986	17.4761	16.9401	16.8254	NaN	18.2978
P10605	Ctsb	Cathepsin B	-0.153651	1.11238	0.0281842	1.01973	1.62299	0.0238237	0.18072	0.659599	21.6876	21.2098	21.3338	21.3319	21.0668	21.5969	21.389	21.3395	21.2176	21.2903	21.2916	21.2963	21.2676	21.0376	21.0603	21.3336	20.9977	21.3788	21.2062	21.3083	21.2188	20.9492	21.0415	21.3264	21.2024	21.126	20.8985	21.4232	21.3883	21.5177	21.4963	21.5464	21.1639	21.366	21.4147	21.3868	21.1797	21.0945	21.1112
P10639	Txn	Thioredoxin	0.560239	1.47451	0.342284	1.26776	1.26964	0.0537477	0.636928	0.230713	18.9656	20.0014	20.3134	19.3796	19.3486	20.2654	19.2957	20.5456	19.6098	19.8527	20.1055	18.7254	19.511	19.4997	19.8264	20.477	20.2356	21.3988	19.6749	19.6415	19.9355	22.5299	19.3669	19.7805	20.6729	19.6199	19.8699	19.2734	20.0118	19.8816	19.1319	21.5681	20.791	19.5737	21.1537	20.529	19.8684	19.2474	20.6648
P10649	Gstm1	Glutathione S-transferase Mu 1	0.832422	1.78067	0.375408	1.29721	1.24699	0.056625	0.541366	0.287497	15.4322	15.7187	15.9602	15.8403	15.5699	15.2354	15.6677	16.5967	16.7564	16.894	18.0058	16.5276	17.1905	15.5802	15.832	16.6005	16.8401	18.3436	18.4379	17.1469	16.6175	20.3255	15.1983	16.4092	16.9862	16.2659	16.5809	16.3095	16.423	16.7574	16.1387	15.1081	17.1502	16.9539	16.7873	17.3156	16.3962	15.7684	19.0886
P10852;P10852-2	Slc3a2	4F2 cell-surface antigen heavy chain;Isoform 2 of 4F2 cell-surface antigen heavy chain	0.435194	1.35209	0.602664	1.51852	1.51906	0.0302646	2.4593	0.00347292	NaN	16.8561	17.9415	17.0993	16.5356	16.9687	16.9606	15.3908	17.1691	16.9416	16.2899	16.9216	15.9794	16.0891	16.9967	17.0921	16.8664	17.3451	17.525	17.3891	17.1714	16.9524	17.2248	17.2868	16.7974	17.2125	16.941	17.4244	17.4004	17.603	17.0902	17.0733	17.2575	17.3678	17.3111	17.5097	17.1913	17.1171	17.1045
P10923	Spp1	Osteopontin	0.207609	1.15477	0.589806	1.50504	0.198878	0.632589	1.1782	0.0663444	18.1394	16.8539	14.4999	17.3661	16.1951	17.6993	16.5448	17.9302	17.0682	15.9158	18.0342	17.0846	17.5491	16.4286	16.648	17.1219	15.8751	16.7439	15.6211	16.9157	16.9226	20.8151	17.3135	17.6696	17.0418	17.2565	17.1127	17.6983	17.22	16.4437	17.7488	18.0548	17.6615	17.0463	18.0081	17.7609	17.9898	17.7857	17.8522
P11087;P11087-2	Col1a1	Collagen alpha-1(I) chain;Isoform 2 of Collagen alpha-1(I) chain	-0.171101	1.12592	0.0768656	1.05472	0.319342	0.479355	0.112944	0.771003	19.4437	20.5799	20.1854	20.5274	20.2676	19.9628	20.0708	17.6697	20.5801	20.2993	20.3855	20.2541	20.1184	19.9903	20.0846	20.0768	19.9984	20.237	20.0833	19.8087	19.1791	18.8644	20.3466	19.8444	19.7789	20.3635	19.4212	19.7692	20.5837	20.8335	18.3319	20.5787	20.2359	20.0534	20.249	20.3314	20.1462	20.0079	19.9459
P11152	Lpl	Lipoprotein lipase	-1.87594	3.67041	-0.227367	1.1707	1.13687	0.0729674	0.0707974	0.849577	15.2167	17.6327	15.3661	14.7506	17.6177	14.0228	17.0478	16.9536	13.5258	17.3321	16.873	24.6935	23.3866	16.6956	16.3721	16.6444	15.4163	15.9505	13.1417	14.2265	14.3823	18.5675	16.3055	16.326	12.9744	12.6031	16.5948	17.4181	16.7503	15.567	17.9855	14.8177	13.9026	17.4166	16.7106	16.474	17.107	25.5831	17.764
P11276	Fn1	Fibronectin	0.0826353	1.05895	-0.141762	1.10325	0.306936	0.493246	0.847206	0.142165	25.8573	25.5791	25.5346	25.6518	25.6862	25.6409	25.4889	26.702	25.6608	25.6718	25.7118	25.5887	26.0561	25.7927	25.7524	25.8692	26.1418	25.5692	25.6828	25.5994	25.7848	26.7431	25.5851	25.7594	25.8066	25.7535	25.8909	25.266	25.7046	25.5894	25.619	25.714	25.7582	25.5284	25.7805	25.612	25.7699	25.5383	25.4666
P11352	Gpx1	Glutathione peroxidase 1	0.583862	1.49886	0.512843	1.42686	1.68862	0.0204823	1.75784	0.0174645	18.2047	19.1256	19.7617	19.0964	19.1272	18.9599	18.9165	18.8617	19.2341	18.5471	18.7426	18.8425	19.354	19.0263	19.527	20.1897	20.1663	19.8169	19.1273	18.387	19.3304	21.7029	19.3177	19.173	19.077	19.351	19.2387	18.9409	19.5507	19.2553	18.7179	20.744	19.9631	19.3044	20.0292	20.3889	19.5921	18.9473	19.5036
P11404	Fabp3	Fatty acid-binding protein, heart	0.57481	1.48948	-0.492755	1.40713	0.493784	0.320786	0.415946	0.383755	14.1206	17.2152	18.0954	18.1988	16.15	16.6128	18.5314	19.307	18.7684	17.1374	17.3772	17.7859	19.9652	18.661	16.2857	16.903	19.1438	20.237	18.0725	17.9637	18.2032	21.5818	17.7536	17.1046	18.6626	16.7229	19.0556	15.3583	16.4693	17.652	15.105	18.3428	16.938	15.3887	18.6883	15.9145	18.126	19.0284	18.4322
P11438	Lamp1	Lysosome-associated membrane glycoprotein 1	0.299355	1.23059	0.553867	1.46802	0.798455	0.159054	2.78029	0.00165848	17.5664	18.3068	18.0961	18.568	18.5517	18.0276	18.25	16.6536	18.2466	18.5902	18.5313	18.6871	18.0771	18.5017	18.7319	18.5887	17.7747	18.9179	18.3785	18.785	18.5986	17.0251	18.9093	18.8808	18.3882	18.7798	18.5976	18.5633	18.8217	18.2565	18.8421	18.7993	18.9626	18.6148	18.6333	18.7651	18.7715	18.7697	18.8636
P11588	Mup1	Major urinary protein 1	-4.75248	26.9551	-1.28662	2.43955	1.76022	0.0173691	1.12942	0.0742298	18.9324	20.6122	19.332	20.2495	18.5857	21.7661	20.5299	16.7747	19.8947	19.7313	19.6432	20.3341	19.6394	19.7638	19.8171	18.5531	17.344	18.3485	16.7871	14.651	18.126	20.4059	19.9179	15.5277	14.8291	0	0	20.2206	20.7172	19.1757	NaN	16.2655	18.7848	20.2717	18.9486	20.538	17.6372	12.7598	17.049
P11589	Mup2	Major urinary protein 2	-0.356796	1.28058	-0.3224	1.25041	0.836124	0.14584	0.626545	0.236295	22.1503	23.2152	22.3563	22.6698	22.0619	24.0069	22.9808	20.9494	22.897	22.7052	22.5654	23.2634	22.6794	22.6355	22.6431	22.3269	21.6156	22.9964	21.9549	22.0904	22.0241	23.4699	22.607	21.8834	21.9235	22.3746	21.9359	22.5265	23.0409	22.2767	20.3097	22.3483	22.5411	22.8048	22.2456	23.1444	22.2382	22.3571	22.1839
P11590	Mup4	Major urinary protein 4	3.12708	8.73664	3.7174	13.1537	0.330275	0.467439	0.746834	0.179129	NaN	17.0893	17.2153	0	NaN	17.8221	NaN	0	16.3145	16.0038	NaN	NaN	NaN	NaN	14.9894	24.7444	0	17.8402	NaN	15.7307	17.274	21.7191	23.4911	NaN	16.1175	0	NaN	16.3412	17.4618	NaN	16.5062	14.5547	16.5004	14.3806	17.4446	NaN	13.9476	13.6136	17.0591
P11627	L1cam	Neural cell adhesion molecule L1	0.801471	1.74288	0.417782	1.33587	0.73123	0.185682	0.303628	0.497018	17.0284	18.2934	NaN	NaN	18.5494	18.8272	NaN	15.3745	17.9262	20.4117	NaN	19.778	20.578	19.8583	19.6768	20.2888	19.9976	NaN	19.5699	NaN	20.0401	19.6325	20.6357	20.1767	18.7714	17.7784	17.5359	NaN	19.8544	19.8104	NaN	NaN	19.4527	19.3183	20.0443	19.1532	18.0528	17.9992	18.0372
P11680	Cfp	Properdin	0.0103632	1.00721	-0.0508019	1.03584	0.0347665	0.923068	0.231002	0.587487	23.067	23.6552	23.3216	23.4562	23.3142	23.2729	23.392	22.4806	23.2416	23.6391	23.6544	23.5206	23.0583	23.2743	23.1396	23.232	23.4465	23.3017	23.148	23.1674	23.4264	22.8798	23.616	23.2128	23.6282	23.7119	23.2621	23.2277	23.3128	23.1406	23.4457	23.0886	23.2457	23.3811	23.3945	23.4799	23.1416	23.2128	23.1786
P11835	Itgb2	Integrin beta-2	0.460116	1.37565	-0.193256	1.14334	0.820996	0.15101	0.335576	0.461769	15.763	16.6481	16.5293	16.1579	16.363	15.9333	15.3553	18.5257	15.4745	16.929	15.878	16.567	17.4617	16.3521	15.7317	16.3837	16.2107	16.7065	17.3973	17.2815	16.7456	18.4584	15.9658	16.6979	17.226	18.0254	16.6646	16.7376	16.5171	16.4979	16.8027	15.8185	15.8499	15.7575	16.1215	16.8225	16.349	16.3269	15.4647
P11859	Agt	Angiotensinogen	0.0456756	1.03217	0.132104	1.09589	0.204667	0.624214	0.841985	0.143885	23.3366	23.3314	23.4007	23.2595	23.1253	23.8069	23.1273	22.7351	23.4756	23.5683	23.72	23.5899	23.0984	23.3585	23.6036	23.5959	23.2529	23.4822	23.2802	23.283	23.541	23.0481	23.234	23.5533	23.6555	23.3487	23.2966	23.3159	23.4266	23.2136	23.6793	23.449	23.4128	23.6324	23.7808	23.5367	23.4936	23.507	23.3865
P12246	Apcs	Serum amyloid P-component	-0.152691	1.11164	-1.28061	2.42942	0.0648407	0.86131	1.04408	0.0903487	25.6371	20.5114	20.197	20.6888	21.131	20.1657	19.8669	28.0871	20.6218	20.398	19.7663	19.7034	23.7087	21.5392	21.2521	20.7267	23.4946	21.384	21.7841	19.7637	21.1602	26.9085	19.6474	20.0455	21.2459	20.2952	20.7565	19.5776	20.287	20.4148	21.8297	20.1344	20.179	18.8796	19.8853	20.2789	21.8033	19.9999	20.5332
P12815;P12815-2	Pdcd6	Programmed cell death protein 6;Isoform 2 of Programmed cell death protein 6	0.014766	1.01029	-0.476176	1.39105	0.00668343	0.984729	0.230999	0.587491	21.0735	22.1221	22.5362	22.3502	22.4114	22.3656	21.9917	19.9858	21.8907	21.8244	22.0053	21.9661	16.3169	17.6828	22.21	22.2602	22.0353	22.2249	22.0127	22.1545	22.3228	20.4274	21.5071	22.4921	22.4358	16.2571	17.1945	22.3969	22.1096	22.4668	22.2326	22.7834	22.2884	22.1945	21.9386	22.2853	16.7783	16.1667	16.6267
P13020	Gsn	Gelsolin	0.123413	1.08931	0.224624	1.16847	0.393044	0.404535	0.912584	0.122297	25.4843	25.9562	26.2234	26.0422	25.9879	25.8329	26.1217	24.3563	26.0734	26.0054	26.1677	26.0399	25.3901	25.6911	25.8852	25.8099	25.7481	25.9052	25.8533	25.9957	25.9377	25.485	25.9776	26.1778	26.309	26.0983	25.9818	26.1312	26.0143	25.9701	26.0932	26.1808	26.1488	26.159	26.0978	25.9836	25.6199	25.9771	26.0685
P13020-2	Gsn	Isoform 2 of Gelsolin	-4.75813	27.0607	-3.40778	10.6132	1.42976	0.0371744	1.09193	0.0809219	18.3645	19.1211	18.5979	18.5904	18.829	18.9603	19.1565	16.646	18.9673	18.8227	18.2005	18.7582	18.1204	18.2181	18.2338	0	0	18.6291	11.7698	0	18.5918	18.8684	19.0339	18.2342	19.2083	18.1673	18.2353	0	18.5339	11.2935	18.2592	0.0642594	18.6833	19.0443	18.847	18.7544	18.2151	18.4811	18.07
P13595;P13595-2;P13595-3	Ncam1	Neural cell adhesion molecule 1;Isoform 2 of Neural cell adhesion molecule 1;Isoform 3 of Neural cell adhesion molecule 1	0.334463	1.26091	0.397006	1.31677	0.739841	0.182037	1.0089	0.0979717	17.4851	18.2413	18.0731	18.4407	18.4675	18.1128	18.3455	15.3935	18.3435	18.2617	18.5124	18.5442	17.66	18.1334	18.1796	18.373	18.0457	18.3597	18.4143	18.575	18.4598	17.3235	18.5448	18.4636	18.5419	18.7116	18.3694	18.162	18.3465	18.2863	18.8423	18.3696	18.5225	18.2227	18.6371	18.457	18.1405	18.386	18.4138
P13597;P13597-2	Icam1	Intercellular adhesion molecule 1;Isoform 2 of Intercellular adhesion molecule 1	-0.0586993	1.04153	-0.137158	1.09974	0.234214	0.583157	0.994529	0.101268	19.1763	18.9257	18.6465	18.7706	18.6927	18.9118	19.051	18.3492	18.8883	18.8273	19.041	19.0397	18.8615	18.6922	18.6967	18.6585	18.5007	18.3915	18.6975	18.7018	18.7059	19.716	18.7532	18.8614	19.1497	18.7516	18.6782	18.7267	18.6075	18.604	19.0883	18.5875	18.5401	18.854	18.8697	19.0532	18.3741	18.7456	18.5575
P13634	Ca1	Carbonic anhydrase 1	0.825644	1.77233	0.165352	1.12144	1.8667	0.0135925	0.19282	0.641475	18.3827	20.1107	20.4268	18.9871	19.3306	19.4449	18.1894	18.778	20.26	19.8023	19.8551	19.8754	19.4093	20.0534	20.2944	20.8947	20.1465	20.7307	19.9048	18.3921	20.2325	22.6056	20.1857	20.4043	20.4838	20.0626	19.8082	18.09	19.5035	19.5425	19.3504	22.0023	20.3762	20.0072	21.3647	19.5259	19.079	18.3584	19.594
P14106	C1qb	Complement C1q subcomponent subunit B	-0.304865	1.2353	-0.0352804	1.02476	0.542775	0.286566	0.0503914	0.890448	23.7155	22.992	22.1604	20.5505	22.555	21.3089	22.4592	22.2747	21.6627	22.6846	22.5163	22.7442	22.3674	23.1945	22.9914	22.2021	22.2311	22.3925	21.8824	21.5404	22.2626	20.3942	22.7358	22.3887	21.5221	22.0477	22.2613	22.6865	21.89	21.7825	22.7589	22.0149	22.0218	21.5133	22.8185	23.1113	22.4716	22.6157	22.4907
P14152	Mdh1	Malate dehydrogenase, cytoplasmic	1.15427	2.22572	0.228579	1.17168	1.2373	0.0579025	0.182606	0.65674	15.8497	15.003	16.1293	14.6782	16.4314	15.5602	16.477	18.1251	17.4187	17.6067	18.1603	16.3645	19.0775	16.7692	16.2267	16.2873	18.03	19.3359	16.251	16.639	17.5597	22.5478	16.6251	17.6166	18.6299	17.7037	18.5145	14.8384	16.6566	14.9921	16.8032	15.7319	15.872	16.5105	18.7147	18.6991	18.5186	17.4826	18.5402
P14426	H2-D1	H-2 class I histocompatibility antigen, D-K alpha chain	-0.0205104	1.01432	-0.294763	1.22668	0.0802455	0.831294	1.51543	0.0305187	21.7795	21.4177	21.5729	21.7525	21.3608	21.8731	21.7065	20.9993	21.6599	21.6781	21.5922	21.6276	21.7178	21.8246	21.7877	22.1316	21.186	21.3214	21.5708	21.5528	21.8076	21.5619	21.594	21.6196	21.9068	21.3421	21.3019	21.3113	21.5197	21.2919	22.5303	21.0986	21.2229	21.2952	21.3056	21.5426	21.1199	21.0624	21.0826
P14847	Crp	C-reactive protein	0.274279	1.20939	0.198929	1.14785	1.81014	0.0154833	1.4655	0.0342373	23.3682	22.9369	23.328	23.1383	23.3143	23.1931	23.0141	23.6813	23.2038	22.9478	23.0842	22.8434	23.2467	22.7026	23.4139	23.4949	23.2458	23.4344	23.1744	23.5209	23.2743	24.3229	23.0824	23.3573	23.3405	23.414	23.3496	23.2837	23.2821	23.1439	23.3785	23.5934	23.645	23.1598	23.5654	23.0564	23.1145	23.1903	23.4138
P15327	Bpgm	Bisphosphoglycerate mutase	0.872128	1.83036	0.493784	1.40813	1.70965	0.0195143	0.751854	0.17707	17.4413	19.8874	20.445	18.4083	19.2717	19.3263	18.6934	17.6315	19.5899	18.7079	18.8926	19.0889	18.4774	19.3891	19.7799	20.665	20.2079	20.417	19.2413	18.4087	19.0512	22.417	19.676	19.6082	19.9242	19.1217	19.1238	17.8553	19.6772	19.1001	19.348	21.7946	20.38	19.5344	20.5987	19.1665	18.9553	18.4534	19.3668
P15379;P15379-10;P15379-11;P15379-12;P15379-13;P15379-2;P15379-3;P15379-4;P15379-5;P15379-6;P15379-7;P15379-8;P15379-9	Cd44	CD44 antigen;Isoform 8 of CD44 antigen;Isoform 9 of CD44 antigen;Isoform 10 of CD44 antigen;Isoform 11 of CD44 antigen;Isoform 13 of CD44 antigen;Isoform 12 of CD44 antigen;Isoform 4 of CD44 antigen;Isoform 6 of CD44 antigen;Isoform 7 of CD44 antigen;Isoform 2 of CD44 antigen;Isoform 3 of CD44 antigen;Isoform 5 of CD44 antigen	-0.0899325	1.06432	0.132174	1.09594	0.112659	0.771508	0.186771	0.650473	17.9013	18.0081	17.3541	18.4119	18.3789	18.1152	18.3626	15.4502	17.8411	16.3452	16.1247	17.8371	17.4869	18.6858	17.4789	17.9685	17.3001	17.9458	NaN	18.0477	16.892	16.889	17.4911	16.7953	18.0807	17.7794	17.3693	18.219	17.9709	18.1507	17.8295	17.5208	18.0148	17.9989	16.7787	17.598	17.5187	17.2632	17.6908
P15626	Gstm2	Glutathione S-transferase Mu 2	-3.1051	8.60454	0.695405	1.61934	NaN	NaN	NaN	NaN	NaN	NaN	NaN	NaN	NaN	NaN	NaN	14.3275	NaN	NaN	NaN	NaN	NaN	NaN	10.9518	NaN	13.1479	15.1224	NaN	NaN	NaN	16.8896	NaN	NaN	0	NaN	NaN	NaN	NaN	NaN	NaN	NaN	NaN	NaN	14.6174	NaN	NaN	NaN	15.4283
P16015	Ca3	Carbonic anhydrase 3	1.40643	2.65081	0.069301	1.04921	1.28581	0.0517837	0.0421592	0.907488	18.4619	18.379	17.1421	18.4449	16.6898	17.0994	18.3269	19.5544	19.04	15.9884	16.6676	17.8074	13.419	17.1153	16.8314	18.6746	18.229	21.9465	17.4279	18.9476	18.8392	23.65	17.6985	17.7191	19.8096	16.2831	18.9247	16.3413	16.9294	17.1957	17.443	16.5889	20.0447	16.1494	19.2801	17.4683	16.0919	15.8592	20.5555
P16056	Met	Hepatocyte growth factor receptor	-4.59235	24.1231	-5.60776	48.7647	1.59659	0.0253167	1.5729	0.0267363	16.0098	16.6583	16.9533	16.9183	17.0745	16.5976	17.1733	17.101	NaN	NaN	17.0526	15.7359	16.2226	16.398	15.8682	16.8552	13.7085	16.6172	16.1193	16.835	12.2604	NaN	NaN	0	NaN	0	12.3919	17.1443	16.1899	17.1335	16.2938	16.6398	16.5443	0	0	0	NaN	0	16.7211
P16125	Ldhb	L-lactate dehydrogenase B chain	1.6176	3.06865	0.572648	1.48725	2.855	0.00139638	0.44151	0.361818	13.5918	13.5141	13.2077	13.5553	13.813	12.6579	13.6649	13.8972	11.4616	13.4794	12.4248	13.2349	13.118	NaN	14.1521	14.1648	15.6036	15.5947	14.7665	15.403	NaN	18.3272	12.2129	14.9387	14.7253	13.8848	14.0568	14.6864	14.8963	13.5072	14.8239	13.5067	8.20033	15.0389	15.5972	NaN	NaN	13.7704	13.715
P16294	F9	Coagulation factor IX	-0.0652457	1.04626	-0.087285	1.06237	0.378971	0.417858	0.627802	0.235612	20.6104	20.6198	20.5176	20.5484	20.501	21.0156	20.7948	20.9216	20.7299	20.4823	20.9078	20.8281	20.5823	20.489	20.7461	20.4935	20.3494	20.8847	20.9311	20.7046	20.7815	20.5549	20.7574	20.3815	20.6535	20.1299	20.6505	20.7262	20.7598	20.4083	20.4333	20.482	20.4952	20.8297	20.9581	20.8028	20.4351	20.4658	20.5258
P16301	Lcat	Phosphatidylcholine-sterol acyltransferase	0.162369	1.11912	-0.0100048	1.00696	1.47809	0.033259	0.0603396	0.870283	23.0532	22.8972	23.1053	22.7428	22.9144	22.8194	22.9524	23.1774	22.8429	22.8762	22.9438	22.7185	22.6871	22.5896	22.8875	22.9337	23.0087	23.0938	22.9899	23.2218	22.9385	23.612	22.8659	22.9732	23.2312	22.8889	22.906	22.8605	22.6979	22.7854	23.2926	22.9628	22.9184	22.7977	22.9237	22.8966	22.7186	22.7973	22.8033
P16675	Ctsa	Lysosomal protective protein	0.00296259	1.00206	0.420078	1.338	0.00579171	0.986753	1.78573	0.0163783	17.7508	18.0707	18.7601	18.4801	18.1325	18.53	17.9266	18.0654	17.7924	17.5817	17.3892	17.6875	17.4662	17.8684	17.3822	18.4541	16.9385	18.1113	18.0816	18.5019	17.4354	18.5569	17.6073	18.0017	17.7863	18.5061	18.2125	19.0175	18.3882	18.7038	18.0796	19.1158	18.5618	18.5929	18.173	17.9893	17.5092	18.0168	18.3206
P16858	Gapdh	Glyceraldehyde-3-phosphate dehydrogenase	0.812194	1.75588	0.000935234	1.00065	1.22737	0.0592424	0.000933015	0.997854	18.2629	19.1961	19.0906	18.7775	18.867	19.7632	20.5652	21.0129	20.0031	19.9513	20.0532	19.2876	20.126	19.3413	19.1407	19.6319	20.8708	22.8801	19.8571	19.2124	19.9024	23.0002	18.7336	20.1783	21.392	20.1321	20.3323	18.1175	19.3567	18.8283	18.8755	20.2063	19.4326	18.9762	21.5983	20.5338	20.6667	19.4252	20.4322
P16882-2	Ghr	Isoform 2 of Growth hormone receptor	-0.1185	1.08561	0.253588	1.19217	0.121998	0.755095	0.415404	0.384234	NaN	17.5223	17.6761	19.1797	17.5815	17.7469	18.1264	17.6285	17.8908	18.2262	18.0213	18.4087	15.7789	17.4449	19.6094	17.0125	NaN	17.5335	17.3681	17.977	19.528	NaN	17.1959	17.7512	17.6138	16.2215	16.5439	18.3071	18.5159	17.5283	17.1718	17.4296	17.978	17.803	19.9115	18.0993	17.5871	18.369	17.6208
P17047;P17047-2;P17047-3	Lamp2	Lysosome-associated membrane glycoprotein 2;Isoform LAMP-2B of Lysosome-associated membrane glycoprotein 2;Isoform LAMP-2C of Lysosome-associated membrane glycoprotein 2	0.271609	1.20715	0.289787	1.22246	1.26283	0.0545969	1.41957	0.0380568	17.4321	17.9594	18.4564	18.1381	18.0624	17.608	18.3828	17.2586	18.4045	18.1372	17.5252	18.2482	17.5292	17.6857	18.2655	18.3868	18.1078	18.2503	18.5589	18.3555	18.0807	17.5712	18.1212	18.6648	17.9892	17.9143	18.1761	18.3061	18.0502	18.4545	18.3726	17.963	18.2806	18.4431	18.0622	18.6648	18.146	17.6463	18.3071
P17742	Ppia	Peptidyl-prolyl cis-trans isomerase A	0.638246	1.55644	0.10715	1.0771	1.17676	0.0665642	0.110261	0.77578	18.3114	18.5428	18.0783	16.7999	17.7556	18.9992	18.4503	19.375	18.6977	18.5436	19.0182	17.9797	18.8814	17.9594	18.9944	19.1908	18.6211	20.1208	17.9952	17.9865	18.9589	21.7915	18.0252	18.6548	19.6377	18.3617	18.966	16.4257	18.6172	17.5676	17.8059	19.7545	18.8984	18.4653	20.2829	19.7164	19.1567	17.518	19.5185
P17751	Tpi1	Triosephosphate isomerase	0.945858	1.92633	0.136253	1.09905	1.4626	0.0344666	0.278465	0.526666	18.686	18.0895	18.782	18.3101	18.4905	18.7187	19.5915	19.3762	19.5435	18.6953	19.0017	18.4427	18.4657	18.6267	18.8999	18.9363	19.6635	21.7474	18.8187	18.5561	19.2133	23.8601	18.3455	19.8652	19.9985	19.2014	19.2376	17.7305	18.736	18.5608	18.0553	19.3374	19.1793	18.7963	20.1021	18.9901	19.02	18.6228	19.8264
P18242	Ctsd	Cathepsin D	0.0623169	1.04414	0.545364	1.45939	0.173914	0.670018	3.3736	0.000423057	17.4826	17.6377	18.1274	17.9934	17.4435	18.4927	18.5071	17.7976	17.5833	18.1699	17.6544	17.7781	17.6218	17.3358	17.9409	17.9746	17.8305	18.1613	18.0936	17.3385	17.4722	18.5913	18.2413	17.5918	18.2725	17.6194	17.477	18.8492	18.4451	18.0628	18.4133	18.2491	18.3022	17.9069	18.886	18.7145	18.128	18.3274	18.6165
P18337	Sell	L-selectin	-0.0578869	1.04094	-0.0215409	1.01504	0.196135	0.636597	0.0714953	0.848213	19.9425	18.8558	18.8643	19.3284	18.9426	19.0884	19.324	18.6372	19.4	19.3256	19.5	19.028	19.0943	19.1069	18.9085	18.8947	18.8584	19.228	19.168	19.4283	19.4253	18.5475	18.9952	19.0444	19.577	19.4728	18.9635	19.1068	19.0099	18.8443	19.7634	19.2536	18.9312	19.4319	19.1782	19.0798	19.2112	19.1807	18.9318
P18527		Ig heavy chain V region 914	-3.41625	10.6756	-2.6437	6.24934	0.54963	0.282079	0.377794	0.418993	20.4014	NaN	NaN	NaN	NaN	NaN	NaN	14.2526	NaN	NaN	NaN	NaN	NaN	19.6121	NaN	NaN	NaN	NaN	NaN	13.6301	15.7148	NaN	NaN	NaN	NaN	NaN	NaN	NaN	NaN	NaN	NaN	NaN	17.2377	NaN	NaN	13.6523	NaN	NaN	NaN
P18528		Ig heavy chain V region 6.96	-0.74464	1.67556	-0.385998	1.30676	1.25397	0.055722	0.419267	0.380831	24.55	21.4322	21.36	20.6999	21.0997	22.6304	21.5649	22.596	24.9506	22.5664	22.3508	21.0917	22.4694	23.1161	21.5041	21.242	21.1104	21.4751	21.281	21.6563	21.8365	21.7021	21.083	22.738	22.071	21.1751	21.6032	21.2714	21.4986	20.9963	21.3331	21.613	22.1647	21.7615	22.507	24.7887	22.1571	21.44	21.8312
P18531	Ighv3-6	Ig heavy chain V region 3-6	-0.330204	1.25719	-0.233759	1.17589	0.469013	0.339615	0.329263	0.46853	23.9183	21.5121	21.0553	21.9759	20.7514	22.1768	22.576	22.6447	21.3514	21.4871	21.5417	21.3219	21.9217	23.5402	22.6781	21.4776	20.7276	20.6442	21.1004	22.0542	21.142	21.1178	21.7656	23.1313	23.0622	21.0695	21.5274	21.4293	21.2886	21.2427	22.7037	21.2666	21.3427	22.6195	22.9026	21.1163	20.9159	21.3207	22.6629
P19001;Q9QWL7	Krt19;Krt17	Keratin, type I cytoskeletal 19;Keratin, type I cytoskeletal 17	NaN	NaN	NaN	NaN	NaN	NaN	NaN	NaN	NaN	NaN	NaN	NaN	NaN	NaN	NaN	NaN	NaN	NaN	NaN	NaN	NaN	NaN	16.8278	NaN	NaN	NaN	NaN	15.221	13.5705	NaN	NaN	NaN	NaN	NaN	NaN	NaN	NaN	NaN	NaN	NaN	NaN	NaN	18.651	NaN	NaN	NaN	NaN
P19096	Fasn	Fatty acid synthase	1.23483	2.35353	-0.654406	1.57397	0.347145	0.44963	0.12677	0.746844	13.4711	20.5057	13.4829	16.7782	14.5975	17.4419	0	18.454	18.9888	19.4119	19.0281	17.2239	18.9453	17.5543	13.5133	16.4774	16.0276	19.2125	16.3403	10.716	18.1432	21.0115	17.6192	19.07	19.6742	18.7351	19.2615	0	13.2489	16.639	13.5444	15.8116	16.6278	13.4392	20.3872	20.1808	19.7711	17.1002	19.1026
P19157;P46425	Gstp1;Gstp2	Glutathione S-transferase P 1;Glutathione S-transferase P 2	0.328713	1.25589	0.526159	1.44009	0.337974	0.459226	0.652157	0.222763	NaN	16.691	18.102	17.5065	17.5366	17.8824	17.5672	19.8273	18.2306	18.4751	19.0202	19.333	18.8988	18.8457	18.3177	17.7893	18.751	19.8765	17.1041	17.2737	17.5788	21.8121	17.7058	18.7513	19.0841	18.2392	19.9059	17.5637	18.935	17.872	17.3596	18.3878	19.6871	18.8735	19.9728	20.2684	18.1678	17.688	21.1532
P19221	F2	Prothrombin	-0.0101983	1.00709	0.0365444	1.02565	0.0416281	0.908598	0.474003	0.335735	25.7469	25.7891	25.7595	25.7113	25.7007	25.763	25.8058	25.8353	25.8293	25.933	25.8981	25.87	25.566	25.6079	25.5652	25.9002	25.8207	25.8534	25.848	25.2902	25.9599	24.9769	25.9713	26.0185	26.017	25.7433	25.9459	25.7856	25.7058	25.7241	25.7693	25.8278	25.828	25.883	26.0213	25.7488	25.7328	25.783	25.7873
P20029	Hspa5	78 kDa glucose-regulated protein	0.287459	1.22049	0.0906116	1.06482	0.47181	0.337435	0.223821	0.597282	19.58	19.2175	18.9191	19.2667	19.2948	19.3803	19.4492	21.1885	19.5308	19.4804	19.4843	19.443	19.6229	19.1755	19.4981	19.4882	19.4687	19.868	19.3379	19.6072	19.4819	22.9419	19.3847	19.4796	19.7661	19.3519	19.5929	19.2327	19.9052	19.1791	19.5051	20.0036	19.9797	19.332	20.0576	19.7901	19.5271	19.4466	19.6484
P20065-2	Tmsb4x	Isoform Short of Thymosin beta-4	0.269063	1.20503	0.00791691	1.0055	0.4306	0.371022	0.00700228	0.984006	20.8698	20.632	22.28	20.3467	20.6701	22.2364	20.9748	21.6215	20.415	20.2828	20.4592	20.0518	20.1173	19.9196	20.4053	21.3695	20.1449	22.2489	21.5257	20.8314	20.3525	22.0545	20.3564	20.3236	21.8511	20.3717	21.7624	20.3747	21.0861	21.9337	20.6537	21.5558	22.4041	17.5767	21.906	20.7526	19.7026	20.5393	21.4142
P20918	Plg	Plasminogen	-0.00826165	1.00574	0.0343083	1.02407	0.0604399	0.870082	0.351432	0.445213	26.2075	26.0773	26.3016	26.2173	26.1748	26.2014	26.1863	25.6907	26.221	26.2202	26.1446	26.1744	26.1792	26.2441	26.1665	26.1368	25.8891	26.0373	26.1362	26.1667	26.2422	26.0791	26.3285	26.2991	26.166	26.1836	26.1418	26.1544	26.1255	26.1753	26.1942	26.1214	26.2613	26.2724	26.2069	26.2465	26.0794	26.1937	26.1616
P21180	C2	Complement C2	-0.289979	1.22262	-0.103885	1.07466	2.83674	0.00145634	0.805327	0.156557	21.1878	21.16	20.6356	21.0618	20.9122	21.27	21.2786	20.8742	21.035	21.1241	21.2626	21.1981	21.1725	20.9392	20.7356	20.7876	20.7492	20.8576	20.9977	20.8575	20.6325	20.2371	21.2918	20.6763	20.8019	20.8972	20.7404	21.3459	20.9986	21.0067	21.0108	20.6828	20.6455	21.051	21.046	21.0972	20.9301	21.1339	20.8696
P21460	Cst3	Cystatin-C	-0.179016	1.13211	-0.25755	1.19545	0.470019	0.338829	1.01258	0.0971455	19.4726	19.2415	18.8627	18.7812	18.2931	19.4375	18.96	19.7324	18.9032	18.9323	19.2415	18.7062	19.0296	19.4346	18.4253	19.0602	18.4026	19.5175	18.3172	18.5399	18.722	20.3649	18.7365	18.7379	18.5864	18.9297	19.2878	17.9319	18.4574	18.4064	18.8095	19.0825	18.9059	18.5799	19.2369	19.2925	18.7713	19.1952	19.1959
P21550	Eno3	Beta-enolase	1.29288	2.45017	-0.292912	1.22511	1.32059	0.0477985	0.368463	0.428092	17.9515	17.3649	17.9251	17.9537	15.8734	17.77	19.0154	17.7853	17.7267	17.429	17.4094	15.9324	16.9956	16.0612	16.1509	17.5697	19.4688	21.4215	17.8149	17.9342	18.1045	23.9078	NaN	17.9977	19.0407	17.2293	17.3263	17.2212	16.988	16.6763	17.3604	16.589	16.2883	18.2554	18.9376	16.8044	16.901	17.8412	17.358
P21614	Gc	Vitamin D-binding protein	0.0881422	1.063	0.208925	1.15583	0.388629	0.408668	1.35927	0.0437249	26.306	26.8982	26.9816	27.073	26.8164	27.1362	27.1089	26.154	26.8865	26.9961	26.9569	26.9478	26.3776	26.528	26.7841	26.851	26.804	26.9574	26.8411	27.2082	26.709	26.3762	26.8892	26.9612	27.1099	26.9295	27.0947	27.2585	26.9451	26.8615	26.6306	27.1666	27.0749	26.9874	26.9623	26.9381	26.9568	27.1348	27.0922
P22599	Serpina1b	Alpha-1-antitrypsin 1-2	0.139575	1.10158	0.182601	1.13493	0.361097	0.435415	0.511121	0.308233	27.0046	27.1496	27.8209	26.7853	26.5523	27.0642	27.0144	26.477	26.9188	27.3994	26.5566	27.7527	27.0286	26.6752	27.5088	26.4666	27.447	27.0259	26.3239	27.4186	27.634	27.0341	27.8488	26.6375	27.7409	27.1744	26.7392	27.0487	27.5512	27.1386	27.0176	27.63	27.674	27.3877	27.1845	26.5641	27.5836	27.026	26.0044
P23492	Pnp	Purine nucleoside phosphorylase	-0.401018	1.32044	-1.22932	2.34456	0.167837	0.679458	0.640981	0.22857	24.355	22.3287	22.9662	15.5441	19.4896	20.1132	18.8053	21.8921	23.0913	17.6483	23.765	22.8891	22.8559	22.9091	21.4905	20.3888	18.0466	20.9878	21.0798	16.0688	23.0512	22.8158	22.5407	17.2509	22.5039	23.0257	22.8566	20.2888	20.0311	17.6946	17.579	22.1631	21.6605	23.1946	22.702	22.5987	16.6737	16.8215	22.7475
P23953	Ces1c	Carboxylesterase 1C	0.38605	1.30681	0.345664	1.27074	1.28372	0.0520326	1.08665	0.0819123	26.7512	27.7353	27.8642	27.7689	27.7624	27.6083	27.3677	25.5499	27.645	27.6605	27.7776	27.4776	26.8893	27.3749	27.6304	27.9369	27.9561	27.858	27.7313	28.031	28.0226	27.0804	27.6575	27.8592	28.1422	27.5337	27.4384	27.9067	27.8333	27.8836	28.075	28.0605	28.0116	27.4816	27.9569	27.7928	27.3674	27.2446	27.3809
P24270	Cat	Catalase	0.725764	1.65378	0.214801	1.16054	1.213	0.0612347	0.221687	0.600223	15.6315	17.2464	17.9468	16.2205	16.6484	16.6104	16.2607	16.7351	17.4214	16.6043	17.3173	16.6569	16.6671	17.8213	17.6815	18.1447	17.8015	17.8462	16.6573	15.6966	17.8352	20.9915	17.1128	17.1866	17.5516	16.7953	17.0803	14.0239	16.9597	17.2445	16.5475	19.72	18.4327	17.3136	18.3491	17.1147	16.7491	15.9241	17.1193
P24472	Gsta4	Glutathione S-transferase A4	1.35361	2.55551	-0.188227	1.13936	2.59396	0.00254707	0.0506755	0.889866	15.2647	15.4337	17.2177	16.4472	16.0472	14.5436	16.64	14.6824	15.972	15.5162	16.464	14.0276	16.7668	14.8845	16.3285	NaN	16.3206	18.164	16.9227	16.8592	16.4415	19.9957	16.2583	16.5812	17.7319	16.3669	16.765	0	16.2973	16.3451	16.3805	16.9103	17.4977	17.3673	18.147	17.6741	17.0094	15.4117	17.193
P25785	Timp2	Metalloproteinase inhibitor 2	0.750989	1.68295	0.163058	1.11966	0.674199	0.211739	0.117055	0.76374	16.955	18.1243	18.0689	18.2893	18.6286	13.7574	18.905	19.8149	17.7262	17.7109	18.708	17.6352	18.6895	18.6881	18.3195	18.5239	19.5187	17.6565	20.3445	19.3066	20.938	NaN	19.4699	NaN	15.2268	18.5785	18.1435	17.5891	17.8068	17.7965	18.4052	16.9875	18.5906	NaN	20.8495	15.6106	18.8649	19.4825	17.2209
P26039	Tln1	Talin-1	0.13202	1.09583	0.23774	1.17914	0.134223	0.734136	0.261039	0.548228	16.5259	17.4845	18.2754	17.8216	18.3135	18.9675	18.7582	17.4992	15.9563	15.9299	16.5331	16.9856	15.607	15.7708	16.8769	18.0233	16.6549	18.3311	17.5967	18.2448	17.6845	18.041	16.1673	16.5172	15.94	17.2558	17.6376	17.836	17.9626	17.9503	17.136	18.3885	18.1942	16.7083	17.8476	16.9935	16.4318	17.086	18.2604
P26262	Klkb1	Plasma kallikrein	0.2751	1.21008	0.236344	1.178	0.594209	0.25456	0.579487	0.263337	23.9697	25.0185	25.1993	25.306	25.2869	24.9444	24.7832	22.6706	25.2454	25.1251	25.3186	25.0164	24.4811	24.874	25.1623	25.2772	24.9115	25.0184	25.1813	25.3177	25.2397	23.5596	25.1848	25.4547	25.2556	25.2336	25.2165	25.2663	25.0507	25.0918	25.0715	24.4464	25.1505	25.2078	25.2169	24.9943	24.9198	24.9893	24.9564
P26618;P26618-2	Pdgfra	Platelet-derived growth factor receptor alpha;Isoform 2 of Platelet-derived growth factor receptor alpha	0.187065	1.13844	0.381208	1.30243	0.299902	0.5013	0.836976	0.145554	16.6251	17.2358	17.1646	17.2853	18.6268	17.7093	17.331	14.9245	17.1652	17.2948	17.2901	17.1632	16.5251	17.1696	17.2487	16.9367	16.8908	17.0305	17.4391	16.7936	17.1407	19.1632	17.6422	17.0995	17.0126	17.415	17.0215	17.8461	17.2736	17.3547	17.6735	17.2723	17.5882	17.9117	17.6304	17.882	16.7925	18.3786	16.8458
P26928	Mst1	Hepatocyte growth factor-like protein	-0.0173186	1.01208	0.0321366	1.02253	0.136339	0.730569	0.217443	0.606118	20.4019	20.5277	20.5479	20.6612	20.612	20.5913	20.7184	20.9676	20.5868	20.5832	20.7364	20.5836	20.5149	20.4123	20.7457	20.4706	20.5793	20.5218	20.7187	20.5288	20.4808	20.499	20.5993	20.5631	20.7624	20.4319	20.7154	20.6748	20.3185	20.5395	20.9593	20.5724	20.7271	20.3477	20.6932	20.6243	20.5399	20.7382	20.8316
P27656	Lipc	Hepatic triacylglycerol lipase	0.659314	1.57933	-0.0539116	1.03808	2.60051	0.00250896	0.094342	0.804744	17.2686	17.5468	17.9366	17.4819	17.7808	18.2173	17.966	15.9356	18.3166	17.5647	17.0866	17.3266	17.383	17.5013	17.7773	17.7753	17.9207	17.7244	18.4369	18.6362	18.5548	18.6942	17.4125	18.273	18.1574	18.3839	18.6147	17.9672	17.1863	17.2869	16.4943	17.8411	17.6369	16.5512	18.108	17.1008	17.54	17.3788	17.8901
P27773	Pdia3	Protein disulfide-isomerase A3	-0.0740162	1.05264	-0.121144	1.0876	0.0667176	0.857595	0.123652	0.752226	20.3425	16.7143	16.0062	16.0022	16.0619	17.7217	16.9281	18.0165	17.5234	17.4519	16.0502	17.5508	15.7056	15.819	16.7447	16.5005	15.9919	17.5885	17.0943	16.5151	15.8465	18.6851	17.2096	17.1396	16.5186	16.2302	17.8749	17.1128	17.4186	16.5461	16.1363	16.6888	16.9519	17.4391	17.0778	17.5359	15.4922	17.1704	16.8513
P27931	Il1r2	Interleukin-1 receptor type 2	-0.203211	1.15126	-0.0272049	1.01904	0.831399	0.147435	0.0620604	0.866841	17.4677	17.6751	17.3634	17.6778	NaN	18.0712	18.2473	18.1324	17.3248	17.5321	18.5033	NaN	17.3086	17.7239	17.3238	17.4658	17.5313	17.5394	17.604	17.5939	NaN	17.2635	18.1165	17.646	17.4087	17.8597	17.2364	18.2082	17.773	17.8973	17.5514	17.3082	18.1255	17.7378	17.8229	18.0157	16.8727	18.0218	17.3666
P28665	Mug1	Murinoglobulin-1	-0.086859	1.06206	-0.0137006	1.00954	0.263465	0.545174	0.0361386	0.920156	26.4618	27.5335	27.7156	27.8068	27.7106	27.3751	27.73	26.6097	27.6725	27.7401	27.6634	27.5902	27.2024	27.5889	27.4393	27.655	27.2159	27.2764	27.4802	27.4038	27.482	26.5128	27.6832	27.3699	27.2129	27.527	27.5559	27.563	27.5673	27.5182	26.8354	27.3371	27.4763	27.7888	27.435	27.3765	27.2035	27.2787	27.601
P28666	Mug2	Murinoglobulin-2	0.0736972	1.05241	0.0872055	1.06231	0.129355	0.742412	0.179231	0.661865	19.4427	20.7305	20.5224	20.7507	20.7793	20.4083	20.1875	19.1148	20.7704	20.7889	20.5433	20.7917	19.3093	20.5392	20.3486	20.9107	19.4792	20.7637	20.4195	20.4163	20.4743	19.1496	20.7157	20.145	20.6212	21.1357	20.7235	20.7994	20.8464	20.8985	19.6373	20.3605	19.8841	20.8691	20.2744	20.3877	20.0133	20.4203	20.3874
P28798	Grn	Granulins	-0.135304	1.09832	0.0272029	1.01903	0.255122	0.555749	0.081636	0.828636	19.8515	19.837	19.8961	20.023	19.9609	20.1893	20.0959	21.3267	19.7939	20.0895	19.9679	20.1093	20.5509	19.9234	19.9147	19.6599	18.2859	19.9553	20.1028	19.8299	19.7376	21.8186	19.9475	20.204	19.9116	20.2181	20.1551	20.2506	19.8166	20.1374	20.1252	20.0783	20.3748	19.6894	20.0176	20.1265	20.2882	20.3834	20.4195
P29533	Vcam1	Vascular cell adhesion protein 1	-0.0994554	1.07137	-0.0655782	1.0465	0.574482	0.26639	0.386487	0.410689	20.203	19.9143	19.576	20.0249	19.6887	20.2012	20.1033	19.5041	19.9554	20.1057	20.1848	20.0846	19.8432	19.888	19.604	19.9875	19.6341	19.7452	19.8135	19.8431	19.7982	20.2411	19.7736	19.6956	20.3214	19.9613	19.6172	19.9859	19.9651	19.9293	20.1659	19.6074	19.893	20.038	20.0151	19.9901	19.7752	19.7998	19.7171
P29621	Serpina3c	Serine protease inhibitor A3C	0.190239	1.14095	-0.258381	1.19614	0.321263	0.477241	0.712541	0.193847	21.6216	20.6824	20.8406	20.7668	21.0759	21.191	20.6029	22.7469	20.7104	20.7496	20.2425	20.2656	20.3702	20.7615	20.9559	21.1423	20.7536	21.0062	20.5497	21.2457	20.8639	23.3346	20.6206	20.3876	21.2351	20.9266	21.1771	20.5271	20.7259	20.7736	20.9926	20.7271	21.0756	20.3419	20.696	20.5047	20.706	20.3058	20.8733
P29699	Ahsg	Alpha-2-HS-glycoprotein	-0.0388123	1.02727	0.0322692	1.02262	0.0702438	0.85066	0.0550602	0.880927	26.0715	27.0255	27.6112	27.4784	26.9449	27.0387	27.5885	26.9116	27.3324	26.9378	27.7544	27.445	26.3563	26.1565	27.3531	27.4448	26.1006	26.7394	27.4454	26.9247	27.2241	26.7786	27.4224	27.5502	27.509	26.3514	26.2578	27.567	26.2678	27.4459	27.0762	27.3145	27.1064	26.2426	27.8043	27.4238	27.2497	25.9544	27.1287
P29788	Vtn	Vitronectin	-0.0737892	1.05248	-0.0600858	1.04253	0.492302	0.321883	0.29209	0.5104	26.4478	26.2387	26.4053	26.4359	26.3812	26.3723	26.1496	26.2932	26.3808	25.7605	26.4991	26.2711	26.4649	26.295	26.3778	26.0547	26.0689	26.3118	26.4395	26.2742	26.4148	25.7836	26.0609	26.4157	26.2856	26.2885	26.3462	26.334	26.2126	26.2697	26.5254	26.3187	26.3048	26.3788	26.2355	26.4107	25.3849	26.267	26.2391
P30412	Ppic	Peptidyl-prolyl cis-trans isomerase C	-0.00114326	1.00079	0.16845	1.12385	0.00215668	0.995046	0.445286	0.358685	18.996	20.126	19.7067	19.3876	19.5547	19.4769	19.7585	17.7157	19.1833	19.3385	19.6754	18.8461	18.9202	18.7252	19.3032	19.0641	19.1326	19.4326	19.6183	19.4626	18.6627	18.7213	19.3932	19.2842	19.5003	19.4737	19.1037	19.7993	19.2636	19.5989	18.823	19.7655	19.4111	19.1297	19.4405	19.601	19.105	19.5336	19.4989
P31428	Dpep1	Dipeptidase 1	0.650883	1.57013	0.347403	1.27227	0.209218	0.617706	0.198363	0.633341	NaN	14.5252	NaN	NaN	NaN	NaN	NaN	NaN	NaN	NaN	16.2358	15.9591	NaN	15.0141	14.7715	15.626	NaN	NaN	14.6568	NaN	16.9022	20.4987	NaN	NaN	14.0516	NaN	NaN	NaN	NaN	15.4748	14.9457	NaN	NaN	NaN	NaN	NaN	NaN	NaN	16.9224
P31532	Saa4	Serum amyloid A-4 protein	-0.348899	1.27359	-0.75334	1.68569	2.28266	0.00521597	5.26243	5.46475e-06	24.9838	24.2651	24.1329	24.0534	24.0119	24.4788	24.6122	24.5408	24.2347	24.1844	23.964	24.4907	25.0331	24.355	24.3063	23.9483	24.036	24.0259	24.3143	23.7786	24.0347	24.3133	24.4131	23.9938	23.9086	23.5616	23.789	23.9622	24.1063	23.7871	22.7883	23.2685	23.3696	23.6897	23.5681	23.9587	23.7452	23.4746	23.6413
P31725	S100a9	Protein S100-A9	-0.325826	1.25338	-1.02869	2.04017	0.147766	0.711597	0.867655	0.135627	22.3778	17.1247	17.7055	17.5479	18.001	21.4366	17.3687	24.4657	17.9164	17.2843	18.4898	17.6605	19.9675	18.777	18.7112	19.3845	19.2683	20.6763	18.0503	15.7113	17.8486	25.0081	17.6889	17.1895	18.8767	16.7886	17.6766	17.9291	19.5259	17.3407	18.112	17.0725	17.6527	18.0213	19.2728	18.1932	18.1579	18.4974	17.9582
P31786	Dbi	Acyl-CoA-binding protein	-0.0706519	1.05019	-0.627812	1.54522	0.0309535	0.931208	0.364572	0.431944	NaN	16.3161	18.5093	18.9095	19.8414	18.5328	18.1058	21.7628	21.6824	21.298	21.3616	20.3224	21.4903	20.0091	19.4108	15.0372	14.5853	21.44	19.265	19.6088	20.3458	22.1305	20.4	20.7456	21.7249	21.1554	21.3736	19.9995	15.4771	18.2729	17.5405	18.7739	15.5609	18.9557	21.8795	21.956	22.1924	20.2523	21.183
P32261	Serpinc1	Antithrombin-III	0.0559294	1.03953	0.0977928	1.07013	0.326572	0.471442	0.994392	0.1013	26.3908	26.5095	26.3259	26.3822	26.4368	26.351	26.3024	26.058	26.398	26.2659	26.3544	26.3075	25.9506	25.8941	26.3925	26.4055	26.4378	26.3645	26.2876	26.5317	26.4005	25.6825	26.264	26.4956	26.5015	26.2952	26.3147	26.3911	26.1892	26.2957	26.401	26.4962	26.4666	26.3269	26.5726	26.3057	26.3071	26.3247	26.4243
P32848	Pvalb	Parvalbumin alpha	0.838511	1.7882	0.00719619	1.005	1.19229	0.0642266	0.0116878	0.973447	22.2491	22.772	22.915	22.3888	22.1446	22.2559	23.7833	23.2169	23.4	22.3838	21.6575	22.5141	21.2844	22.274	22.3362	23.2081	23.3293	25.8398	22.7229	22.578	23.1478	27.0886	22.6123	22.3616	23.5088	21.9757	22.9138	22.1746	22.6396	22.0987	22.5993	22.375	23.3248	22.1367	23.3437	22.4849	22.445	22.642	22.1312
P33434;P33434-2	Mmp2	72 kDa type IV collagenase;Isoform 2 of 72 kDa type IV collagenase	0.316453	1.24527	0.517298	1.43127	0.302965	0.497777	0.661433	0.218055	16.6808	18.2089	19.6571	18.6077	18.7421	18.2219	18.7567	16.6338	19.7874	19.5619	20.9819	19.872	19.9819	19.7095	20.5332	18.0049	17.7241	18.3278	18.14	18.1144	19.9581	19.7736	19.1268	21.5047	19.9495	19.6635	19.7394	19.6123	18.7148	18.2957	19.6211	18.7714	18.24	19.9584	21.1632	19.1503	19.9497	20.1455	20.0803
P33587	Proc	Vitamin K-dependent protein C	-0.459187	1.37477	-0.507312	1.4214	0.683191	0.2074	0.861047	0.137706	25.2952	20.997	21.0016	20.9068	20.8804	21.1316	20.8954	21.4144	20.7116	20.8026	20.6891	20.7171	20.8624	20.8021	20.9052	20.9563	19.8844	21.7163	21.324	20.7884	20.6731	19.8845	20.7286	20.6089	20.7817	20.8762	20.7883	20.9521	20.842	20.7353	20.7006	20.6826	20.6265	20.6412	20.6695	20.7205	20.745	20.6131	20.6825
P33622	Apoc3	Apolipoprotein C-III	0.0483686	1.03409	0.132505	1.0962	0.0970426	0.799756	0.3418	0.455197	25.5303	25.7727	26.3197	25.5021	25.1746	25.3946	26.0529	25.2103	25.6137	26.2389	25.8708	25.7717	25.2171	25.0275	25.9218	25.9343	26.3108	25.2371	26.1973	25.3853	25.1044	24.5214	25.6284	26.3332	26.3575	25.1972	25.5757	25.9733	25.9446	26.4565	24.7614	26.0245	26.5806	25.207	25.376	25.3641	25.8171	25.8298	25.5128
P34884	Mif	Macrophage migration inhibitory factor	-0.342076	1.26758	-0.153327	1.11213	0.202675	0.627083	0.0696219	0.851879	NaN	NaN	NaN	NaN	NaN	NaN	NaN	17.9625	17.5974	18.1001	20.6822	16.562	18.8575	17.4076	14.6324	16.8139	NaN	18.7646	NaN	NaN	17.5849	19.5766	16.7374	18.0942	19.1445	18.6077	18.2932	NaN	NaN	NaN	NaN	NaN	NaN	NaN	19.2356	19.251	18.8633	17.2888	18.2912
P34902	Il2rg	Cytokine receptor common subunit gamma	0.217876	1.16302	-0.0242863	1.01698	0.234839	0.582319	0.0223888	0.949754	NaN	16.9107	17.527	17.5495	17.0335	NaN	17.5673	14.7094	16.373	15.2288	15.9934	15.1991	16.7621	15.3139	16.7585	17.3533	15.9029	17.2128	16.2649	16.6109	14.9701	NaN	16.4061	NaN	17.3256	16.8466	NaN	17.1829	16.5087	17.0913	17.1437	16.9263	17.1911	15.0751	17.1076	16.446	15.4317	15.1474	15.1882
P34928	Apoc1	Apolipoprotein C-I	0.0141949	1.00989	-0.0948078	1.06792	0.031496	0.930045	0.287614	0.515686	25.3094	26.3222	26.0686	25.894	25.9618	25.933	25.97	24.9855	25.9716	26.2963	26.1101	26.0124	25.6284	25.5708	26.1356	25.6586	25.9923	25.9032	25.9912	26.2174	25.8001	24.5267	25.9535	26.1467	26.3272	25.5624	26.1442	25.6692	25.683	25.792	24.6572	25.7466	26.1078	25.5561	25.8544	25.8558	25.841	25.9742	26.1534
P35230	Reg3b	Regenerating islet-derived protein 3-beta	0.229646	1.17255	0.265492	1.20205	0.169167	0.677381	0.230143	0.588649	15.2323	18.2624	18.3992	16.8896	17.8464	18.5022	18.4524	14.9526	19.0107	18.1051	18.096	17.1224	18.0029	15.5284	17.9272	18.2986	NaN	18.0332	14.973	17.6479	17.8862	14.5226	18.6798	18.5291	18.1426	19.5296	18.0738	20.4268	17.667	17.2168	17.8341	NaN	NaN	17.0815	16.639	18.5106	17.4525	17.3861	16.9921
P35441	Thbs1	Thrombospondin-1	1.23489	2.35363	0.120085	1.0868	1.31321	0.0486167	0.0694711	0.852175	20.9073	21.7929	22.6783	18.7049	18.5067	20.0243	21.182	19.4496	20.389	19.305	16.5882	18.1209	17.5244	20.7956	22.4862	21.3444	21.7534	22.4995	22.9557	19.3499	20.8531	20.5736	20.8144	20.2761	21.5949	18.8149	18.9945	22.3848	19.1712	16.7677	20.5687	20.9043	20.4966	19.7397	21.4988	20.6879	18.7699	19.7928	19.8861
P35700	Prdx1	Peroxiredoxin-1	0.740087	1.67028	0.413871	1.33226	1.19677	0.0635668	0.530865	0.294534	17.1657	17.0234	16.9578	16.368	17.2266	17.1832	16.2148	18.6868	17.9484	18.0311	18.3658	17.3497	18.0493	17.1475	17.9238	17.9297	17.7512	19.3321	17.4337	16.6835	17.885	21.4415	16.7963	17.7846	18.8703	17.8948	18.2044	16.5999	17.7544	17.463	16.5874	19.1068	18.0222	17.1405	19.7613	19.2526	18.766	16.8304	18.7375
P35917	Flt4	Vascular endothelial growth factor receptor 3	-1.25274	2.38294	0.545622	1.45965	3.14712	0.000712651	2.32465	0.00473531	17.9822	18.1027	17.9022	18.3076	18.2192	17.813	17.9481	16.2413	18.0641	18.2707	18.1703	18.0494	17.5751	17.4345	16.1709	16.2939	17.0269	16.8542	17.4017	17.2569	13.5083	16.7771	17.6772	17.3538	16.9646	17.0033	15.643	18.4626	18.5959	18.4399	17.3818	18.5075	18.4385	18.3733	18.5736	18.7388	18.0717	18.8212	18.6107
P39039	Mbl1	Mannose-binding protein A	-0.0898419	1.06425	-0.0354099	1.02485	0.147315	0.712335	0.0641221	0.862736	23.3179	24.8093	24.8283	23.4208	23.3859	23.3364	23.3558	22.8389	23.2368	23.3327	23.0913	23.2866	23.1747	23.5034	23.1377	24.6462	23.2695	23.4415	24.9018	23.4862	23.2071	22.346	23.2161	23.1146	23.2141	23.2093	23.0665	24.7495	23.5021	23.7695	22.6938	23.2044	23.3359	23.493	23.3366	23.407	23.3378	23.3023	23.378
P39876	Timp3	Metalloproteinase inhibitor 3	1.99688	3.99135	-0.534481	1.44842	0.888428	0.129292	0.0986212	0.796854	NaN	17.6717	18.2192	NaN	NaN	13.5704	15.5447	NaN	NaN	NaN	NaN	NaN	NaN	NaN	NaN	NaN	17.3967	18.6867	19.1285	NaN	NaN	NaN	NaN	NaN	17.7815	NaN	NaN	17.5271	NaN	NaN	NaN	NaN	13.9069	NaN	NaN	NaN	NaN	NaN	NaN
P40124	Cap1	Adenylyl cyclase-associated protein 1	0.0523843	1.03698	-0.465118	1.38043	0.00604209	0.986184	0.0560644	0.878892	14.8157	0	0	NaN	0	15.1823	15.2613	17.0297	0	5.5554	0	14.3597	14.9378	NaN	0	14.0761	0	15.2482	0	7.49563	16.0162	20.0151	2.83035	15.4552	6.59614	8.1852	0	12.0534	14.0409	0	14.8028	15.0517	0	0	15.9805	0	12.7599	0	6.87126
P40142	Tkt	Transketolase	0.593349	1.50875	-0.205046	1.15272	0.483536	0.328446	0.143109	0.719268	17.2748	15.3765	15.8643	15.6152	16.3548	15.9275	16.1651	19.9554	17.8601	17.8073	19.205	16.0105	17.6745	17.3038	16.8668	16.5368	16.7572	18.7615	15.7738	15.3626	17.4412	21.7369	16.1696	17.6394	19.1179	18.3948	18.5218	15.2815	16.2562	15.6671	15.4404	16.9667	16.4056	15.55	19.3667	18.9584	19.405	17.3207	17.0421
P40936	Inmt	Indolethylamine N-methyltransferase	-0.0794266	1.0566	3.42449	10.7368	0.00814373	0.981423	0.648227	0.224788	NaN	NaN	NaN	0	15.0881	NaN	13.9947	16.0214	NaN	15.8194	13.9703	NaN	14.4519	NaN	0	NaN	0	17.3485	NaN	NaN	14.0074	18.3075	NaN	16.334	15.9027	15.627	16.6313	NaN	15.1763	NaN	NaN	NaN	NaN	NaN	17.119	14.6321	15.4953	NaN	18.5182
P41317	Mbl2	Mannose-binding protein C	0.390314	1.31068	0.39673	1.31652	1.24053	0.0574737	1.57768	0.0264435	23.0876	22.8279	22.891	22.8761	22.8352	22.8147	22.6427	20.9342	22.9802	22.7911	23.0478	22.5477	22.2728	22.7421	22.5608	23.1688	23.2031	23.1649	23.0936	23.4826	23.2797	21.6464	23.0623	23.3515	23.2564	23.2068	23.2245	23.0455	22.7943	22.9004	23.276	23.3284	23.3042	22.897	23.3644	23.0739	22.3158	23.1792	23.1937
P42703	Lifr	Leukemia inhibitory factor receptor	-0.155085	1.11349	0.191684	1.1421	0.233415	0.584232	0.310093	0.489674	22.6563	24.1201	23.6468	24.0755	23.3156	24.0448	23.9696	20.6017	23.7755	23.9155	24.0721	23.7439	23.3741	23.907	23.483	23.4177	23.2525	23.3642	23.8132	23.3025	23.4848	22.3674	24.0622	23.2758	23.0273	23.6588	23.1774	24.3427	24.0751	23.9278	23.2341	23.5548	23.551	23.992	23.7761	23.7509	23.1346	23.4432	23.5726
P42703-2	Lifr	Isoform 2 of Leukemia inhibitory factor receptor	-0.649565	1.5687	0.242021	1.18265	0.566763	0.271167	0.341979	0.45501	18.4347	20.4044	19.7152	20.2939	19.6619	20.1173	19.8328	16.7606	19.8767	20.1879	19.3465	19.9885	19.3621	20.0906	19.2898	19.5912	19.505	19.4843	20.0092	19.3383	19.5728	13.0461	19.9043	18.3903	NaN	19.8917	19.1022	21.0122	20.5577	20.3618	19.3952	19.6989	19.3325	20.1942	19.8216	19.6421	18.373	19.3279	20.1677
P43025	Clec3b	Tetranectin	0.0845905	1.06039	0.100198	1.07192	0.107362	0.780977	0.128568	0.743759	21.1825	21.7278	23.1334	20.7097	21.2329	20.9917	21.3681	19.7098	23.2086	20.8714	20.8981	20.9059	20.4818	21.6088	20.6906	21.3532	22.263	21.3309	21.0253	21.8219	21.015	22.3931	20.8587	20.7578	21.9636	21.134	21.235	21.5196	21.0661	21.3085	21.099	21.0935	21.4093	22.9105	20.9986	20.8854	20.8362	21.0517	21.8677
P45700	Man1a1	Mannosyl-oligosaccharide 1,2-alpha-mannosidase IA	0.0245654	1.01717	0.0810069	1.05776	0.0927654	0.807671	0.557221	0.277191	19.9041	19.9941	19.9639	19.8921	19.8615	20.0496	19.8505	19.9337	19.7092	19.88	19.8832	19.9178	19.7792	19.3471	20.0007	20.0224	20.032	20.0277	19.9479	20.1078	20.0423	18.8542	19.9987	19.9204	20.0144	19.6368	19.8253	20.2953	19.9124	19.9582	19.8154	19.8688	20.399	19.6864	19.8903	19.8727	19.6869	19.7813	20.0207
P46412	Gpx3	Glutathione peroxidase 3	0.203144	1.1512	0.139374	1.10143	2.16247	0.00687902	1.00116	0.0997343	24.156	24.2901	24.7007	24.6325	24.5621	24.6179	24.5306	24.7211	24.5106	24.4029	24.4995	24.4609	23.9673	24.157	24.6098	24.7078	24.4329	24.5956	24.6286	24.7599	24.7173	24.4458	24.8125	24.674	24.6549	24.7216	24.6459	24.6127	24.5834	24.4273	24.9469	24.6886	24.5751	24.8126	24.5234	24.5509	24.5453	24.0975	24.6107
P47877	Igfbp2	Insulin-like growth factor-binding protein 2	-0.152934	1.11183	0.194937	1.14467	0.147147	0.712612	0.192824	0.64147	17.8527	19.2716	18.7238	19.0019	18.3636	18.9508	19.1048	13.6875	18.4346	18.7631	18.7721	18.9767	17.18	18.7864	17.7454	18.3248	18.0842	19.04	18.109	18.3219	17.9062	18.2553	17.485	17.6835	18.4376	18.0714	18.1408	18.9535	18.1627	18.7414	17.4804	18.9288	18.7886	18.3775	18.5011	18.9294	18.4045	18.5539	17.8954
P47878	Igfbp3	Insulin-like growth factor-binding protein 3	0.211575	1.15795	0.255496	1.19375	1.45743	0.0348797	1.97645	0.0105572	19.5142	19.5793	19.2384	19.8502	19.6089	19.7149	19.0459	19.2332	19.8721	19.9423	19.9172	19.71	19.2409	19.2958	19.6755	19.8293	19.5767	19.6263	19.6809	19.8716	19.8439	19.4194	19.8351	19.9392	20.0897	19.8584	19.7134	19.834	19.5539	19.8722	19.7276	19.9138	19.7517	19.754	20.1925	19.6498	19.8485	19.8747	19.8612
P47879	Igfbp4	Insulin-like growth factor-binding protein 4	-0.182106	1.13454	-0.049863	1.03517	0.388679	0.408621	0.142009	0.721093	19.5473	19.2932	19.0516	18.9234	19.3393	19.1885	19.2523	19.5917	19.2893	19.2123	19.3182	19.4405	18.765	18.4259	19.0817	18.7149	17.8393	19.305	18.3477	18.7213	18.6574	20.1293	18.7645	19.2582	19.4733	20.5263	18.2636	19.602	18.7924	18.8556	18.602	18.879	19.1605	19.0479	19.3491	19.3868	19.391	19.9391	18.5523
P49182	Serpind1	Heparin cofactor 2	-0.127397	1.09232	0.132093	1.09588	0.332531	0.465017	1.37289	0.0423746	23.214	23.6196	23.8996	23.7497	23.6795	23.9986	23.7348	23.6116	23.7508	23.893	23.9164	23.8089	23.4336	23.4959	23.749	23.6076	23.4683	23.6667	23.6484	23.7639	23.7251	21.6127	23.9315	23.9617	23.8324	23.6708	23.8116	23.8062	23.8752	23.7799	23.7531	23.7675	23.8832	23.8101	23.9621	23.8557	23.7736	23.7963	23.9143
P49722	Psma2	Proteasome subunit alpha type-2	0.0325558	1.02282	-0.347447	1.27231	0.0568838	0.877236	0.730824	0.185856	17.3401	17.7019	17.5384	18.0297	18.1649	17.6621	18.3948	18.6891	18.0227	17.824	17.8946	18.0971	17.0331	16.7563	17.6633	17.9442	18.2301	17.823	18.1924	17.8835	17.995	18.815	17.6976	17.822	18.1909	16.9796	16.5392	17.5722	18.0258	17.5475	18.1309	18.0091	18.1579	17.8557	18.2359	17.7912	16.4426	15.8791	16.4369
P50405	Sftpb	Pulmonary surfactant-associated protein B	-0.0471026	1.03319	0.26334	1.20025	0.0410423	0.909825	0.2723	0.534195	16.283	17.9801	17.7909	17.3022	17.1643	17.3316	17.5601	18.5072	19.0134	16.358	NaN	NaN	17.3622	16.5048	17.7465	17.8414	17.55	18.8216	17.2192	17.4691	15.9018	20.0665	16.5137	15.3977	17.189	17.0574	17.2014	16.7118	16.8988	16.8528	NaN	18.1424	17.6118	19.7316	17.3819	16.3226	NaN	18.8834	16.8023
P51885	Lum	Lumican	-0.0417326	1.02935	0.332554	1.25924	0.0703633	0.850426	0.923391	0.119291	23.6034	24.0205	23.9151	24.121	23.9388	23.9917	24.2146	21.428	23.8661	23.8302	24.3403	24.0589	23.4041	23.6146	23.825	23.7725	23.5719	23.8124	24.0001	23.8542	23.6842	22.6288	23.8364	23.727	23.8276	24.0524	23.4728	24.4894	24.1401	24.0835	24.1311	23.9842	23.8363	24.3238	24.1543	24.2442	23.6061	24.0664	23.9058
P51910	Apod	Apolipoprotein D	-0.0649385	1.04604	-0.2956	1.2274	0.140497	0.723607	1.43268	0.0369252	24.1929	24.4621	24.7006	24.5624	24.8115	24.299	24.5688	23.6846	24.5338	23.812	24.8046	24.5146	23.9041	24.1696	23.4735	24.5409	24.5916	24.5171	24.5472	24.1207	23.9208	23.4441	24.5634	24.8528	25.0621	23.3947	24.7889	23.6571	24.2149	24.1212	23.867	24.2185	24.4208	23.4902	24.492	23.5637	24.2052	24.331	24.3309
P52430	Pon1	Serum paraoxonase/arylesterase 1	0.321047	1.24924	-0.276979	1.21166	0.962002	0.109144	0.984076	0.103735	24.266	24.9842	25.2194	25.0434	25.1967	24.91	24.7628	23.7989	24.9039	24.8205	24.9539	24.5182	24.1513	24.052	24.8518	25.3507	24.9289	25.0326	24.9525	25.4859	25.4645	23.8704	23.8486	25.4265	25.3758	25.1611	25.3208	24.4707	24.5341	24.6604	24.4325	24.7022	24.5488	24.4411	24.8682	24.4545	23.2152	24.4438	24.3786
P52480-2	Pkm	Isoform M1 of Pyruvate kinase PKM	0.250853	1.18991	0.60202	1.51784	0.31349	0.485859	1.52954	0.0295432	21.1375	21.142	21.1287	21.1769	21.062	22.213	21.5571	24.0834	21.5127	21.5391	21.7738	21.6588	21.5485	21.2812	21.1395	21.9056	21.4943	22.1157	21.4048	21.6177	21.2619	25.2714	21.8661	21.5889	21.8014	21.6728	21.3063	22.1984	21.9926	21.7403	23.1988	21.442	22.0833	22.7187	21.9573	22.3594	23.1827	22.0356	21.577
P54822	Adsl	Adenylosuccinate lyase	0.558957	1.4732	0.432921	1.34996	0.895835	0.127106	1.32932	0.0468466	15.2221	14.8378	15.256	15.4958	15.0282	15.5508	14.5234	16.7946	15.4545	15.3266	NaN	15.3388	14.869	15.1873	15.4739	15.9348	16.1828	16.0735	14.3622	15.0856	15.5254	19.3236	15.6909	15.4049	15.8461	16.0995	15.1481	15.9557	15.5143	15.6858	15.312	16.7668	15.4752	16.3084	16.2099	15.8368	15.7688	15.742	15.1241
P55065	Pltp	Phospholipid transfer protein	0.0424835	1.02989	-0.104336	1.075	0.150336	0.707398	0.636982	0.230684	22.6614	22.5046	22.3154	22.4278	22.5434	22.0171	22.5015	22.0978	22.3085	22.5192	22.7156	22.3448	22.4912	21.9	22.4424	22.2484	22.1874	22.3579	22.601	22.8184	22.4209	21.6375	22.3332	22.8778	22.922	22.3225	22.349	22.3806	21.9763	22.3036	22.0044	22.4348	22.3189	22.0443	22.5792	22.2866	22.1986	22.6233	22.2574
P55284	Cdh5	Cadherin-5	-0.151619	1.11082	-0.0731344	1.052	0.76371	0.172302	0.381302	0.415621	19.0152	18.6087	18.21	18.5454	18.121	18.4657	18.8007	18.1683	18.108	18.2205	18.7768	18.2822	18.4814	18.2461	18.5693	18.1439	18.0477	18.53	18.2598	17.8717	18.2186	18.6409	17.8468	18.3739	18.6799	18.3228	18.1413	18.3634	18.334	18.3579	18.5413	18.3366	18.0678	18.3464	18.4361	18.5182	18.2472	18.3957	18.5684
P56394	Cox17	Cytochrome c oxidase copper chaperone	0.532858	1.44679	-0.0423981	1.02982	0.38872	0.408582	0.0183588	0.958608	20.5922	19.8797	19.8244	19.9391	20.3594	20.4305	19.2974	20.8544	20.4242	20.2719	20.416	20.4778	13.0417	NaN	19.8551	19.7526	20.3751	19.3996	20.1199	20.0809	20.4613	20.5102	20.8385	19.7326	21.189	NaN	NaN	20.117	20.4777	19.8963	20.1983	17.3344	17.6227	20.7779	21.8774	21.254	NaN	NaN	NaN
[truncated: 222 more rows]
[truncated: 41 more columns]

## Sheet: E - Peptides Cleavage Assay
Supplementary Table 01 D: Petide cleavage assay of VEGFR3 Ectodomain
[truncated: 12 more rows]
