# Supplementary material for: The Alzheimer’s disease–linked protease BACE2 cleaves VEGFR3 and modulates its signaling
Source: J Clin Invest. 2024 Jun 18;134(16):e170550. doi: 10.1172/JCI170550 (PMC11324312; doi:10.1172/JCI170550)
Supplement: Supporting data values [file jci-134-170550-s095.xlsx]

## Sheet: Fig1B
LFQ - VEGFR3 B2KO (inactive) vs WT
Bl6 WT [%]	B2KO [%]
97.1591	11.9862
75.1104	6.33792
101.53	12.4723
111.99	17.4148
129.282	8.7381
84.9279	19.5213

## Sheet: Fig1C
MSD Assay VEGFR3 B2KO (inactive) vs WT
Bl6 WT [%]	B2KO [%]
101.342	22.1524
92.9761	26.4572
99.923	23.2253
104.07	17.2582
102.135	19.5416
99.554	25.6627

## Sheet: Fig1F
LFQ - VEGFR3 B2KO vs BDKO vs WT
WT [%]	B2KO [%]	BDKO [%]
103.96	7.76	39.43
135.61	13.29	33.93
74.33	18.97
114.94	5.7	34.92
84.71	21.86	36.64
128.03	33.88	36.67
85.3	11.94	33.87
98.17	9.77	12.06
74.94	13.97	26.2

## Sheet: Fig1I
LFQ - VEGFR3 B1KO vs WT (B1)
B1KO [%]	WT (B1) [%]
121.18	103.84
106.03	78.52
54.4	79.55
99.05	97.25
101.75	124.98
110.97	87.72
126.15	68.67
93.59	34.78
82.86	45.31

## Sheet: Fig3B
WB Endogenous cleavage of VEGFR3 in LECs - Lysates and Media si-BACE1 and si-BACE2 vs Ctrl
Lysates			Media			Lysates			Media
Ctrl [%]	si-BACE2 [%]		Ctrl [%]	si-BACE2 [%]		Ctrl [%]	si-BACE1 [%]		Ctrl [%]	si-BACE1 [%]
95.4465	126.129		96.7856	80.0139		101.981	93.3314		76.3536	91.3988
82.655	130.79		111.177	74.8023		75.8791	90.0624		83.9679	94.5122
118.312	140.253		128.964	63.7559		106.539	161.021		93.497	106.095
99.1067	127.44		86.2472	53.4934		121.858	122.694		92.5164	120.392
98.9983	129.665		95.2117	44.0354		94.4116	102.621		115.028	147.307
105.481	110.117		81.6144	40.5312		99.3311	95.9971		138.637	173.23

## Sheet: Fig 3D
WB Endogenous cleavage of VEGFR3 in LECs - Verubecestat treatment
Lysates			Media
DMSO [%]	Verubecestat [%]		DMSO [%]	Verubecestat [%]
85.5322	109.355		115.717	43.4963
85.6585	118.155		92.8967	47.469
122.541	125.772		93.9004	55.2873
98.6705	128.411		97.8103	61.8209
99.6911	134.502		107.725	32.5703
107.907	158.646		91.9498	32.4143

## Sheet: Fig4B
qPCR - BACE2 dependent changes in VEGFR3 signaling in LECs
DLL4				FOXC2
DMSO [%]	Verubecestat [%]	VEGF-C156S [%]		DMSO [%]	Verubecestat [%]	VEGF-C156S [%]
103.683	153.177	240.863		81.2579	155.224	292.769
82.0629	163.58	141.246		76.647	220.877	168.85
62.0309	198.472	576.161		76.4246	241.693	737.054
96.1765	341.318	413.065		92.4989	383.772	434.94
125.703	147.516	415.356		113.209	180.168	488.623
130.344	266.478			159.963	302.231	478.843

## Sheet: Fig4C
qPCR - BACE2 dependent changes in VEGFR3 signaling in LECs
FLT4/VEGFR3
DMSO [%]	Verubecestat [%]	VEGF-C156S [%]
107.238	102.814	123.465
107.128	85.3534	103.366
108.142	104.275	91.2011
88.952	79.6664	96.8719
95.4605	103.017	88.1124
93.0794	100.96	110.297

## Sheet: Fig4D
qPCR - BACE2 dependent changes in VEGFR3 signaling in LECs
DLL4						FOXC2
Ctrl [%]	siB1 [%]	siB1+V [%]	siB2 [%]	siB2+v [%]		Ctrl [%]	siB1 [%]	siB1+V [%]	siB2 [%]	siB2+v [%]
89.4398	123.223	327.437	147.18	282.076		110.173	86.9493	298.966	163.039	271.895
62.3484	95.5472	245.074	237.873	142.889		62.1219	52.8284	204.216	187.545	115.552
143.392	169.835	240.47	135.986	199.534		94.1785	149.567	225.837	113.305	167.125
104.819	254.967	418.532	94.3592	183.825		133.526	187.557	282.809	91.6574	117.173

## Sheet: Fig4E
qPCR - BACE2 dependent changes in VEGFR3 signaling in LECs
FLT4						BACE1						BACE2
Ctrl [%]	siB1 [%]	siB1+V [%]	siB2 [%]	siB2+v [%]		Ctrl [%]	siB1 [%]	siB1+V [%]	siB2 [%]	siB2+v [%]		Ctrl [%]	siB1 [%]	siB1+V [%]	siB2 [%]	siB2+v [%]
83.0073	132.059	71.9036	96.1426	73.5348		90.0165	6.31497	6.11507	96.3475	125.41		102.345	134.955	119.958	1.51445	2.90781
99.9894	95.4167	71.7854	64.7321	68.3062		111.962	4.07861	9.12782	98.7254	131.07		101.636	98.772	131.436	0.736604	1.21178
96.8674	78.0246	70.6316	96.9254	61.0675		106.296	5.10385	7.31171	149.979	138.756		104.181	113.75	114.363	1.49537	1.38053
120.136	53.6223	63.5835	60.1893	71.5681		91.7248	11.0677	6.73034	109.72	164.994		91.8374	134.468	103.031	1.07472	1.34309

[truncated: 25 more sheets: Fig5B, Fig5D, Fig6C, Fig6D, Fig6E, Fig6F, Fig6G, Fig7A, Fig7B, Fig7D, Fig7E, sFig3B, sFig4A, sFig5, sFig6B, sFig7A, sFig7B, sFig7C, sFig9, sFig10A …]
